# Supplementary material for: ProInfer: An interpretable protein inference tool leveraging on biological networks
Source: PLoS Comput Biol. 2023 Mar 17;19(3):e1010961. doi: 10.1371/journal.pcbi.1010961 (PMC10057851; doi:10.1371/journal.pcbi.1010961)
Supplement: S1 Table — Sheets in S1_Table.xlsx with names “Fig 1C” and “Fig 1D” show the tables containing the data for generating Fig 1C and Fig 1D in our main text. Similarly, sheets “Fig 2A” to “Fig 2E” and “Fig 3A” to “Fig 3E” show the corresponding data for generating our Fig 2A to Fig 2E and Fig 3A to Fig 3E in main text respectively. (XLSX) [file pcbi.1010961.s001.xlsx]

## Sheet: Fig 1C
Figure 1C Average inferred protein numbers and validated numbers by Human Protein Atlas (HPA) achieved by ProInfer under different psm filtering thresholds (y-axis)
psm threshold	inferred	validated
0.01	4511.75	4203.5
0.05	4637.75	4372.94
0.1	4598.25	4373.62
0.25	4514.5	4347.25
0.5	4543	4373.69
0.75	4595.19	4416.75
0.999	4805.56	4594.56

## Sheet: Fig 1D
Figure 1D The performances of ProInfer indicated by recall, F1 (left-y axis) and precision (right-y axis) affected by various psm filtering thresholds (x-axis).
psm threshold	precision	recall	F1
0.01	0.931686	0.357258	0.516454
0.05	0.944722	0.371659	0.53294
0.1	0.952882	0.371717	0.534306
0.25	0.963202	0.369476	0.533959
0.5	0.962931	0.371723	0.536269
0.75	0.961347	0.375382	0.539812
0.999	0.956174	0.390495	0.554422

## Sheet: Fig 2A
Figure 2A Average numbers of validated (in deep colors) and non-validated (in light colors) target proteins reported in 3 replicates of THP1 sample with FDR of 0.005, 0.01, 0.025 and 0.05 respectively with hyperparameters optimized with Hela data
	FDR	verified	non-verfied	verified	non-verfied	verified	non-verfied	verified	non-verfied	verified	non-verfied
ProInfer	0.005	4980.67	348.667
Percolator				4294	105.333
Fido						4529.33	259.667
EPIFANY								4341.33	121
PIA										4444.67	272.667
ProInfer	0.01	5041.33	349
Percolator				4401.33	119.333
Fido						4614.33	279
EPIFANY								4435.33	140.333
PIA										4554	297
		verified	non-verfied	verified	non-verfied	verified	non-verfied	verified	non-verfied	verified	non-verfied
ProInfer	0.025	5117.33	347.667
Percolator				4535	148.667
Fido						4759.33	329
EPIFANY								4710.67	303
PIA										4739.33	343.667
ProInfer	0.05	5187	358
Percolator				4669.33	200.333
Fido						4951	418.667
EPIFANY								4918	484
PIA										4898.67	409
detail values in 3 replicates of THP1
Tool	sample	FDR	inferred	validated
ProInfer	M0_1	0.005	5315	4946
Epifany	M0_1	0.005	4432	4302
Fido	M0_1	0.005	4802	4518
Percolator	M0_1	0.005	4332	4229
PIA	M0_1	0.005	4693	4411
ProInfer	M0_1	0.01	5315	4946
Epifany	M0_1	0.01	4558	4401
Fido	M0_1	0.01	4902	4598
Percolator	M0_1	0.01	4448	4329
PIA	M0_1	0.01	4813	4513
ProInfer	M0_1	0.025	5393	5047
Epifany	M0_1	0.025	4816	4584
Fido	M0_1	0.025	5043	4710
Percolator	M0_1	0.025	4610	4464
PIA	M0_1	0.025	5049	4703
ProInfer	M0_1	0.05	5479	5124
Epifany	M0_1	0.05	5364	4877
Fido	M0_1	0.05	5327	4906
Percolator	M0_1	0.05	4815	4618
PIA	M0_1	0.05	5297	4881
ProInfer	M0_2	0.005	5456	5092
Epifany	M0_2	0.005	4425	4311
Fido	M0_2	0.005	4832	4540
Percolator	M0_2	0.005	4378	4271
PIA	M0_2	0.005	4708	4430
ProInfer	M0_2	0.01	5456	5092
Epifany	M0_2	0.01	4516	4387
Fido	M0_2	0.01	4915	4611
Percolator	M0_2	0.01	4502	4385
PIA	M0_2	0.01	4848	4537
ProInfer	M0_2	0.025	5481	5118
Epifany	M0_2	0.025	4747	4570
Fido	M0_2	0.025	5067	4738
Percolator	M0_2	0.025	4661	4522
PIA	M0_2	0.025	5049	4703
ProInfer	M0_2	0.05	5567	5195
Epifany	M0_2	0.05	5364	4899
Fido	M0_2	0.05	5327	4918
Percolator	M0_2	0.05	4842	4650
PIA	M0_2	0.05	5270	4869
ProInfer	M0_3	0.005	5217	4904
Epifany	M0_3	0.005	4530	4411
Fido	M0_3	0.005	4733	4530
Percolator	M0_3	0.005	4488	4382
PIA	M0_3	0.005	4751	4493
ProInfer	M0_3	0.01	5400	5086
Epifany	M0_3	0.01	4653	4518
Fido	M0_3	0.01	4863	4634
Percolator	M0_3	0.01	4612	4490
PIA	M0_3	0.01	4892	4612
ProInfer	M0_3	0.025	5521	5187
Epifany	M0_3	0.025	5478	4978
Fido	M0_3	0.025	5155	4830
Percolator	M0_3	0.025	4780	4619
PIA	M0_3	0.025	5151	4812
ProInfer	M0_3	0.05	5589	5242
Epifany	M0_3	0.05	5478	4978
Fido	M0_3	0.05	5455	5029
Percolator	M0_3	0.05	4952	4740
PIA	M0_3	0.05	5356	4946
Average (integers)
Tool	FDR	inferred	validated	non-validated
ProInfer	0.005	5329.33	4980.67	348.667
Epifany	0.005	4462.33	4341.33	121
Fido	0.005	4789	4529.33	259.667
Percolator	0.005	4399.33	4294	105.333
PIA	0.005	4717.33	4444.67	272.667
ProInfer	0.01	5390.33	5041.33	349
Epifany	0.01	4575.67	4435.33	140.333
Fido	0.01	4893.33	4614.33	279
Percolator	0.01	4520.67	4401.33	119.333
PIA	0.01	4851	4554	297
ProInfer	0.025	5465	5117.33	347.667
Epifany	0.025	5013.67	4710.67	303
Fido	0.025	5088.33	4759.33	329
Percolator	0.025	4683.67	4535	148.667
PIA	0.025	5083	4739.33	343.667
ProInfer	0.05	5545	5187	358
Epifany	0.05	5402	4918	484
Fido	0.05	5369.67	4951	418.667
Percolator	0.05	4869.67	4669.33	200.333
PIA	0.05	5307.67	4898.67	409

## Sheet: Fig 2B
Figure 2B The changes of precision values of competing tools under different protein reporting FDRs
FDR	0.005	0.01	0.025	0.05
ProInfer	0.934621	0.935237	0.936373	0.935433
EPIFANY	0.972879	0.969325	0.941089	0.910415
Fido	0.945846	0.943014	0.935331	0.922032
Percolator	0.976055	0.973602	0.968275	0.958874
PIA	0.942186	0.938761	0.932377	0.922941
detail values in 3 replicates of THP1
Tool	sample	FDR	Precision
ProInfer	M0_1	0.005	0.930574
Epifany	M0_1	0.005	0.970668
Fido	M0_1	0.005	0.940858
Percolator	M0_1	0.005	0.976223
PIA	M0_1	0.005	0.939911
ProInfer	M0_1	0.01	0.930574
Epifany	M0_1	0.01	0.965555
Fido	M0_1	0.01	0.937984
Percolator	M0_1	0.01	0.973246
PIA	M0_1	0.01	0.937669
ProInfer	M0_1	0.025	0.935843
Epifany	M0_1	0.025	0.951827
Fido	M0_1	0.025	0.933968
Percolator	M0_1	0.025	0.96833
PIA	M0_1	0.025	0.931472
ProInfer	M0_1	0.05	0.935207
Epifany	M0_1	0.05	0.90921
Fido	M0_1	0.05	0.920969
Percolator	M0_1	0.05	0.959086
PIA	M0_1	0.05	0.921465
ProInfer	M0_2	0.005	0.933284
Epifany	M0_2	0.005	0.974237
Fido	M0_2	0.005	0.93957
Percolator	M0_2	0.005	0.97556
PIA	M0_2	0.005	0.940952
ProInfer	M0_2	0.01	0.933284
Epifany	M0_2	0.01	0.971435
Fido	M0_2	0.01	0.938149
Percolator	M0_2	0.01	0.974012
PIA	M0_2	0.01	0.93585
ProInfer	M0_2	0.025	0.933771
Epifany	M0_2	0.025	0.962713
Fido	M0_2	0.025	0.93507
Percolator	M0_2	0.025	0.970178
PIA	M0_2	0.025	0.931472
ProInfer	M0_2	0.05	0.933178
Epifany	M0_2	0.05	0.913311
Fido	M0_2	0.05	0.923221
Percolator	M0_2	0.05	0.960347
PIA	M0_2	0.05	0.923909
ProInfer	M0_3	0.005	0.940004
Epifany	M0_3	0.005	0.973731
Fido	M0_3	0.005	0.95711
Percolator	M0_3	0.005	0.976381
PIA	M0_3	0.005	0.945696
ProInfer	M0_3	0.01	0.941852
Epifany	M0_3	0.01	0.970986
Fido	M0_3	0.01	0.95291
Percolator	M0_3	0.01	0.973547
PIA	M0_3	0.01	0.942764
ProInfer	M0_3	0.025	0.939504
Epifany	M0_3	0.025	0.908726
Fido	M0_3	0.025	0.936954
Percolator	M0_3	0.025	0.966318
PIA	M0_3	0.025	0.934188
ProInfer	M0_3	0.05	0.937914
Epifany	M0_3	0.05	0.908726
Fido	M0_3	0.05	0.921907
Percolator	M0_3	0.05	0.957189
PIA	M0_3	0.05	0.92345
Average
Tool	FDR	Precision
ProInfer	0.005	0.934621
Epifany	0.005	0.972879
Fido	0.005	0.945846
Percolator	0.005	0.976055
PIA	0.005	0.942186
ProInfer	0.01	0.935237
Epifany	0.01	0.969325
Fido	0.01	0.943014
Percolator	0.01	0.973602
PIA	0.01	0.938761
ProInfer	0.025	0.936373
Epifany	0.025	0.941089
Fido	0.025	0.935331
Percolator	0.025	0.968275
PIA	0.025	0.932377
ProInfer	0.05	0.935433
Epifany	0.05	0.910415
Fido	0.05	0.922032
Percolator	0.05	0.958874
PIA	0.05	0.922941

## Sheet: Fig 2C
Figure 2C The changes of recall values of competing tools under different protein reporting FDRs
FDR	0.005	0.01	0.025	0.05
ProInfer	0.431115	0.436366	0.442944	0.448974
Epifany	0.375775	0.383912	0.407744	0.42569
Fido	0.392048	0.399406	0.411956	0.428547
Percolator	0.371678	0.380969	0.392539	0.404166
PIA	0.38472	0.394183	0.410225	0.424017
detail values in 3 replicates of THP1
Tool	sample	FDR	Recall
ProInfer	M0_1	0.005	0.428114
Epifany	M0_1	0.005	0.372371
Fido	M0_1	0.005	0.391067
Percolator	M0_1	0.005	0.366052
PIA	M0_1	0.005	0.381806
ProInfer	M0_1	0.01	0.428114
Epifany	M0_1	0.01	0.38094
Fido	M0_1	0.01	0.397992
Percolator	M0_1	0.01	0.374708
PIA	M0_1	0.01	0.390634
ProInfer	M0_1	0.025	0.436856
Epifany	M0_1	0.025	0.39678
Fido	M0_1	0.025	0.407686
Percolator	M0_1	0.025	0.386393
PIA	M0_1	0.025	0.40708
ProInfer	M0_1	0.05	0.443521
Epifany	M0_1	0.05	0.422141
Fido	M0_1	0.05	0.424652
Percolator	M0_1	0.05	0.399723
PIA	M0_1	0.05	0.422488
ProInfer	M0_2	0.005	0.440751
Epifany	M0_2	0.005	0.37315
Fido	M0_2	0.005	0.392972
Percolator	M0_2	0.005	0.369688
PIA	M0_2	0.005	0.38345
ProInfer	M0_2	0.01	0.440751
Epifany	M0_2	0.01	0.379728
Fido	M0_2	0.01	0.399117
Percolator	M0_2	0.01	0.379555
PIA	M0_2	0.01	0.392712
ProInfer	M0_2	0.025	0.443002
Epifany	M0_2	0.025	0.395568
Fido	M0_2	0.025	0.41011
Percolator	M0_2	0.025	0.391413
PIA	M0_2	0.025	0.40708
ProInfer	M0_2	0.05	0.449667
Epifany	M0_2	0.05	0.424046
Fido	M0_2	0.05	0.42569
Percolator	M0_2	0.05	0.402493
PIA	M0_2	0.05	0.421449
ProInfer	M0_3	0.005	0.424478
Epifany	M0_3	0.005	0.381806
Fido	M0_3	0.005	0.392106
Percolator	M0_3	0.005	0.379295
PIA	M0_3	0.005	0.388903
ProInfer	M0_3	0.01	0.440232
Epifany	M0_3	0.01	0.391067
Fido	M0_3	0.01	0.401108
Percolator	M0_3	0.01	0.388644
PIA	M0_3	0.01	0.399204
ProInfer	M0_3	0.025	0.448974
Epifany	M0_3	0.025	0.430884
Fido	M0_3	0.025	0.418073
Percolator	M0_3	0.025	0.39981
PIA	M0_3	0.025	0.416515
ProInfer	M0_3	0.05	0.453735
Epifany	M0_3	0.05	0.430884
Fido	M0_3	0.05	0.435298
Percolator	M0_3	0.05	0.410283
PIA	M0_3	0.05	0.428114
Average
Tool	FDR	Recall
ProInfer	0.005	0.431115
Epifany	0.005	0.375775
Fido	0.005	0.392048
Percolator	0.005	0.371678
PIA	0.005	0.38472
ProInfer	0.01	0.436366
Epifany	0.01	0.383912
Fido	0.01	0.399406
Percolator	0.01	0.380969
PIA	0.01	0.394183
ProInfer	0.025	0.442944
Epifany	0.025	0.407744
Fido	0.025	0.411956
Percolator	0.025	0.392539
PIA	0.025	0.410225
ProInfer	0.05	0.448974
Epifany	0.05	0.42569
Fido	0.05	0.428547
Percolator	0.05	0.404166
PIA	0.05	0.424017

## Sheet: Fig 2D
Figure 2D The changes of F1 values of competing tools under different protein reporting FDRs
FDR	0.005	0.01	0.025	0.05
ProInfer	0.590011	0.595063	0.601388	0.606727
Epifany	0.542134	0.549975	0.568467	0.580114
Fido	0.554321	0.561141	0.571976	0.585117
Percolator	0.53833	0.54762	0.558589	0.56863
PIA	0.546347	0.555223	0.569755	0.58107
detail values in 3 replicates of THP1
Tool	sample	FDR	F1
ProInfer	M0_1	0.005	0.586436
Epifany	M0_1	0.005	0.538255
Fido	M0_1	0.005	0.552492
Percolator	M0_1	0.005	0.532452
PIA	M0_1	0.005	0.543026
ProInfer	M0_1	0.01	0.586436
Epifany	M0_1	0.01	0.546335
Fido	M0_1	0.01	0.558857
Percolator	M0_1	0.01	0.541091
PIA	M0_1	0.01	0.551509
ProInfer	M0_1	0.025	0.595657
Epifany	M0_1	0.025	0.560083
Fido	M0_1	0.025	0.567607
Percolator	M0_1	0.025	0.552373
PIA	M0_1	0.025	0.566558
ProInfer	M0_1	0.05	0.601691
Epifany	M0_1	0.05	0.57658
Fido	M0_1	0.05	0.58128
Percolator	M0_1	0.05	0.564272
PIA	M0_1	0.05	0.579347
ProInfer	M0_2	0.005	0.598742
Epifany	M0_2	0.005	0.539617
Fido	M0_2	0.005	0.554165
Percolator	M0_2	0.005	0.536187
PIA	M0_2	0.005	0.544862
ProInfer	M0_2	0.01	0.598742
Epifany	M0_2	0.01	0.54602
Fido	M0_2	0.01	0.559995
Percolator	M0_2	0.01	0.546247
PIA	M0_2	0.01	0.553259
ProInfer	M0_2	0.025	0.600916
Epifany	M0_2	0.025	0.560736
Fido	M0_2	0.025	0.570156
Percolator	M0_2	0.025	0.55779
PIA	M0_2	0.025	0.566558
ProInfer	M0_2	0.05	0.606893
Epifany	M0_2	0.05	0.579181
Fido	M0_2	0.05	0.582701
Percolator	M0_2	0.05	0.567246
PIA	M0_2	0.05	0.57885
ProInfer	M0_3	0.005	0.584854
Epifany	M0_3	0.005	0.54853
Fido	M0_3	0.005	0.556306
Percolator	M0_3	0.005	0.54635
PIA	M0_3	0.005	0.551153
ProInfer	M0_3	0.01	0.600012
Epifany	M0_3	0.01	0.557571
Fido	M0_3	0.01	0.564571
Percolator	M0_3	0.01	0.555521
PIA	M0_3	0.01	0.5609
ProInfer	M0_3	0.025	0.60759
Epifany	M0_3	0.025	0.584581
Fido	M0_3	0.025	0.578166
Percolator	M0_3	0.025	0.565603
PIA	M0_3	0.025	0.576149
ProInfer	M0_3	0.05	0.611597
Epifany	M0_3	0.05	0.584581
Fido	M0_3	0.05	0.591369
Percolator	M0_3	0.05	0.574371
PIA	M0_3	0.05	0.585014
Average
Tool	FDR	F1
ProInfer	0.005	0.590011
Epifany	0.005	0.542134
Fido	0.005	0.554321
Percolator	0.005	0.53833
PIA	0.005	0.546347
ProInfer	0.01	0.595063
Epifany	0.01	0.549975
Fido	0.01	0.561141
Percolator	0.01	0.54762
PIA	0.01	0.555223
ProInfer	0.025	0.601388
Epifany	0.025	0.568467
Fido	0.025	0.571976
Percolator	0.025	0.558589
PIA	0.025	0.569755
ProInfer	0.05	0.606727
Epifany	0.05	0.580114
Fido	0.05	0.585117
Percolator	0.05	0.56863
PIA	0.05	0.58107

## Sheet: Fig 2E
Figure 2E Upset plot and Venn diagram revealing the overlap of proteins reported by different tools and validation status of proteins that reported only by a specific tool
Upset plot	intersection among different tools inferred proteins
Tool	set size		intersection size	4093	1014	197	183	166	118	83	47	47	43	40	36	21	20	17	7	3	2	1	1
ProInfer	5315		intersection tools (colored in green)	ProInfer	ProInfer	ProInfer	ProInfer	ProInfer	ProInfer	ProInfer	ProInfer	ProInfer	ProInfer	ProInfer	ProInfer	ProInfer	ProInfer	ProInfer	ProInfer	ProInfer	ProInfer	ProInfer	ProInfer
Fido	4902			Fido	Fido	Fido	Fido	Fido	Fido	Fido	Fido	Fido	Fido	Fido	Fido	Fido	Fido	Fido	Fido	Fido	Fido	Fido	Fido
PIA	4813			PIA	PIA	PIA	PIA	PIA	PIA	PIA	PIA	PIA	PIA	PIA	PIA	PIA	PIA	PIA	PIA	PIA	PIA	PIA	PIA
Epifany	4558			Epifany	Epifany	Epifany	Epifany	Epifany	Epifany	Epifany	Epifany	Epifany	Epifany	Epifany	Epifany	Epifany	Epifany	Epifany	Epifany	Epifany	Epifany	Epifany	Epifany
Percolator	4448			Percolator	Percolator	Percolator	Percolator	Percolator	Percolator	Percolator	Percolator	Percolator	Percolator	Percolator	Percolator	Percolator	Percolator	Percolator	Percolator	Percolator	Percolator	Percolator	Percolator
Venn diagram	intersection between different tool uniquely inferred proteins and detectable proteins in HPA
Tool	total	number detectable in HPA	number not in HPA
common*	4093	4010	83
ProInfer	1014	776	238
PIA	166	96	70
Fido	83	38	45
Percolator	7	6	1
EPIFANY	0	0	0
inferred protein list
Tool	inferred proteins
ProInfer	sp|Q01518|CAP1_HUMAN	sp|Q16777|H2A2C_HUMAN	sp|Q6FI13|H2A2A_HUMAN	sp|Q96QV6|H2A1A_HUMAN	sp|P68104|EF1A1_HUMAN	sp|Q05639|EF1A2_HUMAN	sp|Q5VTE0|EF1A3_HUMAN	sp|Q9BXP5|SRRT_HUMAN	sp|P33778|H2B1B_HUMAN	sp|Q16778|H2B2E_HUMAN	sp|Q8N257|H2B3B_HUMAN	sp|Q99879|H2B1M_HUMAN	sp|P46782|RS5_HUMAN	sp|Q13555|KCC2G_HUMAN	sp|Q13557|KCC2D_HUMAN	sp|P04406|G3P_HUMAN	sp|P54886|P5CS_HUMAN	sp|P14618|KPYM_HUMAN	sp|Q9Y6J0|CABIN_HUMAN	sp|P67809|YBOX1_HUMAN	sp|Q86TU7|SETD3_HUMAN	sp|P16403|H12_HUMAN	sp|Q53GQ0|DHB12_HUMAN	sp|P0DMV8|HS71A_HUMAN	sp|P0DMV9|HS71B_HUMAN	sp|P11142|HSP7C_HUMAN	sp|P25440|BRD2_HUMAN	sp|P23528|COF1_HUMAN	sp|Q8TB72|PUM2_HUMAN	sp|P11021|BIP_HUMAN	sp|P14625|ENPL_HUMAN	sp|P31146|COR1A_HUMAN	sp|P16402|H13_HUMAN	sp|P40925|MDHC_HUMAN	sp|Q96FC9|DDX11_HUMAN	sp|P05107|ITB2_HUMAN	sp|P25705|ATPA_HUMAN	sp|P14174|MIF_HUMAN	sp|P42336|PK3CA_HUMAN	sp|P06733|ENOA_HUMAN	sp|Q16891|MIC60_HUMAN	sp|P37802|TAGL2_HUMAN	sp|P23246|SFPQ_HUMAN	sp|P08311|CATG_HUMAN	sp|P12814|ACTN1_HUMAN	sp|P39019|RS19_HUMAN	sp|O95232|LC7L3_HUMAN	sp|P17096|HMGA1_HUMAN	sp|Q9UPN3|MACF1_HUMAN
Epifany	sp|A0A0B4J2D5|GAL3B_HUMAN	sp|A0AV96|RBM47_HUMAN	sp|A0AVT1|UBA6_HUMAN	sp|A0FGR8|ESYT2_HUMAN	sp|A0JLT2|MED19_HUMAN	sp|A0JNW5|UH1BL_HUMAN	sp|A0MZ66|SHOT1_HUMAN	sp|A1A4S6|RHG10_HUMAN	sp|A1L0T0|HACL2_HUMAN	sp|A2A288|ZC12D_HUMAN	sp|A2RUS2|DEND3_HUMAN	sp|A3KN83|SBNO1_HUMAN	sp|A4D1P6|WDR91_HUMAN	sp|A4D2P6|GRD2I_HUMAN	sp|A5D8V6|VP37C_HUMAN	sp|A5PLL7|PDES1_HUMAN	sp|A5PLN9|TPC13_HUMAN	sp|A5YKK6|CNOT1_HUMAN	sp|A6NC98|CC88B_HUMAN	sp|A6NDG6|PGP_HUMAN	sp|A6NDU8|RIMC1_HUMAN	sp|A6NEC2|PSAL_HUMAN	sp|A6NHL2|TBAL3_HUMAN	sp|A6NHR9|SMHD1_HUMAN	sp|A6NIH7|U119B_HUMAN	sp|A6NJG2|SWAHD_HUMAN	sp|A6NMY6|AXA2L_HUMAN	sp|B0I1T2|MYO1G_HUMAN	sp|B5ME19|EIFCL_HUMAN	sp|B7ZBB8|PP13G_HUMAN	sp|E9PAV3|NACAM_HUMAN	sp|L0R6Q1|S35U4_HUMAN	sp|O00115|DNS2A_HUMAN	sp|O00116|ADAS_HUMAN	sp|O00139|KIF2A_HUMAN	sp|O00148|DX39A_HUMAN	sp|O00151|PDLI1_HUMAN	sp|O00154|BACH_HUMAN	sp|O00159|MYO1C_HUMAN	sp|O00160|MYO1F_HUMAN	sp|O00161|SNP23_HUMAN	sp|O00170|AIP_HUMAN	sp|O00178|GTPB1_HUMAN	sp|O00182|LEG9_HUMAN	sp|O00186|STXB3_HUMAN	sp|O00189|AP4M1_HUMAN	sp|O00193|SMAP_HUMAN	sp|O00203|AP3B1_HUMAN	sp|O00214|LEG8_HUMAN
Fido	sp|Q9Y6Y8|S23IP_HUMAN	sp|Q9Y6Y0|NS1BP_HUMAN	sp|Q9Y6X3|SCC4_HUMAN	sp|Q9Y6W5|WASF2_HUMAN	sp|Q9Y6V7|DDX49_HUMAN	sp|Q9Y6V0|PCLO_HUMAN	sp|Q9Y6R4|M3K4_HUMAN	sp|Q9Y6R0|NUMBL_HUMAN	sp|Q9Y6Q5|AP1M2_HUMAN	sp|Q9Y6N5|SQOR_HUMAN	sp|Q9Y6M9|NDUB9_HUMAN	sp|Q9Y6M7|S4A7_HUMAN	sp|Q9Y6M5|ZNT1_HUMAN	sp|Q9Y6M1|IF2B2_HUMAN	sp|Q9Y6K9|NEMO_HUMAN	sp|Q9Y6K5|OAS3_HUMAN	sp|Q9Y6K0|CEPT1_HUMAN	sp|Q9Y6I9|TX264_HUMAN	sp|Q9Y6I3|EPN1_HUMAN	sp|Q9Y6H1|CHCH2_HUMAN	sp|Q9Y6G9|DC1L1_HUMAN	sp|Q9Y6G5|COMDA_HUMAN	sp|Q9Y6G3|RM42_HUMAN	sp|Q9Y6E2|5MP1_HUMAN	sp|Q9Y6E0|STK24_HUMAN	sp|Q9Y6D9|MD1L1_HUMAN	sp|Q9Y6D6|BIG1_HUMAN	sp|Q9Y6D5|BIG2_HUMAN	sp|Q9Y6C9|MTCH2_HUMAN	sp|Q9Y6B6|SAR1B_HUMAN	sp|Q9Y6A9|SPCS1_HUMAN	sp|Q9Y6A5|TACC3_HUMAN	sp|Q9Y6A4|CFA20_HUMAN	sp|Q9Y697|NFS1_HUMAN	sp|Q9Y696|CLIC4_HUMAN	sp|Q9Y679|AUP1_HUMAN	sp|Q9Y678|COPG1_HUMAN	sp|Q9Y676|RT18B_HUMAN	sp|Q9Y673|ALG5_HUMAN	sp|Q9Y639|NPTN_HUMAN	sp|Q9Y625|GPC6_HUMAN	sp|Q9Y624|JAM1_HUMAN	sp|Q9Y619|ORNT1_HUMAN	sp|Q9Y618|NCOR2_HUMAN	sp|Q9Y617|SERC_HUMAN	sp|Q9Y613|FHOD1_HUMAN	sp|Q9Y608|LRRF2_HUMAN	sp|Q9Y606|TRUA_HUMAN	sp|Q9Y605|MOFA1_HUMAN
Percolator	sp|A0AV96|RBM47_HUMAN	sp|A0AVT1|UBA6_HUMAN	sp|A0FGR8|ESYT2_HUMAN	sp|A0JNW5|UH1BL_HUMAN	sp|A0MZ66|SHOT1_HUMAN	sp|A1A4S6|RHG10_HUMAN	sp|A1L0T0|HACL2_HUMAN	sp|A2A288|ZC12D_HUMAN	sp|A2RUS2|DEND3_HUMAN	sp|A3KN83|SBNO1_HUMAN	sp|A4D1P6|WDR91_HUMAN	sp|A5D8V6|VP37C_HUMAN	sp|A5PLL7|PDES1_HUMAN	sp|A5PLN9|TPC13_HUMAN	sp|A5YKK6|CNOT1_HUMAN	sp|A6NC98|CC88B_HUMAN	sp|A6NDG6|PGP_HUMAN	sp|A6NDU8|RIMC1_HUMAN	sp|A6NHL2|TBAL3_HUMAN	sp|A6NHR9|SMHD1_HUMAN	sp|A6NIH7|U119B_HUMAN	sp|A6NJG2|SWAHD_HUMAN	sp|B0I1T2|MYO1G_HUMAN	sp|B7ZBB8|PP13G_HUMAN	sp|L0R6Q1|S35U4_HUMAN	sp|O00115|DNS2A_HUMAN	sp|O00116|ADAS_HUMAN	sp|O00139|KIF2A_HUMAN	sp|O00148|DX39A_HUMAN	sp|O00151|PDLI1_HUMAN	sp|O00154|BACH_HUMAN	sp|O00159|MYO1C_HUMAN	sp|O00160|MYO1F_HUMAN	sp|O00161|SNP23_HUMAN	sp|O00170|AIP_HUMAN	sp|O00178|GTPB1_HUMAN	sp|O00182|LEG9_HUMAN	sp|O00186|STXB3_HUMAN	sp|O00189|AP4M1_HUMAN	sp|O00193|SMAP_HUMAN	sp|O00203|AP3B1_HUMAN	sp|O00214|LEG8_HUMAN	sp|O00217|NDUS8_HUMAN	sp|O00221|IKBE_HUMAN	sp|O00231|PSD11_HUMAN	sp|O00232|PSD12_HUMAN	sp|O00233|PSMD9_HUMAN	sp|O00244|ATOX1_HUMAN	sp|O00264|PGRC1_HUMAN
PIA**	Q09666	Q9Y490	P78527	P35579	Q14204	P49327	Q15149	Q00610	P46940	P07814	O43707	P12814	O75369	P42704	P14625	P53621	Q14980	P13639	P55072	Q7Z6Z7	P08238	Q08211	P34932	O75643	P02769	P09874	P06396	Q9Y4L1	Q13263	Q92616	P14618	P13796	P78371	P29144	Q6P2Q9	P49792	Q14697	P07900	P53396	P10809	O75083	P08670	Q15154	P12270	P50395	O75533	P18206	P22314	P11142
* common means proteins inferred by all competing tools
** PIA output uniport IDs, other tools output protein IDs in the format of "sp|uniport id|gene ID_Species"
[truncated: 5,000 more columns]

## Sheet: Fig 3A
Figure 3A Numbers of differentially expressed proteins (DEPs) and non-differentially expressed proteins (Non-DEPs) found by different protein inference tool-based, FragPipe and maxquant-based workflows from lung cancer
Tool	reported	DEP	Non-DEP
ProInfer	1837	223	1614
EPIFANY	990	131	859
Fido	1193	176	1017
Percolator	1044	136	908
PIA	1197	145	1052
FragPipe	1404	204	1200
maxquant	1301	208	1093
ProInfer					EPIFANY					Fido					Percolator					PIA					FragPipe					maxquant
Protein	logFC	pvalue	adj.pvalue		Protein	logFC	pvalue	adj.pvalue		Protein	logFC	pvalue	adj.pvalue		Protein	logFC	pvalue	adj.pvalue		Protein	logFC	pvalue	adj.pvalue		Protein	logFC	pvalue	adj.pvalue		Protein	logFC	pvalue	adj.pvalue
sp|P55268|LAMB2_HUMAN	-4.92362	4.91595e-09	9.03061e-06		sp|Q6NZI2|CAVN1_HUMAN	-4.03983	3.3529e-06	0.00331937		sp|P51888|PRELP_HUMAN	-2.98555	4.38361e-07	0.000472896		sp|Q6NZI2|CAVN1_HUMAN	-3.96085	2.44038e-06	0.00254776		sp|Q6NZI2|CAVN1_HUMAN	-3.92369	3.80356e-06	0.00455286		sp|Q9NZN4|EHD2_HUMAN	-4.49252	1.19606e-06	0.00133566		Q9NZN4	-4.49156	4.11072e-07	0.000534805
sp|Q6NZI2|CAVN1_HUMAN	-3.80634	3.18996e-07	0.000292998		sp|Q03135|CAV1_HUMAN	-3.18541	1.02457e-05	0.00416229		sp|Q13228|SBP1_HUMAN	-3.59922	7.92785e-07	0.000472896		sp|Q03135|CAV1_HUMAN	-3.19851	8.14918e-06	0.00360062		sp|Q03135|CAV1_HUMAN	-3.16506	1.26939e-05	0.00487143		sp|P04406|G3P_HUMAN	2.43594	2.0558e-06	0.00133566		Q6NZI2	-4.03208	1.63055e-06	0.00106067
sp|Q9UBX5|FBLN5_HUMAN	-3.12259	8.51476e-07	0.000521387		sp|P00915|CAH1_HUMAN	-2.3795	2.10062e-05	0.00416229		sp|P02652|APOA2_HUMAN	-2.27581	5.2144e-06	0.00127953		sp|P00915|CAH1_HUMAN	-2.39305	1.52209e-05	0.00360062		sp|P35749|MYH11_HUMAN	-2.46819	1.78003e-05	0.00487143		sp|Q6NZI2|CAVN1_HUMAN	-4.13919	3.7322e-06	0.00133566		P03973	-3.51344	4.22511e-06	0.00138948
sp|Q03135|CAV1_HUMAN	-3.0579	2.88685e-06	0.00132579		sp|P04040|CATA_HUMAN	-2.15286	2.10699e-05	0.00416229		sp|P14923|PLAK_HUMAN	2.49114	5.86702e-06	0.00127953		sp|P04040|CATA_HUMAN	-2.17177	1.59194e-05	0.00360062		sp|P00915|CAH1_HUMAN	-2.3554	2.20807e-05	0.00487143		sp|Q13642|FHL1_HUMAN	-4.26467	3.80529e-06	0.00133566		P35749	-4.56191	5.59817e-06	0.00138948
sp|P00915|CAH1_HUMAN	-2.22694	3.74052e-06	0.00133386		sp|O00159|MYO1C_HUMAN	-2.86524	3.53531e-05	0.00416229		sp|Q96HE7|ERO1A_HUMAN	2.1892	6.80198e-06	0.00127953		sp|O00159|MYO1C_HUMAN	-2.87553	1.79084e-05	0.00360062		sp|P04040|CATA_HUMAN	-2.13639	2.39736e-05	0.00487143		sp|Q03135|CAV1_HUMAN	-3.17898	7.02754e-06	0.00180472		P02647	-1.98931	6.37739e-06	0.00138948
sp|P04406|G3P_HUMAN	2.23421	4.35665e-06	0.00133386		sp|P02652|APOA2_HUMAN	-1.87953	3.94355e-05	0.00416229		sp|O00159|MYO1C_HUMAN	-3.17947	8.54722e-06	0.00127953		sp|P02647|APOA1_HUMAN	-1.87077	2.59286e-05	0.00360062		sp|O00159|MYO1C_HUMAN	-2.83851	2.81632e-05	0.00487143		sp|P12109|CO6A1_HUMAN	-2.29209	7.71249e-06	0.00180472		Q03135	-3.12713	6.40806e-06	0.00138948
sp|O00159|MYO1C_HUMAN	-2.71115	5.30323e-06	0.00139172		sp|P02647|APOA1_HUMAN	-1.86019	4.07391e-05	0.00416229		sp|P10909|CLUS_HUMAN	-2.61888	8.70072e-06	0.00127953		sp|P01023|A2MG_HUMAN	-2.58801	3.04354e-05	0.00360062		sp|P02647|APOA1_HUMAN	-1.83101	3.46904e-05	0.00487143		sp|P35749|MYH11_HUMAN	-2.7653	1.0738e-05	0.00215373		P00915	-2.2092	9.76795e-06	0.00165006
sp|P35749|MYH11_HUMAN	-2.38372	6.58641e-06	0.00144872		sp|P31947|1433S_HUMAN	1.5869	5.47347e-05	0.00416229		sp|P01011|AACT_HUMAN	-1.9483	9.37152e-06	0.00127953		sp|P02652|APOA2_HUMAN	-1.87394	3.2564e-05	0.00360062		sp|P02652|APOA2_HUMAN	-1.83617	3.54364e-05	0.00487143		sp|P00915|CAH1_HUMAN	-2.41368	1.41659e-05	0.00248611		P12109	-2.26048	1.01464e-05	0.00165006
sp|P01023|A2MG_HUMAN	-2.3912	8.0174e-06	0.00144872		sp|P02730|B3AT_HUMAN	-3.34511	5.50209e-05	0.00416229		sp|P04040|CATA_HUMAN	-2.19701	9.78798e-06	0.00127953		sp|P02730|B3AT_HUMAN	-3.36933	3.68287e-05	0.00360062		sp|P04406|G3P_HUMAN	2.1415	4.08092e-05	0.00487143		sp|P02647|APOA1_HUMAN	-2.02823	1.96552e-05	0.00306621		P02652	-2.34874	1.3767e-05	0.00199009
sp|P02730|B3AT_HUMAN	-3.20614	8.02033e-06	0.00144872		sp|P04406|G3P_HUMAN	2.12463	5.53253e-05	0.00416229		sp|O43143|DHX15_HUMAN	2.0271	1.07253e-05	0.00127953		sp|P04406|G3P_HUMAN	2.103	3.78758e-05	0.00360062		sp|P01023|A2MG_HUMAN	-2.54813	4.77713e-05	0.00487143		sp|P01023|A2MG_HUMAN	-2.74746	3.13454e-05	0.00413494		P62081	2.04189	1.86062e-05	0.00242067
sp|Q96HE7|ERO1A_HUMAN	3.17672	8.67499e-06	0.00144872		sp|P03973|SLPI_HUMAN	-3.05157	5.74517e-05	0.00416229		sp|P00915|CAH1_HUMAN	-2.53039	1.33774e-05	0.0013561		sp|P03973|SLPI_HUMAN	-3.04895	3.98849e-05	0.00360062		sp|P02730|B3AT_HUMAN	-3.331	5.12964e-05	0.00487143		sp|Q9HBL0|TENS1_HUMAN	-3.68357	3.29429e-05	0.00413494		P04406	2.20096	2.3107e-05	0.00265313
sp|P04040|CATA_HUMAN	-2.01157	9.84213e-06	0.00150667		sp|P05155|IC1_HUMAN	-2.04254	5.83325e-05	0.00416229		sp|Q01813|PFKAP_HUMAN	2.16653	1.47581e-05	0.0013561		sp|P12109|CO6A1_HUMAN	-2.07143	4.41796e-05	0.00360062		sp|P31947|1433S_HUMAN	1.63002	5.31165e-05	0.00487143		sp|Q96HE7|ERO1A_HUMAN	3.14137	3.82019e-05	0.00413494		O00159	-2.89812	2.70469e-05	0.00265313
sp|Q15746|MYLK_HUMAN	-2.58604	1.22314e-05	0.00172839		sp|Q96HE7|ERO1A_HUMAN	3.0486	5.90222e-05	0.00416229		sp|P35749|MYH11_HUMAN	-2.8912	1.47773e-05	0.0013561		sp|Q15746|MYLK_HUMAN	-2.8197	4.48354e-05	0.00360062		sp|P03973|SLPI_HUMAN	-3.01041	5.51944e-05	0.00487143		sp|P04040|CATA_HUMAN	-2.15693	3.88442e-05	0.00413494		P01023	-2.75863	2.76621e-05	0.00265313
sp|P02647|APOA1_HUMAN	-1.69264	1.52863e-05	0.00195514		sp|P01023|A2MG_HUMAN	-2.57772	6.23216e-05	0.00416229		sp|P05155|IC1_HUMAN	-2.00785	1.79115e-05	0.00147032		sp|Q96HE7|ERO1A_HUMAN	3.05448	5.05454e-05	0.00376925		sp|Q96HE7|ERO1A_HUMAN	3.08681	5.90219e-05	0.00487143		sp|P02730|B3AT_HUMAN	-3.56323	4.12316e-05	0.00413494		O43143	2.23421	2.85502e-05	0.00265313
sp|P31947|1433S_HUMAN	1.72453	1.59997e-05	0.00195514		sp|P12109|CO6A1_HUMAN	-2.07628	6.3065e-05	0.00416229		sp|P19823|ITIH2_HUMAN	-2.81268	1.90672e-05	0.00147032		sp|P31947|1433S_HUMAN	1.59391	5.8788e-05	0.00409164		sp|P12109|CO6A1_HUMAN	-2.02935	6.10454e-05	0.00487143		sp|P02652|APOA2_HUMAN	-1.91355	4.77082e-05	0.0044186		P20774	-2.95289	3.21358e-05	0.00278724
sp|P03973|SLPI_HUMAN	-2.89359	1.7029e-05	0.00195514		sp|P51888|PRELP_HUMAN	-2.17997	0.000121327	0.0075071		sp|P54136|SYRC_HUMAN	1.90735	1.97193e-05	0.00147032		sp|P51888|PRELP_HUMAN	-2.13658	7.39707e-05	0.00476905		sp|Q15746|MYLK_HUMAN	-2.78345	6.65913e-05	0.00498186		sp|P51888|PRELP_HUMAN	-2.3946	5.03544e-05	0.0044186		P02042	-2.71508	4.35748e-05	0.00323192
sp|P12109|CO6A1_HUMAN	-1.91636	2.19839e-05	0.00237556		sp|P26447|S10A4_HUMAN	-1.45763	0.000151703	0.00883448		sp|P04003|C4BPA_HUMAN	-2.61286	2.19053e-05	0.00153724		sp|P05155|IC1_HUMAN	-2.02349	7.76569e-05	0.00476905		sp|Q9HBL0|TENS1_HUMAN	-3.26124	8.23859e-05	0.00580094		sp|P14923|PLAK_HUMAN	2.09538	6.2379e-05	0.00470425		P04040	-2.30402	4.43578e-05	0.00323192
sp|P69905|HBA_HUMAN	-2.31727	2.58805e-05	0.00264125		sp|Q13228|SBP1_HUMAN	-2.89226	0.000170695	0.00938823		sp|P00747|PLMN_HUMAN	-2.22423	2.67515e-05	0.00177303		sp|P26447|S10A4_HUMAN	-1.45531	0.000135846	0.007642		sp|P05155|IC1_HUMAN	-1.98516	9.40778e-05	0.00625618		sp|Q15746|MYLK_HUMAN	-2.91344	6.51734e-05	0.00470425		P51888	-2.2862	4.47153e-05	0.00323192
sp|P05155|IC1_HUMAN	-1.8643	3.65104e-05	0.00348438		sp|P0C0L4|CO4A_HUMAN	-1.81692	0.000200715	0.0104266		sp|P02786|TFR1_HUMAN	3.39665	3.18555e-05	0.00181015		sp|Q13228|SBP1_HUMAN	-2.89235	0.000145069	0.007642		sp|P51888|PRELP_HUMAN	-2.09792	0.000100917	0.00635779		sp|O00159|MYO1C_HUMAN	-2.96052	6.99539e-05	0.00470425		P05155	-2.30427	5.25405e-05	0.00359764
sp|P51888|PRELP_HUMAN	-1.97995	3.81921e-05	0.00348438		sp|Q14767|LTBP2_HUMAN	-2.68927	0.000210639	0.0104266		sp|P17661|DESM_HUMAN	-2.4581	3.19411e-05	0.00181015		sp|P12110|CO6A2_HUMAN	-1.52651	0.000152295	0.007642		sp|Q01813|PFKAP_HUMAN	2.12069	0.000157643	0.00943496		sp|P31947|1433S_HUMAN	1.53894	7.332e-05	0.00470425		Q96HE7	2.96544	6.01563e-05	0.0037962
sp|P02652|APOA2_HUMAN	-1.72524	3.98324e-05	0.00348438		sp|P12110|CO6A2_HUMAN	-1.51385	0.000257385	0.0114376		sp|P42224|STAT1_HUMAN	2.07114	3.41372e-05	0.00181015		sp|Q14767|LTBP2_HUMAN	-2.71057	0.000153718	0.007642		sp|P26447|S10A4_HUMAN	-1.42077	0.000175508	0.010004		sp|P22234|PUR6_HUMAN	1.96912	7.63893e-05	0.00470425		Q15746	-2.63557	6.25369e-05	0.0037962
sp|P0C0L4|CO4A_HUMAN	-1.64276	4.77721e-05	0.00383		sp|P01019|ANGT_HUMAN	-2.10507	0.00025902	0.0114376		sp|P25311|ZA2G_HUMAN	-2.23983	3.45713e-05	0.00181015		sp|P69905|HBA_HUMAN	-2.50986	0.000177068	0.00840269		sp|P12110|CO6A2_HUMAN	-1.48542	0.000189563	0.010314		sp|Q14767|LTBP2_HUMAN	-2.93902	7.66104e-05	0.00470425		P14923	2.0174	6.4194e-05	0.0037962
sp|Q13228|SBP1_HUMAN	-2.75374	4.79531e-05	0.00383		sp|P00918|CAH2_HUMAN	-2.59392	0.00027088	0.0114376		sp|P42704|LPPRC_HUMAN	2.63067	3.48981e-05	0.00181015		sp|P02042|HBD_HUMAN	-1.93791	0.000193186	0.00876897		sp|Q13228|SBP1_HUMAN	-2.85863	0.000213483	0.0105015		sp|O75643|U520_HUMAN	2.20748	7.79135e-05	0.00470425		Q9HBL0	-3.66534	6.98025e-05	0.00384302
sp|P34932|HSP74_HUMAN	1.91543	5.95955e-05	0.00456154		sp|P69905|HBA_HUMAN	-2.52095	0.000277274	0.0114376		sp|P02765|FETUA_HUMAN	-2.48317	3.82837e-05	0.00190302		sp|O95865|DDAH2_HUMAN	-1.69143	0.000214094	0.00931309		sp|Q14767|LTBP2_HUMAN	-2.67365	0.000217421	0.0105015		sp|P62081|RS7_HUMAN	1.76947	8.23934e-05	0.00470425		P26447	-1.86642	7.08936e-05	0.00384302
sp|P42224|STAT1_HUMAN	1.90003	6.60538e-05	0.00462559		sp|P02042|HBD_HUMAN	-1.94107	0.000299845	0.0118739		sp|P01008|ANT3_HUMAN	-2.30529	4.02714e-05	0.00192175		sp|P00918|CAH2_HUMAN	-2.60133	0.000271944	0.0109459		sp|P69905|HBA_HUMAN	-2.46754	0.000219329	0.0105015		sp|P03973|SLPI_HUMAN	-2.94171	8.47304e-05	0.00470425		P31947	1.69799	7.69606e-05	0.00400503
sp|P02042|HBD_HUMAN	-1.75184	6.69615e-05	0.00462559		sp|Q16555|DPYL2_HUMAN	-1.77138	0.0003194	0.0120437		sp|Q15942|ZYX_HUMAN	-1.79396	4.63727e-05	0.00203753		sp|Q16555|DPYL2_HUMAN	-1.73435	0.000280388	0.0109459		sp|P02042|HBD_HUMAN	-1.89711	0.000261936	0.0120591		sp|P69905|HBA_HUMAN	-2.61626	9.29532e-05	0.00470425		P69905	-2.24313	8.96026e-05	0.00448357
sp|P0C0L5|CO4B_HUMAN	-1.63131	6.91223e-05	0.00462559		sp|P42224|STAT1_HUMAN	1.84375	0.000329415	0.0120437		sp|O95865|DDAH2_HUMAN	-1.82528	4.76754e-05	0.00203753		sp|P01024|CO3_HUMAN	-1.78231	0.000303691	0.0109459		sp|O95865|DDAH2_HUMAN	-1.65598	0.000286463	0.0126998		sp|O43491|E41L2_HUMAN	-2.91316	9.31972e-05	0.00470425		Q14767	-2.62123	0.000101567	0.00489402
sp|Q14767|LTBP2_HUMAN	-2.55818	7.05043e-05	0.00462559		sp|P00352|AL1A1_HUMAN	-2.7816	0.000340628	0.0120437		sp|Q16555|DPYL2_HUMAN	-2.10312	4.78213e-05	0.00203753		sp|P01019|ANGT_HUMAN	-2.03537	0.000313502	0.0109459		sp|P42224|STAT1_HUMAN	1.7879	0.000332227	0.0140634		sp|P05155|IC1_HUMAN	-2.19344	9.50986e-05	0.00470425		P02774	-1.68161	0.000108343	0.0050341
sp|P00918|CAH2_HUMAN	-2.44702	7.86221e-05	0.0049068		sp|P62081|RS7_HUMAN	1.72425	0.000379404	0.0129521		sp|P02649|APOE_HUMAN	-3.19277	5.64569e-05	0.00232252		sp|Q96AC1|FERM2_HUMAN	-2.25888	0.000339608	0.0109459		sp|P62081|RS7_HUMAN	1.77638	0.000340718	0.0140634		sp|Q16555|DPYL2_HUMAN	-2.00567	9.75063e-05	0.00470425		Q13228	-2.90845	0.00011776	0.00524487
sp|P54136|SYRC_HUMAN	1.63548	8.01329e-05	0.0049068		sp|P04114|APOB_HUMAN	-2.6175	0.000395015	0.0130355		sp|P01023|A2MG_HUMAN	-2.8204	6.91739e-05	0.00274542		sp|P62081|RS7_HUMAN	1.7431	0.000343832	0.0109459		sp|P00918|CAH2_HUMAN	-2.56389	0.000362007	0.014168		sp|Q969G5|CAVN3_HUMAN	-2.44578	0.000100518	0.00470425		P00918	-2.65272	0.000120942	0.00524487
sp|P55060|XPO2_HUMAN	2.9384	0.000103578	0.0061032		sp|O95865|DDAH2_HUMAN	-1.66993	0.000408565	0.0130477		sp|Q14624|ITIH4_HUMAN	-2.66453	7.47975e-05	0.00274542		sp|P42224|STAT1_HUMAN	1.75107	0.000349534	0.0109459		sp|P01019|ANGT_HUMAN	-1.9991	0.000366923	0.014168		sp|Q13228|SBP1_HUMAN	-3.05314	0.000119242	0.00540052		O15230	-3.63165	0.000136185	0.00560844
sp|Q14185|DOCK1_HUMAN	-2.24732	0.000110119	0.0061032		sp|P02790|HEMO_HUMAN	-1.42313	0.000448214	0.0136523		sp|P19827|ITIH1_HUMAN	-2.56457	7.50805e-05	0.00274542		sp|P04114|APOB_HUMAN	-2.5945	0.000372261	0.0109459		sp|P34932|HSP74_HUMAN	2.0909	0.000407802	0.0148969		sp|P20774|MIME_HUMAN	-2.832	0.000130143	0.00558939		P00167	-2.69559	0.000138861	0.00560844
sp|P01024|CO3_HUMAN	-1.60161	0.000112622	0.0061032		sp|P01024|CO3_HUMAN	-1.76244	0.000455077	0.0136523		sp|P00739|HPTR_HUMAN	-1.89832	7.5942e-05	0.00274542		sp|P02790|HEMO_HUMAN	-1.42649	0.000386916	0.0109459		sp|Q16555|DPYL2_HUMAN	-1.69667	0.00041112	0.0148969		sp|P0C0L5|CO4B_HUMAN	-1.93857	0.000131375	0.00558939		P05156	-2.47619	0.000142259	0.00560844
sp|P02743|SAMP_HUMAN	-3.12666	0.00011507	0.0061032		sp|P02462|CO4A1_HUMAN	-2.114	0.000478862	0.0136666		sp|P00450|CERU_HUMAN	-2.38227	7.88342e-05	0.00276615		sp|P01008|ANT3_HUMAN	-1.93688	0.000397543	0.0109459		sp|P54136|SYRC_HUMAN	1.76475	0.000426291	0.0148969		sp|P02042|HBD_HUMAN	-2.21284	0.000142337	0.00587766		P0C0L5	-1.86984	0.000151088	0.00578133
sp|P04114|APOB_HUMAN	-2.46341	0.000119351	0.0061032		sp|P10809|CH60_HUMAN	1.33998	0.000498653	0.0136666		sp|P02647|APOA1_HUMAN	-2.03584	9.69961e-05	0.00329784		sp|P02774|VTDB_HUMAN	-1.47214	0.000397842	0.0109459		sp|P01024|CO3_HUMAN	-1.7443	0.000435582	0.0148969		sp|Q13283|G3BP1_HUMAN	1.91928	0.000183129	0.00734607		Q16555	-1.77199	0.000170562	0.00634003
sp|O15230|LAMA5_HUMAN	-2.89648	0.000120727	0.0061032		sp|P54136|SYRC_HUMAN	1.71444	0.000518292	0.0136666		sp|P05091|ALDH2_HUMAN	-2.13061	0.00010414	0.00329784		sp|P34932|HSP74_HUMAN	2.05808	0.000399523	0.0109459		sp|Q9NSE4|SYIM_HUMAN	1.8728	0.000468492	0.014985		sp|P01019|ANGT_HUMAN	-1.91394	0.000208887	0.00792452		P00352	-2.78181	0.000182586	0.00653432
sp|Q7L1Q6|5MP2_HUMAN	2.2193	0.000122928	0.0061032		sp|P02774|VTDB_HUMAN	-1.46167	0.000524955	0.0136666		sp|P12109|CO6A1_HUMAN	-2.12538	0.00010428	0.00329784		sp|P00352|AL1A1_HUMAN	-2.72743	0.000410657	0.0109459		sp|P19971|TYPH_HUMAN	1.37391	0.000477438	0.014985		sp|O43143|DHX15_HUMAN	1.94255	0.000210966	0.00792452		P02730	-3.25604	0.000189223	0.00653432
sp|P11047|LAMC1_HUMAN	-2.0978	0.000129556	0.00626301		sp|P01008|ANT3_HUMAN	-1.92627	0.000526837	0.0136666		sp|P02462|CO4A1_HUMAN	-2.40876	0.000105044	0.00329784		sp|P54136|SYRC_HUMAN	1.73071	0.000415791	0.0109459		sp|P10809|CH60_HUMAN	1.35225	0.000485916	0.014985		sp|P00352|AL1A1_HUMAN	-3.21941	0.000214481	0.00792452		P02743	-3.83266	0.000191169	0.00653432
sp|P62081|RS7_HUMAN	1.86275	0.000146589	0.00690473		sp|P11047|LAMC1_HUMAN	-2.28238	0.000546239	0.0136666		sp|Q13283|G3BP1_HUMAN	1.83732	0.00011725	0.00357043		sp|P02743|SAMP_HUMAN	-3.31932	0.00042476	0.0109459		sp|Q96AC1|FERM2_HUMAN	-2.22352	0.000488234	0.014985		sp|P12110|CO6A2_HUMAN	-1.62799	0.000223416	0.00804299		P02790	-1.50412	0.000196816	0.00653432
sp|P12110|CO6A2_HUMAN	-1.35826	0.000150881	0.00692921		sp|Q96AC1|FERM2_HUMAN	-2.24239	0.000556399	0.0136666		sp|P02763|A1AG1_HUMAN	-1.6643	0.000119713	0.00357043		sp|O60701|UGDH_HUMAN	2.52159	0.00042788	0.0109459		sp|P02790|HEMO_HUMAN	-1.3883	0.000525299	0.0153948		sp|P02790|HEMO_HUMAN	-1.60238	0.000236332	0.00826558		P42704	2.70154	0.000203856	0.00653432
sp|P02462|CO4A1_HUMAN	-1.91639	0.000157421	0.00695583		sp|P02743|SAMP_HUMAN	-3.29937	0.000567909	0.0136666		sp|P04217|A1BG_HUMAN	-2.04979	0.000135291	0.00393663		sp|P11047|LAMC1_HUMAN	-2.25625	0.000437694	0.0109459		sp|P01008|ANT3_HUMAN	-1.89972	0.000531901	0.0153948		sp|P01024|CO3_HUMAN	-1.96156	0.000241374	0.00826558		P10809	1.41737	0.000205924	0.00653432
sp|P02649|APOE_HUMAN	-2.4969	0.000159034	0.00695583		sp|P02763|A1AG1_HUMAN	-1.5691	0.000591577	0.0136666		sp|P01042|KNG1_HUMAN	-1.93246	0.000140155	0.00396036		sp|P01876|IGHA1_HUMAN	-1.62501	0.000449306	0.0109459		sp|P04114|APOB_HUMAN	-2.55995	0.00054998	0.0153948		sp|P01877|IGHA2_HUMAN	-1.50805	0.000278205	0.00903988		P01024	-1.92474	0.000219685	0.00665356
sp|P00352|AL1A1_HUMAN	-2.58735	0.000164658	0.00703435		sp|Q9NSE4|SYIM_HUMAN	1.83674	0.0005936	0.0136666		sp|P26447|S10A4_HUMAN	-1.65037	0.000142746	0.00396036		sp|P02462|CO4A1_HUMAN	-2.10226	0.000453301	0.0109459		sp|P02774|VTDB_HUMAN	-1.43388	0.000553899	0.0153948		sp|P00918|CAH2_HUMAN	-2.65988	0.000279493	0.00903988		O60664	1.64243	0.00021991	0.00665356
sp|P10809|CH60_HUMAN	1.44949	0.000192804	0.00790331		sp|P02649|APOE_HUMAN	-2.74302	0.000642134	0.014448		sp|P12004|PCNA_HUMAN	1.65211	0.000168407	0.00443463		sp|P02649|APOE_HUMAN	-2.68148	0.000461323	0.0109459		sp|P02743|SAMP_HUMAN	-3.27539	0.000569447	0.0153948		sp|P01876|IGHA1_HUMAN	-1.72691	0.000283301	0.00903988		P11047	-2.45328	0.00026396	0.00780483
sp|Q9NSE4|SYIM_HUMAN	1.9728	0.000197856	0.00790331		sp|P39060|COIA1_HUMAN	-1.40294	0.000731983	0.0161036		sp|P02671|FIBA_HUMAN	-2.12971	0.000170809	0.00443463		sp|Q9NSE4|SYIM_HUMAN	1.83884	0.000481373	0.0111679		sp|P00352|AL1A1_HUMAN	-2.69089	0.000578933	0.0153948		sp|P02774|VTDB_HUMAN	-1.60999	0.000302149	0.00916163		P12110	-1.56558	0.000276389	0.00799072
sp|P68871|HBB_HUMAN	-1.85298	0.000197905	0.00790331		sp|P19971|TYPH_HUMAN	1.31471	0.000836513	0.0172097		sp|O60701|UGDH_HUMAN	2.07859	0.000170991	0.00443463		sp|P10809|CH60_HUMAN	1.31468	0.000510718	0.0115911		sp|P02462|CO4A1_HUMAN	-2.06266	0.000596497	0.0153948		sp|P42224|STAT1_HUMAN	1.90573	0.000304859	0.00916163		P01008	-2.1987	0.000282583	0.00799218
sp|Q96AC1|FERM2_HUMAN	-2.11488	0.000215753	0.00828328		sp|P02787|TRFE_HUMAN	-1.44436	0.000851725	0.0172097		sp|P04004|VTNC_HUMAN	-2.00703	0.000183375	0.00459863		sp|P19971|TYPH_HUMAN	1.33631	0.000540943	0.0120158		sp|P02649|APOE_HUMAN	-2.64139	0.000604473	0.0153948		sp|P02743|SAMP_HUMAN	-3.8812	0.000306693	0.00916163		Q13283	1.93937	0.00031914	0.00883405
sp|P19971|TYPH_HUMAN	1.47223	0.000219896	0.00828328		sp|P04217|A1BG_HUMAN	-1.87593	0.000864622	0.0172097		sp|P12110|CO6A2_HUMAN	-1.8436	0.000185024	0.00459863		sp|P02787|TRFE_HUMAN	-1.46063	0.000708532	0.0150068		sp|P11047|LAMC1_HUMAN	-2.21767	0.00062908	0.0156066		sp|P41250|GARS_HUMAN	2.16891	0.000318312	0.00927961		P42224	1.86747	0.000349766	0.00947526
sp|P00739|HPTR_HUMAN	-1.36405	0.000220948	0.00828328		sp|P01876|IGHA1_HUMAN	-1.59526	0.000875582	0.0172097		sp|P11047|LAMC1_HUMAN	-2.36173	0.000195887	0.00468851		sp|P02763|A1AG1_HUMAN	-1.57119	0.000713857	0.0150068		sp|P01876|IGHA1_HUMAN	-1.58382	0.000638866	0.0156066		sp|Q9H8H3|MET7A_HUMAN	-1.5079	0.000323861	0.00927961		P68871	-2.19234	0.00035687	0.00947526
sp|P06733|ENOA_HUMAN	1.57524	0.000227595	0.00836185		sp|P23141|EST1_HUMAN	-2.69621	0.000879756	0.0172097		sp|P62081|RS7_HUMAN	1.60381	0.000196501	0.00468851		sp|Q13418|ILK_HUMAN	-1.4557	0.000718717	0.0150068		sp|P31948|STIP1_HUMAN	1.20477	0.00074358	0.0178013		sp|P68871|HBB_HUMAN	-2.20322	0.000364562	0.0102369		P15170	1.69578	0.000369955	0.00962622
sp|Q16555|DPYL2_HUMAN	-1.56794	0.000238804	0.00843718		sp|P31948|STIP1_HUMAN	1.15952	0.00088973	0.0172097		sp|P08603|CFAH_HUMAN	-1.99751	0.000204885	0.00479271		sp|P23141|EST1_HUMAN	-2.65622	0.000747128	0.0151172		sp|P11940|PABP1_HUMAN	1.25298	0.000806924	0.018939		sp|P00167|CYB5_HUMAN	-2.66506	0.000385597	0.0106153		Q13813	-1.34167	0.000379322	0.00967643
sp|P43490|NAMPT_HUMAN	3.12799	0.000238831	0.00843718		sp|P50454|SERPH_HUMAN	1.38117	0.000903946	0.0172097		sp|P43490|NAMPT_HUMAN	2.96963	0.000241908	0.00554993		sp|P08133|ANXA6_HUMAN	-1.08438	0.000752966	0.0151172		sp|P50454|SERPH_HUMAN	1.39089	0.000924684	0.0204888		sp|P54136|SYRC_HUMAN	1.64757	0.000402725	0.0108736		P52943	-2.1272	0.000390623	0.00971265
sp|P02768|ALBU_HUMAN	-1.75436	0.000252709	0.00875899		sp|P00738|HPT_HUMAN	-1.57	0.000974197	0.0181973		sp|P34932|HSP74_HUMAN	1.90815	0.000252845	0.00559108		sp|P39060|COIA1_HUMAN	-1.38939	0.000834643	0.0160702		sp|Q13418|ILK_HUMAN	-1.42145	0.000944981	0.0204888		sp|P25311|ZA2G_HUMAN	-2.06712	0.000416841	0.011018		Q96AC1	-2.50167	0.000402901	0.00971265
sp|P05546|HEP2_HUMAN	-2.17735	0.000263806	0.00897428		sp|P19652|A1AG2_HUMAN	-1.41874	0.00100064	0.0183451		sp|P35555|FBN1_HUMAN	-2.82942	0.000253075	0.00559108		sp|P43490|NAMPT_HUMAN	2.98969	0.000839272	0.0160702		sp|P02787|TRFE_HUMAN	-1.42195	0.000945712	0.0204888		sp|P00738|HPT_HUMAN	-1.66015	0.00042377	0.011018		O43491	-2.28389	0.000403596	0.00971265
sp|P14923|PLAK_HUMAN	1.58371	0.000273214	0.00912534		sp|Q13418|ILK_HUMAN	-1.43291	0.00110301	0.0198542		sp|Q96CX2|KCD12_HUMAN	-1.64295	0.000288997	0.0062686		sp|P19652|A1AG2_HUMAN	-1.44203	0.000846609	0.0160702		sp|O15020|SPTN2_HUMAN	-1.55188	0.000955296	0.0204888		sp|P51911|CNN1_HUMAN	-2.72314	0.000455143	0.0114962		Q13347	1.67559	0.000416551	0.00971265
sp|P50454|SERPH_HUMAN	1.49208	0.000282942	0.00928151		sp|P43686|PRS6B_HUMAN	1.6856	0.001155	0.0201102		sp|Q13418|ILK_HUMAN	-1.56714	0.000297804	0.00634429		sp|P68871|HBB_HUMAN	-2.03137	0.000889515	0.0165109		sp|P08133|ANXA6_HUMAN	-1.04555	0.000966057	0.0204888		sp|P15170|ERF3A_HUMAN	1.59087	0.000465547	0.0114962		P25311	-2.12979	0.000429594	0.00971265
sp|P02790|HEMO_HUMAN	-1.25535	0.00030772	0.00976656		sp|P68871|HBB_HUMAN	-2.04218	0.00115786	0.0201102		sp|P02748|CO9_HUMAN	-1.99978	0.000320215	0.00670204		sp|P04217|A1BG_HUMAN	-1.87152	0.000914232	0.0165109		sp|P02763|A1AG1_HUMAN	-1.53771	0.000986788	0.0204888		sp|P10809|CH60_HUMAN	1.39485	0.00047161	0.0114962		P08133	-1.23401	0.000435317	0.00971265
sp|P01019|ANGT_HUMAN	-1.89099	0.000308362	0.00976656		sp|P25311|ZA2G_HUMAN	-1.85851	0.00126562	0.0207014		sp|O00571|DDX3X_HUMAN	1.4542	0.000331283	0.00681415		sp|Q13813|SPTN1_HUMAN	-1.17634	0.000951432	0.0165109		sp|P43490|NAMPT_HUMAN	3.0261	0.0010064	0.0204888		sp|P11940|PABP1_HUMAN	1.70302	0.000482514	0.0114962		P00738	-1.60728	0.000438069	0.00971265
sp|P02774|VTDB_HUMAN	-1.30898	0.000324551	0.0101051		sp|P43652|AFAM_HUMAN	-3.04296	0.00127621	0.0207014		sp|P0C0L4|CO4A_HUMAN	-2.09495	0.000349228	0.00692634		sp|P50454|SERPH_HUMAN	1.35507	0.000955345	0.0165109		sp|P68871|HBB_HUMAN	-1.9916	0.00102384	0.0204888		sp|P04114|APOB_HUMAN	-2.72289	0.000483102	0.0114962		P98160	-1.82988	0.000440466	0.00971265
sp|P31948|STIP1_HUMAN	1.30299	0.000332167	0.0101698		sp|P08133|ANXA6_HUMAN	-1.06808	0.00128363	0.0207014		sp|P01019|ANGT_HUMAN	-2.0526	0.000350359	0.00692634		sp|P31948|STIP1_HUMAN	1.16886	0.000958368	0.0165109		sp|P23141|EST1_HUMAN	-2.61498	0.00104373	0.0204888		sp|Q13813|SPTN1_HUMAN	-1.28619	0.000516145	0.01173		P02649	-2.76282	0.000463768	0.00992485
sp|P02787|TRFE_HUMAN	-1.27763	0.00034314	0.0103336		sp|P02765|FETUA_HUMAN	-1.9857	0.00129096	0.0207014		sp|P07954|FUMH_HUMAN	1.32004	0.000354155	0.00692634		sp|P98160|PGBM_HUMAN	-1.69918	0.000964716	0.0165109		sp|P39060|COIA1_HUMAN	-1.35404	0.00104412	0.0204888		sp|P04217|A1BG_HUMAN	-2.16717	0.000521954	0.01173		P04217	-2.00604	0.000465347	0.00992485
sp|P50148|GNAQ_HUMAN	-2.15239	0.000352292	0.0104381		sp|P43490|NAMPT_HUMAN	2.98651	0.00130521	0.0207014		sp|P02774|VTDB_HUMAN	-1.84598	0.000365437	0.00703171		sp|P00738|HPT_HUMAN	-1.59612	0.000995387	0.016761		sp|P01877|IGHA2_HUMAN	-1.19472	0.00109376	0.0208352		sp|P02787|TRFE_HUMAN	-1.56541	0.000526435	0.01173		P02462	-2.01209	0.000478131	0.00998002
sp|P01008|ANT3_HUMAN	-1.77488	0.000377292	0.0109522		sp|P01009|A1AT_HUMAN	-1.60355	0.00131736	0.0207014		sp|P16615|AT2A2_HUMAN	1.47286	0.000388661	0.00734672		sp|Q01082|SPTB2_HUMAN	-1.5388	0.00106982	0.0170378		sp|P19652|A1AG2_HUMAN	-1.40752	0.00109659	0.0208352		sp|P55083|MFAP4_HUMAN	-2.59071	0.000539004	0.01173		P23141	-2.73309	0.000489004	0.00998002
sp|P23141|EST1_HUMAN	-2.50057	0.000381568	0.0109522		sp|P98160|PGBM_HUMAN	-1.68628	0.00145571	0.0222995		sp|Q92841|DDX17_HUMAN	1.36086	0.000394124	0.00734672		sp|O43491|E41L2_HUMAN	-2.21859	0.00107015	0.0170378		sp|Q13283|G3BP1_HUMAN	1.64798	0.00111447	0.0208441		sp|Q96AC1|FERM2_HUMAN	-2.42176	0.000539392	0.01173		P55083	-2.49385	0.000498322	0.00998002
sp|O95865|DDAH2_HUMAN	-1.55215	0.00038826	0.0109728		sp|P02760|AMBP_HUMAN	-2.0248	0.00146411	0.0222995		sp|P33176|KINH_HUMAN	1.57191	0.000401929	0.00737694		sp|P02765|FETUA_HUMAN	-2.03274	0.0010813	0.0170378		sp|P04217|A1BG_HUMAN	-1.83263	0.0012065	0.0222181		sp|P02768|ALBU_HUMAN	-1.83131	0.000548945	0.01173		P34932	1.97092	0.000498617	0.00998002
sp|P43652|AFAM_HUMAN	-2.86191	0.000400659	0.0111517		sp|P00751|CFAB_HUMAN	-1.63416	0.00152182	0.0224262		sp|P02790|HEMO_HUMAN	-1.71548	0.000426839	0.00748818		sp|P01009|A1AT_HUMAN	-1.61602	0.0010961	0.0170378		sp|P06733|ENOA_HUMAN	1.45358	0.00122653	0.0222318		sp|Q92973|TNPO1_HUMAN	1.63036	0.000564076	0.01173		P11586	2.01482	0.00053418	0.0102735
sp|P01876|IGHA1_HUMAN	-1.43224	0.000406753	0.0111523		sp|Q9H8H3|MET7A_HUMAN	-1.38894	0.00155204	0.0224262		sp|P06737|PYGL_HUMAN	1.96927	0.00043671	0.00748818		sp|P00751|CFAB_HUMAN	-1.64924	0.00112303	0.0170378		sp|P11277|SPTB1_HUMAN	-2.7334	0.00124439	0.0222318		sp|Q01082|SPTB2_HUMAN	-1.60099	0.000567755	0.01173		P50225;P50226	-2.56985	0.000534513	0.0102735
sp|P98160|PGBM_HUMAN	-1.54134	0.000439591	0.0118754		sp|Q01082|SPTB2_HUMAN	-1.54692	0.00158131	0.0224262		sp|P0C0L5|CO4B_HUMAN	-2.09887	0.000437296	0.00748818		sp|Q14624|ITIH4_HUMAN	-2.16356	0.0011247	0.0170378		sp|Q13813|SPTN1_HUMAN	-1.13943	0.00136804	0.0232916		sp|P08133|ANXA6_HUMAN	-1.20314	0.000569793	0.01173		Q14624	-2.64826	0.000536971	0.0102735
sp|P11940|PABP1_HUMAN	1.34557	0.000461558	0.0121657		sp|Q15942|ZYX_HUMAN	-1.24945	0.00158279	0.0224262		sp|Q9NSE4|SYIM_HUMAN	1.64442	0.000439326	0.00748818		sp|P43652|AFAM_HUMAN	-3.04514	0.00114203	0.0170378		sp|P98160|PGBM_HUMAN	-1.66152	0.00138838	0.0232916		sp|P11047|LAMC1_HUMAN	-2.43858	0.000576472	0.01173		P02787	-1.44738	0.000553823	0.0103033
sp|Q92597|NDRG1_HUMAN	2.36638	0.000470202	0.0121657		sp|P19823|ITIH2_HUMAN	-2.14268	0.00158569	0.0224262		sp|P08572|CO4A2_HUMAN	-1.94355	0.000439373	0.00748818		sp|P19823|ITIH2_HUMAN	-2.15396	0.00115135	0.0170378		sp|P00738|HPT_HUMAN	-1.56058	0.00139434	0.0232916		sp|P02649|APOE_HUMAN	-2.91498	0.000594304	0.01192		P35580	-2.32204	0.00056012	0.0103033
sp|Q13283|G3BP1_HUMAN	1.6327	0.000484507	0.0121657		sp|Q12805|FBLN3_HUMAN	-1.6969	0.00168274	0.0231488		sp|P01782|HV309_HUMAN	-1.8563	0.000455796	0.00765866		sp|P02753|RET4_HUMAN	-1.95249	0.0011587	0.0170378		sp|P02753|RET4_HUMAN	-1.91718	0.0014377	0.0232916		sp|P50148|GNAQ_HUMAN	-2.22917	0.000648771	0.0125712		O00571	1.46226	0.000563376	0.0103033
sp|P42704|LPPRC_HUMAN	2.16757	0.000485048	0.0121657		sp|P02753|RET4_HUMAN	-1.90998	0.00168355	0.0231488		sp|P05090|APOD_HUMAN	-1.66424	0.000464992	0.00770466		sp|Q15942|ZYX_HUMAN	-1.26835	0.00124479	0.0180495		sp|Q15942|ZYX_HUMAN	-1.23141	0.00144392	0.0232916		sp|P08572|CO4A2_HUMAN	-2.11287	0.00064973	0.0125712		P11940;Q9H361	1.68359	0.000577758	0.0103033
sp|P04217|A1BG_HUMAN	-1.68217	0.000486923	0.0121657		sp|P08572|CO4A2_HUMAN	-1.74253	0.00177973	0.0239861		sp|P04196|HRG_HUMAN	-1.83754	0.000488679	0.00798621		sp|P06733|ENOA_HUMAN	1.41626	0.0012625	0.0180555		sp|P02765|FETUA_HUMAN	-1.99404	0.00146293	0.0232916		sp|O60701|UGDH_HUMAN	2.56584	0.000653629	0.0125712		P01042	-1.93331	0.000578398	0.0103033
sp|P26447|S10A4_HUMAN	-1.31578	0.000492116	0.0121657		sp|P06727|APOA4_HUMAN	-2.33393	0.0017929	0.0239861		sp|P00390|GSHR_HUMAN	-1.45078	0.000530966	0.00856004		sp|P05156|CFAI_HUMAN	-2.07115	0.00130847	0.0182258		sp|Q14624|ITIH4_HUMAN	-2.12161	0.00147331	0.0232916		sp|P23141|EST1_HUMAN	-2.81058	0.000664757	0.0126124		P10301	-1.99587	0.000586046	0.0103033
sp|Q15599|NHRF2_HUMAN	-2.22571	0.000496694	0.0121657		sp|P06733|ENOA_HUMAN	1.42769	0.00184679	0.0241227		sp|Q99536|VAT1_HUMAN	-1.30515	0.00059261	0.00942644		sp|P52943|CRIP2_HUMAN	-1.95464	0.00131236	0.0182258		sp|P43652|AFAM_HUMAN	-3.01144	0.00147579	0.0232916		sp|P68032|ACTC_HUMAN	-0.970922	0.000714044	0.0133669		Q9NQW7	1.57706	0.00062098	0.0105853
sp|P19823|ITIH2_HUMAN	-1.96763	0.000503834	0.0121782		sp|P32119|PRDX2_HUMAN	-1.16899	0.00185184	0.0241227		sp|Q12805|FBLN3_HUMAN	-1.71245	0.000618808	0.00963094		sp|Q13283|G3BP1_HUMAN	1.61257	0.00132679	0.0182258		sp|O43491|E41L2_HUMAN	-2.18384	0.00147883	0.0232916		sp|P02462|CO4A1_HUMAN	-2.09738	0.000747746	0.0138136		P08572	-2.12746	0.000625377	0.0105853
sp|P01009|A1AT_HUMAN	-1.44564	0.000542662	0.0129464		sp|Q13813|SPTN1_HUMAN	-1.18442	0.0019248	0.0247474		sp|P02042|HBD_HUMAN	-2.13059	0.000621611	0.00963094		sp|P02760|AMBP_HUMAN	-2.13234	0.00140574	0.018898		sp|P01009|A1AT_HUMAN	-1.57868	0.00153852	0.0233257		sp|P01008|ANT3_HUMAN	-2.07218	0.000763499	0.0139215		Q96JY6	-2.6594	0.000626496	0.0105853
sp|Q14624|ITIH4_HUMAN	-1.97363	0.000561491	0.0132238		sp|P52943|CRIP2_HUMAN	-1.93154	0.00197534	0.0247772		sp|P62244|RS15A_HUMAN	1.4015	0.000632888	0.00967993		sp|P25311|ZA2G_HUMAN	-1.82911	0.00141192	0.018898		sp|P19823|ITIH2_HUMAN	-2.11381	0.0015552	0.0233257		sp|Q9NSE4|SYIM_HUMAN	1.47417	0.000784404	0.0141193		Q9NSE4	1.8448	0.000653177	0.0108947
sp|P00738|HPT_HUMAN	-1.42463	0.000569234	0.0132365		sp|Q14624|ITIH4_HUMAN	-2.15162	0.00198395	0.0247772		sp|P00738|HPT_HUMAN	-2.03033	0.000646827	0.00976791		sp|Q12805|FBLN3_HUMAN	-1.71281	0.00143444	0.0189564		sp|Q01082|SPTB2_HUMAN	-1.5024	0.00155953	0.0233257		sp|P02765|FETUA_HUMAN	-2.05192	0.000854584	0.0151085		Q02750	1.80742	0.00067212	0.0110687
sp|P02765|FETUA_HUMAN	-1.85434	0.000602163	0.0138272		sp|Q96CX2|KCD12_HUMAN	-1.60073	0.0020022	0.0247772		sp|Q9H8H3|MET7A_HUMAN	-1.3226	0.000658977	0.009827		sp|P08572|CO4A2_HUMAN	-1.70346	0.00158147	0.0206382		sp|P14923|PLAK_HUMAN	1.46117	0.00157707	0.0233257		sp|P19971|TYPH_HUMAN	1.19203	0.000863795	0.0151085		Q00577	-1.53016	0.000705454	0.0114724
sp|P02763|A1AG1_HUMAN	-1.41967	0.000631618	0.0142731		sp|P00390|GSHR_HUMAN	-1.35867	0.00209795	0.0256416		sp|Q14019|COTL1_HUMAN	-1.28273	0.000714146	0.0105182		sp|P14923|PLAK_HUMAN	1.42748	0.00161999	0.0208799		sp|P00751|CFAB_HUMAN	-1.61078	0.00158464	0.0233257		sp|P43490|NAMPT_HUMAN	3.09558	0.000871644	0.0151085		O95865	-1.70042	0.000741921	0.0119165
sp|P47897|SYQ_HUMAN	1.61617	0.000639248	0.0142731		sp|P04003|C4BPA_HUMAN	-2.08508	0.00216677	0.0261598		sp|P30043|BLVRB_HUMAN	-1.43927	0.00072413	0.0105352		sp|P43686|PRS6B_HUMAN	1.32609	0.00167799	0.0212966		sp|P43686|PRS6B_HUMAN	1.3593	0.00159792	0.0233257		sp|P12111|CO6A3_HUMAN	-1.24801	0.000930888	0.0157871		Q96CX2	-1.51106	0.000783365	0.0124288
sp|P62191|PRS4_HUMAN	1.79895	0.000650225	0.0142731		sp|P01042|KNG1_HUMAN	-1.72236	0.00220194	0.0262641		sp|P01877|IGHA2_HUMAN	-1.4131	0.000735378	0.01057		sp|Q9H8H3|MET7A_HUMAN	-1.38212	0.00169312	0.0212966		sp|P05156|CFAI_HUMAN	-2.03714	0.00169514	0.0244468		sp|Q9BW30|TPPP3_HUMAN	-2.30665	0.000933281	0.0157871		P55060	2.53361	0.00087299	0.0136839
sp|P02786|TFR1_HUMAN	3.01733	0.000652661	0.0142731		sp|Q92597|NDRG1_HUMAN	2.22767	0.00231438	0.0272767		sp|P02766|TTHY_HUMAN	-2.0446	0.000762442	0.0108285		sp|P42704|LPPRC_HUMAN	2.03885	0.00175141	0.0215986		sp|P42704|LPPRC_HUMAN	2.07283	0.00179271	0.0255461		sp|P10412|H14_HUMAN	-1.0902	0.000968491	0.0160069		Q9H8H3	-1.44689	0.000887933	0.0137524
sp|Q14152|EIF3A_HUMAN	1.30636	0.000687011	0.0148475		sp|O00571|DDX3X_HUMAN	1.33306	0.00240873	0.0277592		sp|P00751|CFAB_HUMAN	-1.79573	0.000817084	0.011468		sp|P06727|APOA4_HUMAN	-2.35517	0.0017585	0.0215986		sp|P52943|CRIP2_HUMAN	-1.91967	0.00182396	0.0256856		sp|P02753|RET4_HUMAN	-1.65513	0.000973293	0.0160069		Q12805	-1.79623	0.000915668	0.0139718
sp|P02753|RET4_HUMAN	-1.61353	0.000733103	0.0155027		sp|Q02750|MP2K1_HUMAN	1.58978	0.00241141	0.0277592		sp|P21291|CSRP1_HUMAN	-1.8092	0.000833748	0.0115658		sp|Q96CX2|KCD12_HUMAN	-1.60037	0.00186198	0.0224272		sp|P02760|AMBP_HUMAN	-2.09663	0.00186344	0.0258993		sp|O00571|DDX3X_HUMAN	1.57035	0.00099008	0.0160069		P43490	2.95595	0.000923577	0.0139718
sp|P06727|APOA4_HUMAN	-2.18317	0.000734203	0.0155027		sp|P12004|PCNA_HUMAN	1.59075	0.00254288	0.0288694		sp|P11940|PABP1_HUMAN	1.36383	0.00087938	0.0120586		sp|P32119|PRDX2_HUMAN	-1.15637	0.00186894	0.0224272		sp|Q12805|FBLN3_HUMAN	-1.67586	0.00190448	0.0258993		sp|O43242|PSMD3_HUMAN	1.54483	0.00099188	0.0160069		P04003	-2.33308	0.00096375	0.0142094
sp|P13674|P4HA1_HUMAN	2.28909	0.000758148	0.0158263		sp|P16615|AT2A2_HUMAN	1.48626	0.00258562	0.0288694		sp|Q9UHG3|PCYOX_HUMAN	-1.19429	0.000914502	0.0123977		sp|P12111|CO6A3_HUMAN	-1.19252	0.00193021	0.0228994		sp|P02768|ALBU_HUMAN	-1.90646	0.00192266	0.0258993		sp|P10301|RRAS_HUMAN	-2.26587	0.0010561	0.0168197		P02763	-1.44604	0.000969037	0.0142094
sp|P08572|CO4A2_HUMAN	-1.52131	0.000807723	0.0165099		sp|P13674|P4HA1_HUMAN	2.30878	0.00259533	0.0288694		sp|P78527|PRKDC_HUMAN	2.34806	0.000932203	0.0124957		sp|P04003|C4BPA_HUMAN	-2.10541	0.00196882	0.023095		sp|P25311|ZA2G_HUMAN	-1.79535	0.00192577	0.0258993		sp|P43652|AFAM_HUMAN	-3.20881	0.0010662	0.0168197		P43652	-3.13736	0.00097205	0.0142094
sp|Q04637|IF4G1_HUMAN	1.80356	0.000808867	0.0165099		sp|P08603|CFAH_HUMAN	-1.54863	0.00265979	0.0292577		sp|P09467|F16P1_HUMAN	-2.13205	0.0009489	0.0125782		sp|P08603|CFAH_HUMAN	-1.55481	0.00214014	0.0248257		sp|P08572|CO4A2_HUMAN	-1.66291	0.00194732	0.0258993		sp|P19827|ITIH1_HUMAN	-2.26414	0.0011544	0.0180087		P01009	-1.571	0.000994087	0.0143701
sp|P02760|AMBP_HUMAN	-1.97231	0.000834285	0.0168415		sp|P12111|CO6A3_HUMAN	-1.19429	0.00283984	0.0308949		sp|Q9Y265|RUVB1_HUMAN	1.37357	0.00101305	0.0132809		sp|Q92597|NDRG1_HUMAN	2.24955	0.00221515	0.024943		sp|Q9H8H3|MET7A_HUMAN	-1.34625	0.00197708	0.0260062		sp|P0DMM9|ST1A3_HUMAN	-2.29399	0.00116839	0.0180266		P02765	-1.98699	0.00110997	0.0158001
sp|P04003|C4BPA_HUMAN	-1.92852	0.000862582	0.017097		sp|P02768|ALBU_HUMAN	-1.92173	0.0029023	0.0312312		sp|P01009|A1AT_HUMAN	-2.18317	0.00105868	0.0137283		sp|P02768|ALBU_HUMAN	-1.94602	0.00221817	0.024943		sp|Q96AG4|LRC59_HUMAN	1.39019	0.00218528	0.0284325		sp|P34932|HSP74_HUMAN	1.65137	0.00118795	0.0180679		Q01082	-1.52264	0.0011173	0.0158001
sp|P07814|SYEP_HUMAN	1.44761	0.000865551	0.017097		sp|P35555|FBN1_HUMAN	-2.18835	0.00302764	0.0319969		sp|Q9HB71|CYBP_HUMAN	1.43622	0.00109781	0.0140827		sp|P35555|FBN1_HUMAN	-2.1922	0.00222193	0.024943		sp|P06727|APOA4_HUMAN	-2.31511	0.00226589	0.0291642		sp|P02760|AMBP_HUMAN	-2.15409	0.00121587	0.0180679		P62244	1.30819	0.00121947	0.0170595
sp|P43686|PRS6B_HUMAN	1.45662	0.000884226	0.01728		sp|P10909|CLUS_HUMAN	-1.89985	0.00307329	0.0319969		sp|P01024|CO3_HUMAN	-2.2542	0.00113946	0.0144615		sp|Q96AG4|LRC59_HUMAN	1.35355	0.00237311	0.0263567		sp|P32119|PRDX2_HUMAN	-1.11718	0.00230299	0.0293263		sp|P00751|CFAB_HUMAN	-1.72386	0.00121901	0.0180679		P01903	-2.10644	0.00124198	0.017158
sp|P05156|CFAI_HUMAN	-1.91425	0.000904842	0.0174191		sp|Q96AG4|LRC59_HUMAN	1.35251	0.00310265	0.0319969		sp|Q14CN4|K2C72_HUMAN	1.34163	0.00117113	0.0146458		sp|P00390|GSHR_HUMAN	-1.3518	0.00246929	0.0271362		sp|Q92597|NDRG1_HUMAN	2.28332	0.00235155	0.0296295		sp|P01009|A1AT_HUMAN	-1.68038	0.00122566	0.0180679		P43487	1.56178	0.00125289	0.017158
sp|P67809|YBOX1_HUMAN	1.63513	0.000910305	0.0174191		sp|P02766|TTHY_HUMAN	-1.59296	0.00310272	0.0319969		sp|Q92597|NDRG1_HUMAN	2.32254	0.0011805	0.0146458		sp|P10909|CLUS_HUMAN	-1.87735	0.00251101	0.0271473		sp|Q07065|CKAP4_HUMAN	1.31027	0.00239772	0.0298966		sp|P61221|ABCE1_HUMAN	1.46194	0.00123541	0.0180679		Q13418	-1.53277	0.00130311	0.0176599
sp|P00751|CFAB_HUMAN	-1.47651	0.000920307	0.0174289		sp|P55209|NP1L1_HUMAN	1.39119	0.00320513	0.0327122		sp|P39060|COIA1_HUMAN	-1.40744	0.00119082	0.0146458		sp|P02766|TTHY_HUMAN	-1.59337	0.00252231	0.0271473		sp|P12111|CO6A3_HUMAN	-1.15082	0.00243691	0.0299822		sp|P52943|CRIP2_HUMAN	-1.96836	0.00125455	0.018128		P67809	1.60436	0.00133862	0.0179541
sp|Q07065|CKAP4_HUMAN	1.3955	0.000973092	0.0181644		sp|Q07065|CKAP4_HUMAN	1.24184	0.00327151	0.0330489		sp|Q13510|ASAH1_HUMAN	-1.82257	0.00133809	0.0162892		sp|P01042|KNG1_HUMAN	-1.70921	0.00259408	0.027389		sp|Q96CX2|KCD12_HUMAN	-1.56563	0.00246266	0.0299822		sp|Q9UHG3|PCYOX_HUMAN	-1.21945	0.00127306	0.018128		Q9BW30	-2.1461	0.00135699	0.0180148
sp|P16615|AT2A2_HUMAN	1.62284	0.000978919	0.0181644		sp|P38159|RBMX_HUMAN	0.963593	0.00337211	0.0335543		sp|P08133|ANXA6_HUMAN	-1.48274	0.00154378	0.0186033		sp|Q07065|CKAP4_HUMAN	1.27194	0.00261263	0.027389		sp|P04003|C4BPA_HUMAN	-2.06514	0.0025118	0.0299822		sp|P55060|XPO2_HUMAN	2.67087	0.00127826	0.018128		P00568	-1.9231	0.00140462	0.0181964
sp|O00571|DDX3X_HUMAN	1.469	0.00102408	0.0188123		sp|Q00577|PURA_HUMAN	-1.45344	0.00338932	0.0335543		sp|P02538|K2C6A_HUMAN	2.73542	0.00166316	0.0198415		sp|P13674|P4HA1_HUMAN	2.32128	0.00262347	0.027389		sp|P62244|RS15A_HUMAN	1.36478	0.00251847	0.0299822		sp|P01903|DRA_HUMAN	-2.13005	0.00129787	0.0182221		P19827	-2.13672	0.00140886	0.0181964
sp|Q13418|ILK_HUMAN	-1.3148	0.00103647	0.0188514		sp|P11940|PABP1_HUMAN	1.54472	0.00360502	0.0353363		sp|P04259|K2C6B_HUMAN	2.58114	0.00171776	0.02029		sp|P02786|TFR1_HUMAN	3.10123	0.00265691	0.0274635		sp|P01903|DRA_HUMAN	-1.86449	0.00252982	0.0299822		sp|P10909|CLUS_HUMAN	-2.08511	0.00131592	0.0182927		P19823	-2.14483	0.00141264	0.0181964
sp|O00512|BCL9_HUMAN	-1.61601	0.00105295	0.0189635		sp|P55001|MFAP2_HUMAN	-1.82194	0.00374061	0.0363059		sp|P42765|THIM_HUMAN	-1.40805	0.00177435	0.0206004		sp|Q02750|MP2K1_HUMAN	1.59281	0.00272391	0.0278801		sp|P38159|RBMX_HUMAN	1.00456	0.0026325	0.0308932		sp|Q14624|ITIH4_HUMAN	-2.56845	0.00133275	0.0183449		P02786	3.28197	0.001448	0.0182967
sp|A6H8Y1|BDP1_HUMAN	-1.60896	0.00107069	0.0190957		sp|Q14019|COTL1_HUMAN	-1.21632	0.00381612	0.0365952		sp|P60660|MYL6_HUMAN	-1.17077	0.00177858	0.0206004		sp|Q14019|COTL1_HUMAN	-1.21602	0.00280338	0.0284149		sp|P13674|P4HA1_HUMAN	2.35355	0.00274992	0.0319578		sp|P04003|C4BPA_HUMAN	-2.39605	0.00137538	0.0185657		P01876	-1.58142	0.00145708	0.0182967
sp|O75643|U520_HUMAN	1.51749	0.00110463	0.0195115		sp|P02656|APOC3_HUMAN	-1.84151	0.00384434	0.0365952		sp|P61626|LYSC_HUMAN	-1.73647	0.00185779	0.0212745		sp|P62244|RS15A_HUMAN	1.32808	0.0028948	0.0290593		sp|P00390|GSHR_HUMAN	-1.3157	0.00290855	0.0332763		sp|Q16527|CSRP2_HUMAN	-2.12209	0.00138472	0.0185657		P36776	1.66738	0.00146261	0.0182967
sp|P52943|CRIP2_HUMAN	-1.80736	0.00112921	0.019645		sp|Q9H223|EHD4_HUMAN	-1.76049	0.00396181	0.0373542		sp|Q02539|H11_HUMAN	-1.14694	0.00187244	0.0212745		sp|Q9H223|EHD4_HUMAN	-1.75693	0.0032247	0.0320627		sp|P08603|CFAH_HUMAN	-1.51647	0.00291897	0.0332763		sp|Q14152|EIF3A_HUMAN	1.28541	0.00138846	0.0185657		P12004	1.65679	0.00153806	0.0190573
sp|P51587|BRCA2_HUMAN	-1.49014	0.00113671	0.019645		sp|P62701|RS4X_HUMAN	1.10587	0.00416873	0.038718		sp|P0CG47|UBB_HUMAN	-1.52034	0.0019588	0.0220457		sp|P21291|CSRP1_HUMAN	-1.64273	0.00352169	0.0346853		sp|O00571|DDX3X_HUMAN	1.59108	0.00303214	0.0342403		sp|P98160|PGBM_HUMAN	-1.82646	0.00140217	0.0185721		P68032;P68133	-1.11458	0.00158068	0.0193969
sp|P25311|ZA2G_HUMAN	-1.68543	0.00114426	0.019645		sp|P30043|BLVRB_HUMAN	-1.50752	0.00418468	0.038718		sp|P62987|RL40_HUMAN	-1.3059	0.00202789	0.02261		sp|Q16527|CSRP2_HUMAN	-1.90542	0.00356866	0.0347224		sp|P35555|FBN1_HUMAN	-2.15146	0.00313246	0.0349711		sp|O60664|PLIN3_HUMAN	1.38368	0.00144513	0.0188359		P06727	-2.11186	0.00159528	0.0193969
sp|P36507|MP2K2_HUMAN	1.64973	0.00116848	0.0197047		sp|Q16527|CSRP2_HUMAN	-1.9076	0.00438065	0.040156		sp|Q01082|SPTB2_HUMAN	-1.64537	0.00207649	0.022888		sp|P14618|KPYM_HUMAN	1.00767	0.00359198	0.0347224		sp|P02766|TTHY_HUMAN	-1.55634	0.00315529	0.0349711		sp|P39060|COIA1_HUMAN	-1.38021	0.00144892	0.0188359		P00751	-1.76064	0.0016287	0.01948
sp|Q9UFF9|CNOT8_HUMAN	-1.96753	0.0011692	0.0197047		sp|P51991|ROA3_HUMAN	0.98817	0.00443687	0.0402678		sp|P02679|FIBG_HUMAN	-1.45656	0.00209119	0.022888		sp|P02656|APOC3_HUMAN	-1.84064	0.00372167	0.0356461		sp|P14618|KPYM_HUMAN	1.0456	0.00318763	0.0350054		sp|P06733|ENOA_HUMAN	1.46399	0.00146456	0.0188646		Q07065	1.45169	0.00163207	0.01948
sp|Q01082|SPTB2_HUMAN	-1.37839	0.00119015	0.019875		sp|Q9UHG3|PCYOX_HUMAN	-1.01581	0.0044742	0.0402678		sp|P19652|A1AG2_HUMAN	-1.25489	0.00213445	0.0231491		sp|P55001|MFAP2_HUMAN	-1.8241	0.00377956	0.0358303		sp|P10909|CLUS_HUMAN	-1.83648	0.00322975	0.0351046		sp|P19823|ITIH2_HUMAN	-2.29803	0.00147821	0.0188673		P12111	-1.1912	0.00166328	0.0196721
sp|P35555|FBN1_HUMAN	-2.05302	0.00120094	0.019875		sp|Q02543|RL18A_HUMAN	1.52772	0.00464244	0.0414055		sp|P48668|K2C6C_HUMAN	2.60728	0.00218147	0.0234459		sp|P38159|RBMX_HUMAN	0.969459	0.00380954	0.0358303		sp|Q9UKX3|MYH13_HUMAN	-1.16008	0.00326506	0.0351046		sp|P12004|PCNA_HUMAN	1.6615	0.00150388	0.019022		P01019	-1.37626	0.00169851	0.0199077
sp|P62244|RS15A_HUMAN	1.37959	0.00122126	0.0200308		sp|P21291|CSRP1_HUMAN	-1.64154	0.00475479	0.0416994		sp|P35580|MYH10_HUMAN	-1.86001	0.00222909	0.0237438		sp|P30043|BLVRB_HUMAN	-1.52535	0.00390837	0.0364316		sp|P01042|KNG1_HUMAN	-1.66923	0.00328465	0.0351046		sp|P16402|H13_HUMAN	-1.07604	0.00158644	0.0197304		P01911	-2.00086	0.00175009	0.0203292
sp|P19652|A1AG2_HUMAN	-1.29307	0.00124194	0.0200485		sp|P29590|PML_HUMAN	1.02135	0.00475963	0.0416994		sp|P31947|1433S_HUMAN	1.29381	0.00226098	0.0238703		sp|P35580|MYH10_HUMAN	-1.34778	0.00394406	0.036439		sp|Q9BUJ2|HNRL1_HUMAN	1.25609	0.00335703	0.0354905		sp|P48059|LIMS1_HUMAN	-2.05709	0.00158799	0.0197304		P10909	-1.86986	0.00182916	0.0210597
sp|P14618|KPYM_HUMAN	1.15608	0.00124417	0.0200485		sp|P14543|NID1_HUMAN	-2.42627	0.00489809	0.0423669		sp|P62942|FKB1A_HUMAN	-1.03324	0.00235893	0.0243787		sp|P12004|PCNA_HUMAN	1.4945	0.00406408	0.0372184		sp|P27338|AOFB_HUMAN	-1.99134	0.00338005	0.0354905		sp|P42704|LPPRC_HUMAN	2.26878	0.00166424	0.0204195		P02760	-1.956	0.00194494	0.0221963
sp|P12004|PCNA_HUMAN	1.45295	0.00128659	0.0205518		sp|Q15637|SF01_HUMAN	1.29771	0.0049214	0.0423669		sp|P10412|H14_HUMAN	-1.27334	0.00237873	0.0243787		sp|Q9UHG3|PCYOX_HUMAN	-0.982361	0.00419343	0.0378998		sp|Q14019|COTL1_HUMAN	-1.1799	0.00347894	0.0360639		sp|P16403|H12_HUMAN	-1.03496	0.00167254	0.0204195		P07814	1.66559	0.00198612	0.022469
sp|P51858|HDGF_HUMAN	1.29972	0.00130706	0.0206988		sp|P09525|ANXA4_HUMAN	-0.996574	0.00496568	0.0423795		sp|P16402|H13_HUMAN	-1.27059	0.002386	0.0243787		sp|P02750|A2GL_HUMAN	-2.13318	0.00421109	0.0378998		sp|P01772|HV333_HUMAN	-2.12448	0.00349492	0.0360639		sp|Q96CX2|KCD12_HUMAN	-1.74886	0.00168724	0.0204205		Q08211	1.21632	0.00204814	0.0228207
sp|Q9UMX0|UBQL1_HUMAN	1.73641	0.00136659	0.0214566		sp|P19827|ITIH1_HUMAN	-1.88224	0.00506855	0.0427354		sp|P38159|RBMX_HUMAN	1.22298	0.00239087	0.0243787		sp|Q9BUJ2|HNRL1_HUMAN	1.22096	0.00427368	0.0381344		sp|Q14152|EIF3A_HUMAN	1.37915	0.00399346	0.0403992		sp|P06737|PYGL_HUMAN	1.26692	0.00170171	0.0204205		P48059	-1.94085	0.00205228	0.0228207
sp|P39060|COIA1_HUMAN	-1.25324	0.00140196	0.0218254		sp|P61626|LYSC_HUMAN	-1.6192	0.00513291	0.0427354		sp|Q13813|SPTN1_HUMAN	-1.48406	0.00243038	0.0245625		sp|Q7Z406|MYH14_HUMAN	-1.4511	0.00432438	0.0382598		sp|P68032|ACTC_HUMAN	-0.80073	0.00400342	0.0403992		sp|P01042|KNG1_HUMAN	-1.68365	0.00175774	0.0209142		Q9Y262	1.40982	0.00216363	0.0237328
sp|Q96AG4|LRC59_HUMAN	1.48228	0.00144566	0.0222272		sp|Q13510|ASAH1_HUMAN	-1.6625	0.00513688	0.0427354		sp|P02675|FIBB_HUMAN	-1.64445	0.00245007	0.0245625		sp|P61626|LYSC_HUMAN	-1.64282	0.00445867	0.0391164		sp|P51991|ROA3_HUMAN	1.05484	0.00401629	0.0403992		sp|P35555|FBN1_HUMAN	-2.31439	0.00179955	0.0212316		P35555	-2.2421	0.00218464	0.0237328
sp|P10909|CLUS_HUMAN	-1.70439	0.00145623	0.0222272		sp|Q14247|SRC8_HUMAN	1.39544	0.00526416	0.0434293		sp|Q9UHX1|PUF60_HUMAN	1.36035	0.00257312	0.025512		sp|P21810|PGS1_HUMAN	-1.35565	0.00454436	0.0392859		sp|P12004|PCNA_HUMAN	1.52789	0.00416587	0.0415545		sp|P08603|CFAH_HUMAN	-1.70699	0.00185714	0.0217286		P19971	1.32685	0.00218904	0.0237328
sp|Q9UNM6|PSD13_HUMAN	1.59139	0.00146407	0.0222272		sp|P02750|A2GL_HUMAN	-2.08372	0.00545489	0.0446309		sp|P98160|PGBM_HUMAN	-1.97055	0.00258756	0.025512		sp|Q13510|ASAH1_HUMAN	-1.65893	0.00458258	0.0392859		sp|P23396|RS3_HUMAN	0.87821	0.00421561	0.0417032		sp|Q14019|COTL1_HUMAN	-1.15692	0.00190541	0.0218049		P07099	-1.4522	0.00221718	0.0237936
sp|Q92616|GCN1_HUMAN	1.15204	0.00148159	0.0223089		sp|Q86VP6|CAND1_HUMAN	1.11144	0.00564728	0.0454543		sp|P69905|HBA_HUMAN	-3.13322	0.00262362	0.0256553		sp|P16615|AT2A2_HUMAN	1.55684	0.00459088	0.0392859		sp|Q9H223|EHD4_HUMAN	-1.72194	0.00425236	0.041722		sp|P62244|RS15A_HUMAN	1.20003	0.00191094	0.0218049		P50454	1.45162	0.00223122	0.0237936
sp|Q12805|FBLN3_HUMAN	-1.58254	0.00150315	0.0224496		sp|Q15404|RSU1_HUMAN	-1.34497	0.00567265	0.0454543		sp|P21796|VDAC1_HUMAN	1.02465	0.00266399	0.0256553		sp|P54577|SYYC_HUMAN	1.43227	0.00466593	0.0394326		sp|Q02543|RL18A_HUMAN	1.56324	0.00429773	0.0418242		sp|P16615|AT2A2_HUMAN	1.51096	0.00192158	0.0218049		Q96C19	1.69863	0.00231908	0.0241673
sp|P08603|CFAH_HUMAN	-1.38008	0.00155216	0.0227649		sp|P51858|HDGF_HUMAN	1.2964	0.00569327	0.0454543		sp|P01876|IGHA1_HUMAN	-1.87579	0.0026828	0.0256553		sp|P19827|ITIH1_HUMAN	-1.87329	0.00468357	0.0394326		sp|Q16527|CSRP2_HUMAN	-1.86974	0.00439842	0.0423765		sp|O94832|MYO1D_HUMAN	-1.70523	0.00192666	0.0218049		O43242	1.41384	0.00232982	0.0241673
sp|Q71F56|MD13L_HUMAN	-1.68504	0.00156191	0.0227649		sp|P14618|KPYM_HUMAN	1.0148	0.00580461	0.0459725		sp|Q15393|SF3B3_HUMAN	1.44558	0.00268811	0.0256553		sp|Q02543|RL18A_HUMAN	1.5289	0.00473082	0.0395118		sp|P21291|CSRP1_HUMAN	-1.60222	0.00444397	0.0423765		sp|Q15404|RSU1_HUMAN	-1.6948	0.00195398	0.0218049		Q96AG4	1.33213	0.00233593	0.0241673
sp|P01877|IGHA2_HUMAN	-1.06072	0.00157567	0.0227649		sp|P23396|RS3_HUMAN	0.83946	0.00585833	0.0460298		sp|P13674|P4HA1_HUMAN	1.89395	0.0027339	0.0258853		sp|P09525|ANXA4_HUMAN	-1.00328	0.00484512	0.0399076		sp|P16615|AT2A2_HUMAN	1.59028	0.00446069	0.0423765		sp|P02786|TFR1_HUMAN	3.39952	0.00197426	0.0218049		P54136	1.49576	0.00234057	0.0241673
sp|P01042|KNG1_HUMAN	-1.53515	0.0015849	0.0227649		sp|P35580|MYH10_HUMAN	-1.35123	0.00603348	0.0470326		sp|P09525|ANXA4_HUMAN	-1.13444	0.0027584	0.0259116		sp|P14543|NID1_HUMAN	-2.41944	0.00485466	0.0399076		sp|P02656|APOC3_HUMAN	-1.81113	0.00455165	0.0428152		sp|P55001|MFAP2_HUMAN	-2.09466	0.00198083	0.0218049		P30043	-1.67902	0.00240394	0.0246262
sp|Q9BX66|SRBS1_HUMAN	-1.76502	0.00158623	0.0227649		sp|P60033|CD81_HUMAN	-1.2982	0.00608467	0.0470611		sp|Q15437|SC23B_HUMAN	1.49259	0.00286415	0.0266861		sp|P51991|ROA3_HUMAN	1.02067	0.00516662	0.0421403		sp|P33176|KINH_HUMAN	1.27599	0.00467035	0.0428152		sp|P32119|PRDX2_HUMAN	-1.30695	0.00198791	0.0218049		P08174	-1.95957	0.00242336	0.0246312
sp|P51991|ROA3_HUMAN	1.15026	0.00178068	0.0253575		sp|P21810|PGS1_HUMAN	-1.35291	0.00616424	0.047307		sp|Q32P51|RA1L2_HUMAN	1.26072	0.00288559	0.0266861		sp|P51858|HDGF_HUMAN	1.29619	0.00525915	0.0425624		sp|P20231|TRYB2_HUMAN	-2.74651	0.00468355	0.0428152		sp|P06727|APOA4_HUMAN	-2.18888	0.00204328	0.0222384		P41091;Q2VIR3	1.31336	0.00248169	0.0248527
sp|Q15942|ZYX_HUMAN	-1.11144	0.00180945	0.0255314		sp|Q08211|DHX9_HUMAN	1.08215	0.00622196	0.0473827		sp|P35908|K22E_HUMAN	1.86502	0.00291064	0.0267108		sp|P11940|PABP1_HUMAN	1.4579	0.00540261	0.0433871		sp|Q15661|TRYB1_HUMAN	-2.74651	0.00468355	0.0428152		sp|P09668|CATH_HUMAN	-2.02751	0.00210891	0.0226281		Q9P1Z2	-2.08714	0.00248336	0.0248527
sp|Q02543|RL18A_HUMAN	1.66793	0.00182069	0.0255314		sp|P05090|APOD_HUMAN	-1.32124	0.00630373	0.0476389		sp|Q96AG4|LRC59_HUMAN	1.14475	0.00301128	0.0274233		sp|Q14247|SRC8_HUMAN	1.3141	0.0057578	0.0458866		sp|Q07955|SRSF1_HUMAN	1.22365	0.00471833	0.0428152		sp|P00760|TRY1_BOVIN	-1.76877	0.00211131	0.0226281		P08603	-1.62236	0.0025074	0.0249017
sp|P38159|RBMX_HUMAN	1.10676	0.00183883	0.0255903		sp|Q07955|SRSF1_HUMAN	1.12924	0.00691312	0.0518484		sp|Q92945|FUBP2_HUMAN	1.23321	0.00307766	0.0278156		sp|Q07955|SRSF1_HUMAN	1.18848	0.00582578	0.0460767		sp|P55001|MFAP2_HUMAN	-1.78994	0.00472147	0.0428152		sp|Q08211|DHX9_HUMAN	1.3258	0.00214861	0.0228534		P00390	-1.51846	0.00255115	0.0251443
sp|Q9NRL2|BAZ1A_HUMAN	-1.71652	0.00185869	0.0256723		sp|Q16775|GLO2_HUMAN	-1.25014	0.00731556	0.0544541		sp|Q15046|SYK_HUMAN	1.28666	0.00314057	0.0281706		sp|Q07507|DERM_HUMAN	-1.73714	0.00594011	0.0466276		sp|Q92841|DDX17_HUMAN	1.13376	0.00483025	0.0434722		sp|P78527|PRKDC_HUMAN	2.09681	0.00221793	0.0234133		P19652	-1.41652	0.00259207	0.0253555
sp|P08133|ANXA6_HUMAN	-0.916227	0.00188996	0.0259094		sp|Q9NTK5|OLA1_HUMAN	1.34106	0.00747704	0.0552408		sp|P53618|COPB_HUMAN	1.17627	0.00327971	0.0291992		sp|Q99536|VAT1_HUMAN	-0.906208	0.00605885	0.0472048		sp|Q9UHG3|PCYOX_HUMAN	-0.945817	0.00494645	0.0441858		sp|P01768|HV330_HUMAN	-1.88927	0.0022387	0.0234563		P02750	-2.22571	0.00261377	0.025377
sp|O60260|PRKN_HUMAN	-1.7109	0.00191441	0.0260501		sp|Q07507|DERM_HUMAN	-1.7307	0.00808759	0.0590981		sp|P07814|SYEP_HUMAN	1.55363	0.00333754	0.0294939		sp|P60033|CD81_HUMAN	-1.29262	0.00631439	0.0488313		sp|P51858|HDGF_HUMAN	1.33099	0.00501681	0.0444824		sp|P55209|NP1L1_HUMAN	1.17127	0.00227224	0.0236313		P33176	1.58013	0.00270364	0.0260551
sp|O14497|ARI1A_HUMAN	-1.66447	0.00205787	0.0277964		sp|P30086|PEBP1_HUMAN	-0.866839	0.00811852	0.0590981		sp|P00488|F13A_HUMAN	-1.48791	0.00349261	0.0306374		sp|P23396|RS3_HUMAN	0.839594	0.00651022	0.0499755		sp|P07099|HYEP_HUMAN	-1.34502	0.00521424	0.045893		sp|P50454|SERPH_HUMAN	1.32217	0.00235072	0.0242636		P04196	-1.84579	0.00274745	0.0262826
sp|Q13813|SPTN1_HUMAN	-1.02838	0.00208628	0.0279744		sp|P36578|RL4_HUMAN	1.11463	0.00819234	0.0592001		sp|P09104|ENOG_HUMAN	1.86208	0.00359062	0.0310718		sp|Q00577|PURA_HUMAN	-1.36112	0.00668103	0.0506332		sp|Q14247|SRC8_HUMAN	1.34849	0.00530215	0.0463261		sp|P43686|PRS6B_HUMAN	1.28667	0.0023676	0.0242636		Q9NUV9	-1.51477	0.00278389	0.0264368
sp|Q92841|DDX17_HUMAN	1.22933	0.00215588	0.0286982		sp|P04075|ALDOA_HUMAN	0.861504	0.00844442	0.0605795		sp|P17844|DDX5_HUMAN	1.2619	0.0036185	0.0310718		sp|P07814|SYEP_HUMAN	1.52181	0.0066929	0.0506332		sp|P02750|A2GL_HUMAN	-2.10299	0.00554853	0.0479606		sp|P22102|PUR2_HUMAN	1.57523	0.00241086	0.024523		P02753	-1.47709	0.00285323	0.026899
sp|P14543|NID1_HUMAN	-2.27887	0.00219429	0.0289993		sp|Q9NZU5|LMCD1_HUMAN	-1.99043	0.00857902	0.0611023		sp|P13929|ENOB_HUMAN	1.87122	0.00364884	0.0310718		sp|P05090|APOD_HUMAN	-1.31962	0.00691797	0.0519594		sp|P35580|MYH10_HUMAN	-1.31136	0.00556936	0.0479606		sp|Q92841|DDX17_HUMAN	1.49622	0.00242785	0.024523		Q92598	2.04931	0.00295364	0.02743
sp|Q96CX2|KCD12_HUMAN	-1.45973	0.00222356	0.0291763		sp|Q99536|VAT1_HUMAN	-0.959091	0.00871487	0.0616266		sp|P05556|ITB1_HUMAN	-1.03686	0.00365191	0.0310718		sp|P09417|DHPR_HUMAN	-1.38171	0.00713587	0.0532132		sp|P03952|KLKB1_HUMAN	-2.27015	0.00563537	0.0481824		sp|P54577|SYYC_HUMAN	1.39963	0.00245176	0.0245555		P55001	-1.93277	0.00298289	0.02743
sp|O00429|DNM1L_HUMAN	2.16691	0.00226645	0.0293929		sp|Q16363|LAMA4_HUMAN	-1.99885	0.00880712	0.0618372		sp|P41219|PERI_HUMAN	-1.18449	0.00367236	0.0310718		sp|P78527|PRKDC_HUMAN	1.55077	0.0075314	0.0555374		sp|P61626|LYSC_HUMAN	-1.60479	0.00575483	0.0488549		sp|P02763|A1AG1_HUMAN	-1.31548	0.00246605	0.0245555		Q07157	-2.23162	0.00298364	0.02743
sp|Q8NCM8|DYHC2_HUMAN	-1.56444	0.00227207	0.0293929		sp|P01834|IGKC_HUMAN	-1.42152	0.00905902	0.0630991		sp|Q14247|SRC8_HUMAN	1.40493	0.00380901	0.032001		sp|Q86VP6|CAND1_HUMAN	1.07829	0.00755393	0.0555374		sp|P04075|ALDOA_HUMAN	0.8754	0.00590536	0.0495182		sp|P30043|BLVRB_HUMAN	-1.40511	0.00259337	0.0256414		Q02543	1.52048	0.0029939	0.02743
sp|P12111|CO6A3_HUMAN	-1.03589	0.00229331	0.0294602		sp|P07954|FUMH_HUMAN	1.00765	0.00911431	0.0630991		sp|P12429|ANXA3_HUMAN	-1.90262	0.00406006	0.0338717		sp|P00568|KAD1_HUMAN	-1.72036	0.00764106	0.0557851		sp|P21810|PGS1_HUMAN	-1.31269	0.00598641	0.0495182		sp|P35580|MYH10_HUMAN	-1.60638	0.00264308	0.0259502		P78527	2.17943	0.00305706	0.0278129
sp|P32119|PRDX2_HUMAN	-0.984069	0.00238859	0.030218		sp|P00568|KAD1_HUMAN	-1.71949	0.00926505	0.0634042		sp|P17980|PRS6A_HUMAN	1.16343	0.00436677	0.0361775		sp|P30086|PEBP1_HUMAN	-0.879026	0.00772011	0.055875		sp|P09525|ANXA4_HUMAN	-0.966012	0.00599819	0.0495182		sp|P31948|STIP1_HUMAN	1.02005	0.00277354	0.027042		P38159	1.1636	0.00327509	0.0295896
sp|P08069|IGF1R_HUMAN	-1.55611	0.00242146	0.030218		sp|P05091|ALDH2_HUMAN	-1.52373	0.00934781	0.0634042		sp|P50454|SERPH_HUMAN	1.316	0.00446653	0.0367487		sp|P07954|FUMH_HUMAN	1.04247	0.00776041	0.055875		sp|P19827|ITIH1_HUMAN	-1.83397	0.00599844	0.0495182		sp|B5ME19|EIFCL_HUMAN	1.42022	0.00285032	0.0275989		P62333	1.1769	0.00334492	0.030012
sp|P02766|TTHY_HUMAN	-1.43429	0.00244454	0.030218		sp|P26368|U2AF2_HUMAN	1.49748	0.00935052	0.0634042		sp|P12035|K2C3_HUMAN	1.44068	0.00453052	0.0370199		sp|P01834|IGKC_HUMAN	-1.44644	0.00799826	0.0570623		sp|Q7Z406|MYH14_HUMAN	-1.41426	0.00610101	0.0500199		sp|Q9NUV9|GIMA4_HUMAN	-1.45341	0.00288745	0.027767		P13674	2.0756	0.00350248	0.0310283
sp|P09874|PARP1_HUMAN	1.84599	0.00248308	0.030218		sp|P24752|THIL_HUMAN	-0.954865	0.00961367	0.0647452		sp|Q92900|RENT1_HUMAN	1.51534	0.00461981	0.0374927		sp|P05091|ALDH2_HUMAN	-1.52922	0.00803464	0.0570623		sp|P00338|LDHA_HUMAN	0.706827	0.00620257	0.0502055		sp|Q9BW04|SARG_HUMAN	-2.71139	0.00297486	0.028291		P10643	-1.85855	0.00351404	0.0310283
sp|P04075|ALDOA_HUMAN	0.989528	0.00248561	0.030218		sp|P21796|VDAC1_HUMAN	0.914193	0.00980706	0.065426		sp|Q02543|RL18A_HUMAN	1.43068	0.00504054	0.0406308		sp|P26640|SYVC_HUMAN	1.35298	0.00826842	0.0583259		sp|Q13510|ASAH1_HUMAN	-1.62723	0.00623662	0.0502055		sp|P01782|HV309_HUMAN	-1.70758	0.00298225	0.028291		P31946	-0.859194	0.00354859	0.0310283
sp|P78527|PRKDC_HUMAN	1.6643	0.00248911	0.030218		sp|P02671|FIBA_HUMAN	-1.326	0.0098953	0.065426		sp|P22492|H1T_HUMAN	-0.987429	0.00509927	0.0407347		sp|Q08211|DHX9_HUMAN	1.06026	0.00838951	0.0587306		sp|P14543|NID1_HUMAN	-2.38147	0.00624947	0.0502055		sp|Q02750|MP2K1_HUMAN	1.13573	0.00303935	0.0285644		Q15393	1.24025	0.00355359	0.0310283
sp|Q9BUJ2|HNRL1_HUMAN	1.35306	0.00248997	0.030218		sp|P60660|MYL6_HUMAN	-0.846253	0.00994126	0.065426		sp|A0A0B4J1X5|HV374_HUMAN	-1.60836	0.00512172	0.0407347		sp|P02671|FIBA_HUMAN	-1.33839	0.0084383	0.0587306		sp|P07954|FUMH_HUMAN	1.07844	0.00633	0.0505134		sp|P60660|MYL6_HUMAN	-0.931689	0.00306129	0.0285644		P09972	1.80129	0.00366726	0.0318074
sp|Q16630|CPSF6_HUMAN	1.44834	0.00249116	0.030218		sp|O60664|PLIN3_HUMAN	1.16551	0.00997912	0.065426		sp|P09668|CATH_HUMAN	-1.83075	0.00520283	0.0411058		sp|P04233|HG2A_HUMAN	-1.30278	0.00854417	0.0590736		sp|Q9UQ80|PA2G4_HUMAN	0.765931	0.00694613	0.0550188		sp|Q07065|CKAP4_HUMAN	1.25628	0.0030721	0.0285644		P51991	1.1932	0.00383318	0.0330262
sp|P23396|RS3_HUMAN	0.985701	0.00250035	0.030218		sp|P78371|TCPB_HUMAN	0.779618	0.010081	0.0656566		sp|P16403|H12_HUMAN	-1.12221	0.00536284	0.0418804		sp|P60660|MYL6_HUMAN	-0.877872	0.00870876	0.0592214		sp|P36578|RL4_HUMAN	1.13793	0.00698651	0.0550188		sp|A1L0T0|HACL2_HUMAN	1.44731	0.00317225	0.0293016		P31948	1.01265	0.00389339	0.0331846
sp|P02750|A2GL_HUMAN	-1.97915	0.00254775	0.0305896		sp|P62873|GBB1_HUMAN	-0.773188	0.0102579	0.0656566		sp|P62701|RS4X_HUMAN	1.06524	0.00537109	0.0418804		sp|P07355|ANXA2_HUMAN	-0.729674	0.00871139	0.0592214		sp|P07814|SYEP_HUMAN	1.55724	0.00707979	0.0553889		sp|Q92597|NDRG1_HUMAN	2.18516	0.00321227	0.0294773		Q14019	-1.09022	0.00390257	0.0331846
sp|O75533|SF3B1_HUMAN	1.64153	0.00260324	0.0309927		sp|P04196|HRG_HUMAN	-1.39135	0.0102653	0.0656566		sp|P01871|IGHM_HUMAN	-1.92814	0.00545074	0.0422256		sp|P36578|RL4_HUMAN	1.10062	0.00873572	0.0592214		sp|Q86VP6|CAND1_HUMAN	1.11216	0.00715266	0.0555957		sp|P07814|SYEP_HUMAN	1.74152	0.00325543	0.0296793		P12270	1.63175	0.0039708	0.0333543
sp|P46939|UTRN_HUMAN	-1.94966	0.00261506	0.0309927		sp|Q92841|DDX17_HUMAN	1.25341	0.0102796	0.0656566		sp|P30086|PEBP1_HUMAN	-0.922067	0.00550285	0.0423542		sp|O43143|DHX15_HUMAN	1.13925	0.00880001	0.0592723		sp|Q99536|VAT1_HUMAN	-0.870427	0.00722402	0.0557003		sp|P38159|RBMX_HUMAN	1.01042	0.00335769	0.0303213		Q15404	-1.54131	0.00398122	0.0333543
sp|Q06190|P2R3A_HUMAN	-1.49186	0.00267457	0.0314948		sp|P00450|CERU_HUMAN	-1.53505	0.0106142	0.0673592		sp|Q7Z406|MYH14_HUMAN	-1.60443	0.00558996	0.0427489		sp|O60664|PLIN3_HUMAN	1.18282	0.00886656	0.0593378		sp|P26640|SYVC_HUMAN	1.39169	0.00733753	0.0557003		sp|Q9BUJ2|HNRL1_HUMAN	1.28962	0.00336903	0.0303213		Q9NVD7	-1.72005	0.00404576	0.0333543
sp|O43143|DHX15_HUMAN	1.14253	0.00285626	0.0334201		sp|P07355|ANXA2_HUMAN	-0.726103	0.0109775	0.06915		sp|P16949|STMN1_HUMAN	1.04564	0.00576488	0.0438057		sp|P00450|CERU_HUMAN	-1.54799	0.00919002	0.0611107		sp|Q9UPN3|MACF1_HUMAN	-1.27168	0.00739311	0.0557003		sp|Q15717|ELAV1_HUMAN	1.33566	0.0034336	0.0307055		P50914	1.27445	0.00407055	0.0333543
sp|Q9H8H3|MET7A_HUMAN	-1.2425	0.00291319	0.0338705		sp|Q9UQ80|PA2G4_HUMAN	0.71411	0.0110361	0.06915		sp|P45974|UBP5_HUMAN	1.36081	0.0058742	0.0442485		sp|P04004|VTNC_HUMAN	-1.54273	0.00944635	0.0620718		sp|Q08211|DHX9_HUMAN	1.09543	0.00739756	0.0557003		sp|Q12805|FBLN3_HUMAN	-1.74556	0.00373076	0.0331518		P01860	-1.43144	0.0040723	0.0333543
sp|Q9H223|EHD4_HUMAN	-1.61498	0.00293885	0.0339539		sp|Q9UJZ1|STML2_HUMAN	1.57683	0.0111258	0.069252		sp|P13646|K1C13_HUMAN	1.5665	0.00589733	0.0442485		sp|P00338|LDHA_HUMAN	0.668894	0.00945347	0.0620718		sp|Q15404|RSU1_HUMAN	-1.3058	0.00739878	0.0557003		sp|P43487|RANG_HUMAN	1.3134	0.00378888	0.0334565		P60660	-0.939374	0.00408714	0.0333543
sp|P62736|ACTA_HUMAN	-0.798862	0.00299648	0.0344033		sp|O94979|SC31A_HUMAN	0.847549	0.0112337	0.069252		sp|P62333|PRS10_HUMAN	1.12935	0.00595656	0.0444136		sp|Q9NZU5|LMCD1_HUMAN	-1.89216	0.00978786	0.0638658		sp|Q02750|MP2K1_HUMAN	1.15768	0.00756463	0.0560569		sp|P00450|CERU_HUMAN	-1.79752	0.00391403	0.0340711		P05091	-1.74118	0.00410199	0.0333543
sp|Q07955|SRSF1_HUMAN	1.32248	0.00303173	0.0344497		sp|P04004|VTNC_HUMAN	-1.52751	0.0112622	0.069252		sp|P06312|KV401_HUMAN	-1.3386	0.00599645	0.0444333		sp|Q9NTK5|OLA1_HUMAN	1.27789	0.0100199	0.0648304		sp|P78527|PRKDC_HUMAN	1.58537	0.00763558	0.0560569		sp|P19652|A1AG2_HUMAN	-1.11444	0.00392204	0.0340711		P32119	-1.23765	0.00413433	0.0334085
sp|P03952|KLKB1_HUMAN	-2.12412	0.00304135	0.0344497		sp|P00338|LDHA_HUMAN	0.668924	0.0115575	0.0701972		sp|P62879|GBB2_HUMAN	-0.895216	0.00610322	0.0448999		sp|Q16775|GLO2_HUMAN	-1.15382	0.0100599	0.0648304		sp|O43143|DHX15_HUMAN	1.17579	0.00763609	0.0560569		sp|A0A0B4J1V0|HV315_HUMAN	-2.23834	0.00393129	0.0340711		P01780	-1.81634	0.00418134	0.0334091
sp|P02656|APOC3_HUMAN	-1.68503	0.00305678	0.0344497		sp|P50914|RL14_HUMAN	1.08627	0.0115577	0.0701972		sp|O95678|K2C75_HUMAN	1.57378	0.00613469	0.0448999		sp|P18206|VINC_HUMAN	-0.878003	0.0102285	0.0655129		sp|Q07507|DERM_HUMAN	-1.69866	0.00767995	0.0560569		sp|P02750|A2GL_HUMAN	-2.22975	0.00410813	0.0353853		Q86WV6	-1.57426	0.00418577	0.0334091
sp|P55196|AFAD_HUMAN	-1.38864	0.00311397	0.0347218		sp|Q9NP72|RAB18_HUMAN	1.24422	0.0119732	0.0722771		sp|P21810|PGS1_HUMAN	-1.51519	0.00618361	0.044982		sp|P04196|HRG_HUMAN	-1.45939	0.0103908	0.0661465		sp|P01780|HV307_HUMAN	-2.08608	0.00768823	0.0560569		sp|P61626|LYSC_HUMAN	-1.6642	0.00418711	0.0358458		P55786	1.32284	0.00438572	0.0347916
sp|P15170|ERF3A_HUMAN	1.53116	0.00313433	0.0347218		sp|P26640|SYVC_HUMAN	1.32245	0.0121864	0.0731181		sp|P32119|PRDX2_HUMAN	-1.13545	0.00627286	0.0450894		sp|Q16363|LAMA4_HUMAN	-1.95966	0.0104714	0.0662554		sp|P41091|IF2G_HUMAN	1.33006	0.00776122	0.0560569		sp|P13674|P4HA1_HUMAN	2.2116	0.00432109	0.0367686		Q92597	2.23597	0.00448934	0.0353978
sp|P26640|SYVC_HUMAN	1.50111	0.00316037	0.0347218		sp|P18206|VINC_HUMAN	-0.88057	0.0123722	0.0737861		sp|A0M8Q6|IGLC7_HUMAN	-1.21124	0.00627397	0.0450894		sp|P01860|IGHG3_HUMAN	-1.25399	0.0106843	0.0671952		sp|P60033|CD81_HUMAN	-1.25876	0.00781287	0.0560569		sp|P02656|APOC3_HUMAN	-1.88785	0.00437035	0.03688		Q9H223	-1.71855	0.00482892	0.0377071
sp|Q08211|DHX9_HUMAN	1.1801	0.00317498	0.0347218		sp|P01860|IGHG3_HUMAN	-1.22847	0.0126079	0.0747416		sp|Q15404|RSU1_HUMAN	-1.31066	0.00646984	0.0459542		sp|Q92841|DDX17_HUMAN	1.26399	0.0107743	0.0673553		sp|O60664|PLIN3_HUMAN	1.21803	0.0078208	0.0560569		sp|P21291|CSRP1_HUMAN	-1.66724	0.00439494	0.03688		Q16527	-1.91189	0.00484019	0.0377071
sp|Q16527|CSRP2_HUMAN	-1.75761	0.00317543	0.0347218		sp|Q93052|LPP_HUMAN	-1.01248	0.0127413	0.0750826		sp|Q08211|DHX9_HUMAN	1.10611	0.00647339	0.0459542		sp|P24752|THIL_HUMAN	-0.942884	0.010841	0.0673688		sp|Q5JWF2|GNAS1_HUMAN	-0.96764	0.00795508	0.05668		sp|P20231|TRYB2_HUMAN	-2.82759	0.00441299	0.03688		A0A0B4J1X5	-1.55986	0.00492972	0.0381759
sp|P55001|MFAP2_HUMAN	-1.67119	0.00322856	0.0350939		sp|P13639|EF2_HUMAN	0.766875	0.0129021	0.0751908		sp|Q9Y6C2|EMIL1_HUMAN	-1.23909	0.00650986	0.0459542		sp|Q9UQ80|PA2G4_HUMAN	0.729769	0.0110186	0.0680677		sp|Q00577|PURA_HUMAN	-1.32814	0.00827589	0.0582028		sp|P01860|IGHG3_HUMAN	-1.37718	0.00454977	0.0377981		P05090	-1.48249	0.00511551	0.0393804
sp|P21291|CSRP1_HUMAN	-1.47094	0.00327654	0.0351716		sp|P16949|STMN1_HUMAN	0.969091	0.0129171	0.0751908		sp|P0CF74|IGLC6_HUMAN	-1.22256	0.00667059	0.0468118		sp|Q15046|SYK_HUMAN	1.27753	0.0112051	0.0684863		sp|P05090|APOD_HUMAN	-1.28553	0.00831033	0.0582028		sp|Q13418|ILK_HUMAN	-1.33487	0.00467067	0.0385742		Q9UHG3	-0.986891	0.00519295	0.0397413
sp|P07954|FUMH_HUMAN	1.18255	0.00330923	0.0351716		sp|Q13423|NNTM_HUMAN	-0.915966	0.0129875	0.0751908		sp|P43686|PRS6B_HUMAN	1.05642	0.00671545	0.0468511		sp|P17174|AATC_HUMAN	1.29607	0.0112176	0.0684863		sp|Q7L576|CYFP1_HUMAN	-0.949465	0.00831468	0.0582028		sp|P07099|HYEP_HUMAN	-1.3971	0.00474368	0.0389481		P16403	-0.892645	0.0052346	0.0398258
sp|O95071|UBR5_HUMAN	-1.61666	0.00330943	0.0351716		sp|P04792|HSPB1_HUMAN	0.666176	0.0133196	0.0764678		sp|P02787|TRFE_HUMAN	-1.89349	0.00682861	0.0470046		sp|Q9Y490|TLN1_HUMAN	-0.733742	0.0112973	0.0685721		sp|P30043|BLVRB_HUMAN	-1.53539	0.00836738	0.0582311		sp|P51858|HDGF_HUMAN	1.04803	0.00491611	0.0400833		P06737	1.6464	0.0053844	0.0403915
sp|P16402|H13_HUMAN	-0.875114	0.00334763	0.0351716		sp|P17174|AATC_HUMAN	1.29468	0.0134658	0.0764678		sp|Q14112|NID2_HUMAN	-1.59013	0.0068356	0.0470046		sp|Q92896|GSLG1_HUMAN	1.10599	0.0114273	0.0689603		sp|Q8WZ42|TITIN_HUMAN	-0.952763	0.00866344	0.059943		sp|P00390|GSHR_HUMAN	-1.52019	0.00493904	0.0400833		P09668	-1.6685	0.00539832	0.0403915
sp|P00390|GSHR_HUMAN	-1.20722	0.0033524	0.0351716		sp|P04179|SODM_HUMAN	0.885126	0.0134748	0.0764678		sp|P15531|NDKA_HUMAN	1.02709	0.00685566	0.0470046		sp|Q15404|RSU1_HUMAN	-1.48799	0.0116178	0.0697065		sp|P22392|NDKB_HUMAN	0.915671	0.00873231	0.0600723		sp|P30086|PEBP1_HUMAN	-1.14743	0.004971	0.0401108		Q16363	-2.08627	0.00540386	0.0403915
sp|P19827|ITIH1_HUMAN	-1.69564	0.00336651	0.0351716		sp|Q86WV6|STING_HUMAN	-1.24331	0.013517	0.0764678		sp|Q9Y2X3|NOP58_HUMAN	1.26738	0.0069234	0.0471978		sp|P62701|RS4X_HUMAN	1.01617	0.0117134	0.069879		sp|P04179|SODM_HUMAN	0.915505	0.00934604	0.0637042		sp|O43776|SYNC_HUMAN	2.56945	0.00503586	0.0402995		P09525	-0.998935	0.00547759	0.0403915
sp|Q14247|SRC8_HUMAN	1.34343	0.00336974	0.0351716		sp|Q15046|SYK_HUMAN	1.27894	0.0139072	0.0782283		sp|P04233|HG2A_HUMAN	-1.2321	0.00700912	0.0475107		sp|O75369|FLNB_HUMAN	0.900784	0.0117865	0.0699154		sp|P09417|DHPR_HUMAN	-1.34885	0.00938753	0.0637042		sp|P00568|KAD1_HUMAN	-1.81832	0.00505179	0.0402995		Q15942	-1.20714	0.00548344	0.0403915
sp|P36578|RL4_HUMAN	1.22873	0.00340704	0.035261		sp|Q92945|FUBP2_HUMAN	1.08983	0.0143787	0.0804232		sp|P51858|HDGF_HUMAN	1.02086	0.00742148	0.0500216		sp|Q9UJZ1|STML2_HUMAN	1.58732	0.0119672	0.070497		sp|P62701|RS4X_HUMAN	1.05234	0.00942693	0.0637042		sp|P02671|FIBA_HUMAN	-1.43484	0.00520022	0.0412492		P10412	-1.11192	0.00549523	0.0403915
sp|Q7Z4I7|LIMS2_HUMAN	-1.79656	0.00341669	0.035261		sp|P45974|UBP5_HUMAN	1.34949	0.0145067	0.0806833		sp|P31948|STIP1_HUMAN	0.940048	0.00763409	0.0511656		sp|Q86WV6|STING_HUMAN	-1.23569	0.0120618	0.070497		sp|P30086|PEBP1_HUMAN	-0.840467	0.00947313	0.0637042		sp|Q9H223|EHD4_HUMAN	-1.7403	0.0052423	0.0413494		P14618	0.991905	0.00558567	0.040816
sp|Q86VP6|CAND1_HUMAN	1.18848	0.00345838	0.035334		sp|P61604|CH10_HUMAN	0.759404	0.0146176	0.0808458		sp|P19367|HXK1_HUMAN	0.932887	0.00772631	0.0514943		sp|P13639|EF2_HUMAN	0.755168	0.0122158	0.070497		sp|Q9NTK5|OLA1_HUMAN	1.31353	0.00954389	0.0638214		sp|Q86VP6|CAND1_HUMAN	1.10083	0.00528257	0.0414342		Q9NZU5	-2.27643	0.00561573	0.040816
sp|Q15751|HERC1_HUMAN	-1.37956	0.00346223	0.035334		sp|P48059|LIMS1_HUMAN	-1.44535	0.0150593	0.0824259		sp|Q9Y262|EIF3L_HUMAN	1.16991	0.00803542	0.0530084		sp|Q9NP72|RAB18_HUMAN	1.28727	0.0122763	0.070497		sp|P04792|HSPB1_HUMAN	0.702286	0.00985056	0.064733		sp|P62701|RS4X_HUMAN	1.15921	0.00543897	0.0420441		P02656	-1.73788	0.00577508	0.041741
sp|Q8IZH2|XRN1_HUMAN	-1.62202	0.00360296	0.036567		sp|P04233|HG2A_HUMAN	-1.22028	0.0150698	0.0824259		sp|Q00341|VIGLN_HUMAN	1.09879	0.00804234	0.0530084		sp|O43852|CALU_HUMAN	1.26012	0.0123451	0.070497		sp|P16949|STMN1_HUMAN	1.0052	0.00985582	0.064733		sp|P53618|COPB_HUMAN	1.09905	0.00546878	0.0420441		P16615	1.43798	0.00583909	0.0419705
sp|Q9Y5B9|SP16H_HUMAN	1.45585	0.00374058	0.0377552		sp|Q9NVD7|PARVA_HUMAN	-1.54677	0.0159931	0.0861405		sp|P62873|GBB1_HUMAN	-0.831692	0.00812731	0.0532741		sp|P0C0L5|CO4B_HUMAN	-2.02641	0.0123513	0.070497		sp|P78371|TCPB_HUMAN	0.811785	0.00989626	0.064733		sp|P26447|S10A4_HUMAN	-1.51793	0.0054706	0.0420441		P14543	-2.27919	0.00603093	0.0429211
sp|P33176|KINH_HUMAN	1.45694	0.00379514	0.0380966		sp|P07099|HYEP_HUMAN	-1.56399	0.0160665	0.0861405		sp|P0CG48|UBC_HUMAN	-1.68251	0.00829684	0.0540881		sp|P16949|STMN1_HUMAN	0.970246	0.0123572	0.070497		sp|P13639|EF2_HUMAN	0.792403	0.00993406	0.064733		sp|Q00341|VIGLN_HUMAN	1.53116	0.00554647	0.0420441		P43686	1.14301	0.00603732	0.0429211
sp|P22681|CBL_HUMAN	-1.35382	0.003881	0.0387468		sp|O75369|FLNB_HUMAN	0.892902	0.0160865	0.0861405		sp|O15523|DDX3Y_HUMAN	1.06746	0.00866928	0.056209		sp|P04179|SODM_HUMAN	0.878789	0.0124929	0.0708834		sp|P00568|KAD1_HUMAN	-1.68554	0.0099506	0.064733		sp|P41091|IF2G_HUMAN	1.35763	0.0055574	0.0420441		P21291	-1.49242	0.00622189	0.0439929
sp|P00338|LDHA_HUMAN	0.817314	0.00390328	0.0387585		sp|P62316|SMD2_HUMAN	1.17477	0.0161248	0.0861405		sp|Q9UJZ1|STML2_HUMAN	1.41725	0.0088169	0.0568571		sp|P45974|UBP5_HUMAN	1.39098	0.0126225	0.0712316		sp|P04233|HG2A_HUMAN	-1.26698	0.010303	0.0664367		sp|Q13510|ASAH1_HUMAN	-1.652	0.0055708	0.0420441		P61626	-1.62948	0.00630686	0.0442525
sp|P15531|NDKA_HUMAN	1.07235	0.00394917	0.0390034		sp|Q9Y490|TLN1_HUMAN	-0.724677	0.016184	0.0861405		sp|P36578|RL4_HUMAN	1.04069	0.00931164	0.0596644		sp|P53618|COPB_HUMAN	1.14473	0.0129802	0.0726778		sp|Q92896|GSLG1_HUMAN	1.14157	0.0103779	0.0664367		sp|P01834|IGKC_HUMAN	-1.65945	0.00559317	0.0420441		P17980	1.11437	0.00632665	0.0442525
sp|O60664|PLIN3_HUMAN	1.30997	0.0040157	0.0394483		sp|P0C0L5|CO4B_HUMAN	-2.01657	0.0165714	0.087731		sp|P55786|PSA_HUMAN	1.10656	0.00935226	0.0596644		sp|P04792|HSPB1_HUMAN	0.666923	0.013018	0.0726778		sp|P01834|IGKC_HUMAN	-1.4091	0.010379	0.0664367		sp|Q9Y490|TLN1_HUMAN	-0.841649	0.00559989	0.0420441		Q9UMX0	1.38322	0.00652825	0.0445427
sp|P35580|MYH10_HUMAN	-1.19	0.00408847	0.0399495		sp|P11216|PYGB_HUMAN	1.10438	0.0171657	0.0903938		sp|Q9NTK5|OLA1_HUMAN	1.14349	0.00952034	0.0604136		sp|P09467|F16P1_HUMAN	-1.52388	0.0131525	0.0730386		sp|P21796|VDAC1_HUMAN	0.908468	0.0104887	0.0666374		sp|Q15393|SF3B3_HUMAN	1.13964	0.00572287	0.0427389		P24752	-0.957767	0.00652962	0.0445427
sp|P61626|LYSC_HUMAN	-1.47061	0.00415488	0.040321		sp|P56537|IF6_HUMAN	1.01237	0.017464	0.091478		sp|P01857|IGHG1_HUMAN	-2.60021	0.0100385	0.0630607		sp|Q13423|NNTM_HUMAN	-0.864003	0.0134685	0.0743977		sp|O75369|FLNB_HUMAN	0.938559	0.0105597	0.0666374		sp|Q9NZU5|LMCD1_HUMAN	-2.14131	0.00581648	0.0432082		Q13510	-1.36942	0.00653392	0.0445427
sp|P41091|IF2G_HUMAN	1.41811	0.00419374	0.040321		sp|Q9HB71|CYBP_HUMAN	1.16329	0.0177555	0.0925153		sp|Q9BUJ2|HNRL1_HUMAN	1.33311	0.0100995	0.0630607		sp|P78371|TCPB_HUMAN	0.774934	0.0135944	0.0746978		sp|Q15046|SYK_HUMAN	1.3138	0.0106289	0.0666374		sp|P01780|HV307_HUMAN	-2.09533	0.00594047	0.0437519		P39060	-1.15909	0.00654177	0.0445427
sp|O75369|FLNB_HUMAN	1.04411	0.00419992	0.040321		sp|Q13185|CBX3_HUMAN	0.91488	0.0179597	0.0929021		sp|Q9H299|SH3L3_HUMAN	-0.916828	0.0101061	0.0630607		sp|P21796|VDAC1_HUMAN	0.872286	0.0136989	0.0748779		sp|P05091|ALDH2_HUMAN	-1.49589	0.010633	0.0666374		sp|P04196|HRG_HUMAN	-1.64097	0.005952	0.0437519		P26599	0.781246	0.00654507	0.0445427
sp|P07099|HYEP_HUMAN	-1.22269	0.00421428	0.040321		sp|P09668|CATH_HUMAN	-1.77925	0.018102	0.0929021		sp|P27816|MAP4_HUMAN	1.10366	0.0101489	0.0630607		sp|O00468|AGRIN_HUMAN	-2.14651	0.0143596	0.0780803		sp|P60660|MYL6_HUMAN	-0.840197	0.0107206	0.0668365		sp|P0C0L4|CO4A_HUMAN	-2.33937	0.00603131	0.0441039		P00450	-1.73205	0.00657356	0.0445427
sp|Q02539|H11_HUMAN	-0.959456	0.00426754	0.040619		sp|P62195|PRS8_HUMAN	0.82973	0.0181112	0.0929021		sp|Q10471|GALT2_HUMAN	1.64793	0.0102741	0.0631229		sp|P62873|GBB1_HUMAN	-0.771217	0.0147556	0.079818		sp|P17174|AATC_HUMAN	1.33112	0.0108953	0.0675732		sp|Q9UH99|SUN2_HUMAN	-1.21748	0.00607149	0.0441677		P29992	-1.77059	0.00664681	0.0448057
sp|O75970|MPDZ_HUMAN	-1.24196	0.00440008	0.0413649		sp|O00468|AGRIN_HUMAN	-2.11871	0.018409	0.0938134		sp|Q00577|PURA_HUMAN	-1.2167	0.0103296	0.0631229		sp|P26368|U2AF2_HUMAN	1.40213	0.0151643	0.0811374		sp|O94973|AP2A2_HUMAN	-0.821574	0.011111	0.0683638		sp|Q86V81|THOC4_HUMAN	1.2976	0.0061811	0.0447333		P53618	1.11008	0.00675688	0.0453129
sp|P63267|ACTH_HUMAN	-0.752954	0.00440796	0.0413649		sp|P06312|KV401_HUMAN	-1.27779	0.0184784	0.0938134		sp|P29590|PML_HUMAN	0.897765	0.0103681	0.0631229		sp|P29590|PML_HUMAN	0.866488	0.0152589	0.0811374		sp|P02671|FIBA_HUMAN	-1.30167	0.0111415	0.0683638		sp|P62333|PRS10_HUMAN	1.10954	0.00625348	0.0450251		P02671	-1.38317	0.00692021	0.0461702
sp|Q02750|MP2K1_HUMAN	1.26095	0.00441346	0.0413649		sp|P09467|F16P1_HUMAN	-1.54026	0.0189366	0.0956492		sp|Q12906|ILF3_HUMAN	0.971526	0.0103706	0.0631229		sp|Q15393|SF3B3_HUMAN	0.880287	0.0152738	0.0811374		sp|P53618|COPB_HUMAN	1.18194	0.0111941	0.0683638		sp|P51991|ROA3_HUMAN	1.08472	0.00634482	0.0454496		P29590	1.08051	0.00705825	0.0468012
sp|Q5S007|LRRK2_HUMAN	-1.41917	0.00457619	0.0426724		sp|P09651|ROA1_HUMAN	0.70982	0.0192525	0.0960278		sp|P55209|NP1L1_HUMAN	1.02632	0.0104989	0.0632688		sp|P09668|CATH_HUMAN	-1.77784	0.0153104	0.0811374		sp|P35556|FBN2_HUMAN	-1.27533	0.0113704	0.0688149		sp|P09525|ANXA4_HUMAN	-0.973779	0.00647331	0.0461347		Q13596	-1.14802	0.00712243	0.0468012
sp|P62701|RS4X_HUMAN	1.14678	0.00461335	0.0427686		sp|P08727|K1C19_HUMAN	1.05907	0.0193255	0.0960278		sp|P63167|DYL1_HUMAN	1.26893	0.0105006	0.0632688		sp|P08727|K1C19_HUMAN	1.04516	0.0155019	0.0817371		sp|Q9UJZ1|STML2_HUMAN	1.62098	0.0113829	0.0688149		sp|Q9NVD7|PARVA_HUMAN	-1.7578	0.00665793	0.0468809		P04004	-1.43199	0.0071227	0.0468012
sp|Q9NTK5|OLA1_HUMAN	1.39577	0.004638	0.0427686		sp|P35232|PHB1_HUMAN	0.711145	0.019531	0.0960278		sp|P35270|SPRE_HUMAN	1.21414	0.0107502	0.0640085		sp|P56537|IF6_HUMAN	1.01675	0.0156232	0.0819628		sp|Q9UKX2|MYH2_HUMAN	-1.89437	0.011539	0.0694082		sp|Q15942|ZYX_HUMAN	-1.18097	0.00669403	0.0468809		Q9UH99	-1.15787	0.00740059	0.0483827
sp|Q92688|AN32B_HUMAN	1.19505	0.00465635	0.0427686		sp|P48643|TCPE_HUMAN	0.679922	0.019572	0.0960278		sp|Q92896|GSLG1_HUMAN	1.21735	0.0107502	0.0640085		sp|Q9NVD7|PARVA_HUMAN	-1.53855	0.0157544	0.0822378		sp|P07355|ANXA2_HUMAN	-0.692693	0.0117524	0.0702946		sp|Q96HC4|PDLI5_HUMAN	1.73902	0.00669988	0.0468809		O94826	1.54645	0.00750974	0.0488509
sp|O43242|PSMD3_HUMAN	1.07161	0.0048738	0.0443343		sp|P35270|SPRE_HUMAN	1.17977	0.0195837	0.0960278		sp|Q99733|NP1L4_HUMAN	1.09818	0.0108249	0.0640085		sp|P07099|HYEP_HUMAN	-1.55401	0.0160788	0.0835138		sp|P04004|VTNC_HUMAN	-1.50238	0.0118038	0.0702946		sp|A0A0B4J1X5|HV374_HUMAN	-1.64792	0.00671158	0.0468809		P55209	1.16935	0.00762263	0.0491289
sp|P04792|HSPB1_HUMAN	0.814226	0.00488414	0.0443343		sp|P42765|THIM_HUMAN	-0.989005	0.0195935	0.0960278		sp|P02749|APOH_HUMAN	-1.10344	0.0108597	0.0640085		sp|P53621|COPA_HUMAN	0.841205	0.0167185	0.0864063		sp|Q15393|SF3B3_HUMAN	0.913819	0.0120263	0.0712648		sp|P35611|ADDA_HUMAN	-1.2999	0.00692832	0.0481553		P16949	1.40441	0.007628	0.0491289
sp|Q9UJZ1|STML2_HUMAN	1.71289	0.00490112	0.0443343		sp|P62277|RS13_HUMAN	1.05649	0.0197681	0.0964058		sp|P26368|U2AF2_HUMAN	1.12524	0.0108916	0.0640085		sp|P55209|NP1L1_HUMAN	0.89833	0.0173332	0.0891423		sp|P00450|CERU_HUMAN	-1.51286	0.0121772	0.0718035		sp|P14618|KPYM_HUMAN	0.906656	0.00698276	0.0482945		P62701	0.977226	0.007671	0.0491624
sp|P21810|PGS1_HUMAN	-1.19376	0.00492335	0.0443343		sp|O00151|PDLI1_HUMAN	-0.985701	0.0199038	0.0965921		sp|Q07065|CKAP4_HUMAN	1.16918	0.011284	0.0659894		sp|P04899|GNAI2_HUMAN	-0.68686	0.0184065	0.0941981		sp|P29590|PML_HUMAN	0.901545	0.0124726	0.0731849		sp|Q96PD5|PGRP2_HUMAN	-2.07412	0.00706876	0.0486497		P54577	1.27632	0.007765	0.049292
sp|P12821|ACE_HUMAN	-1.48709	0.00496	0.0443764		sp|P07477|TRY1_HUMAN	-1.00372	0.0204691	0.0985849		sp|P01860|IGHG3_HUMAN	-1.56589	0.0117183	0.0677422		sp|P24821|TENA_HUMAN	1.79354	0.0185736	0.0942354		sp|Q9NZU5|LMCD1_HUMAN	-1.85571	0.0125586	0.0732043		sp|Q96AG4|LRC59_HUMAN	1.16968	0.00732585	0.0501731		P08185	-1.62683	0.00776699	0.049292
sp|P78371|TCPB_HUMAN	0.921795	0.00497634	0.0443764		sp|P32969|RL9_HUMAN	0.962377	0.0205136	0.0985849		sp|P0DOY3|IGLC3_HUMAN	-1.43621	0.0117213	0.0677422		sp|P62316|SMD2_HUMAN	1.18298	0.0185944	0.0942354		sp|P45974|UBP5_HUMAN	1.42361	0.0125982	0.0732043		sp|P17174|AATC_HUMAN	1.49633	0.0075525	0.0514656		Q9NTK5	1.43671	0.00785988	0.0493588
sp|P45974|UBP5_HUMAN	1.50272	0.00514335	0.0454773		sp|P49368|TCPG_HUMAN	0.588478	0.0206814	0.0989109		sp|P07305|H10_HUMAN	-1.06089	0.0117541	0.0677422		sp|P07585|PGS2_HUMAN	-1.07597	0.0187441	0.0945353		sp|P04196|HRG_HUMAN	-1.42596	0.0128184	0.073806		sp|P07355|ANXA2_HUMAN	-0.810949	0.00758787	0.0514656		Q9Y3F4	1.43805	0.00787566	0.0493588
sp|Q7Z406|MYH14_HUMAN	-1.2755	0.0051493	0.0454773		sp|P09417|DHPR_HUMAN	-1.26861	0.0208523	0.099249		sp|P19971|TYPH_HUMAN	1.05914	0.0119232	0.0683862		sp|P14780|MMP9_HUMAN	-1.61458	0.0193585	0.0967747		sp|Q16775|GLO2_HUMAN	-1.11785	0.0128251	0.073806		sp|P05091|ALDH2_HUMAN	-1.48102	0.00765744	0.0515932		P23396	0.821064	0.00789134	0.0493588
sp|P13639|EF2_HUMAN	0.891542	0.0053002	0.046586		sp|P17844|DDX5_HUMAN	1.25575	0.0209891	0.0994219		sp|P08311|CATG_HUMAN	-1.13966	0.0121088	0.0691188		sp|O00151|PDLI1_HUMAN	-0.965628	0.0194214	0.0967747		sp|Q16363|LAMA4_HUMAN	-1.92499	0.0133828	0.0762774		sp|P26368|U2AF2_HUMAN	1.14079	0.00768018	0.0515932		Q9Y490	-0.828154	0.00807745	0.0502811
sp|P29374|ARI4A_HUMAN	-1.65278	0.00535234	0.0468202		sp|P04899|GNAI2_HUMAN	-0.670224	0.0211804	0.0998504		sp|O60664|PLIN3_HUMAN	0.920861	0.0121824	0.0692078		sp|P48059|LIMS1_HUMAN	-1.37647	0.0194662	0.0967747		sp|P02533|K1C14_HUMAN	1.62389	0.0135165	0.0762774		sp|P29590|PML_HUMAN	1.00106	0.00778003	0.0520151		Q9BSJ8	1.08953	0.00839865	0.0518521
sp|O96019|ACL6A_HUMAN	1.65198	0.00545329	0.0474772		sp|Q9Y265|RUVB1_HUMAN	1.17766	0.0217145	0.101883		sp|P51659|DHB4_HUMAN	-1.56631	0.0123598	0.069517		sp|P32969|RL9_HUMAN	0.965072	0.0197259	0.097601		sp|P24752|THIL_HUMAN	-0.907486	0.013527	0.0762774		sp|P21810|PGS1_HUMAN	-1.42345	0.00808613	0.0535008		Q9HB71	1.07479	0.00840953	0.0518521
sp|P04179|SODM_HUMAN	1.03408	0.00557605	0.0482946		sp|P62241|RS8_HUMAN	0.713689	0.0220475	0.102958		sp|B9A064|IGLL5_HUMAN	-1.3319	0.0123909	0.069517		sp|P62277|RS13_HUMAN	1.06099	0.0201721	0.099037		sp|P55209|NP1L1_HUMAN	0.932646	0.0135409	0.0762774		sp|Q92896|GSLG1_HUMAN	1.43562	0.00810641	0.0535008		P08758	-0.765394	0.0084546	0.0518841
sp|P22392|NDKB_HUMAN	1.01055	0.00559976	0.0482946		sp|P24821|TENA_HUMAN	1.8557	0.0223336	0.103688		sp|Q9Y4L1|HYOU1_HUMAN	1.2604	0.0124553	0.069517		sp|P11216|PYGB_HUMAN	1.04908	0.0202347	0.099037		sp|P18206|VINC_HUMAN	-0.839435	0.0135732	0.0762774		sp|P31689|DNJA1_HUMAN	1.04644	0.00811658	0.0535008		P06733	1.15471	0.00867818	0.0530062
sp|Q99572|P2RX7_HUMAN	-2.10515	0.0056679	0.0484909		sp|P62942|FKB1A_HUMAN	-0.721279	0.0224135	0.103688		sp|Q93052|LPP_HUMAN	-1.00088	0.0124699	0.069517		sp|P62942|FKB1A_HUMAN	-0.722336	0.0203756	0.099037		sp|P56537|IF6_HUMAN	1.05115	0.0138191	0.0772964		sp|P60033|CD81_HUMAN	-1.23406	0.00824169	0.0540717		Q92841	1.18519	0.00877118	0.0530847
sp|P30043|BLVRB_HUMAN	-1.42484	0.0056753	0.0484909		sp|Q9UHX1|PUF60_HUMAN	1.17189	0.0238186	0.109676		sp|P01834|IGKC_HUMAN	-1.82113	0.0126677	0.070291		sp|P06312|KV401_HUMAN	-1.27627	0.0203956	0.099037		sp|P01860|IGHG3_HUMAN	-1.21579	0.0139608	0.0777258		sp|P04004|VTNC_HUMAN	-1.57755	0.00836673	0.0546367		P14868	1.10147	0.00877264	0.0530847
sp|P53618|COPB_HUMAN	1.27303	0.00571369	0.0485928		sp|P07585|PGS2_HUMAN	-1.05076	0.0245123	0.112348		sp|P48444|COPD_HUMAN	0.941801	0.0130452	0.0720506		sp|P17980|PRS6A_HUMAN	0.993899	0.0207773	0.0997976		sp|P53621|COPA_HUMAN	0.879112	0.0141802	0.0785658		sp|Q0ZGT2|NEXN_HUMAN	-1.47242	0.00853476	0.055476		Q16666	1.46758	0.00893391	0.0538103
sp|Q15046|SYK_HUMAN	1.31895	0.00574892	0.0486671		sp|Q07020|RL18_HUMAN	0.862038	0.0259006	0.117617		sp|P0DOY2|IGLC2_HUMAN	-1.39368	0.0131115	0.0720832		sp|P50914|RL14_HUMAN	0.998942	0.0207867	0.0997976		sp|P08727|K1C19_HUMAN	1.08591	0.0142429	0.0785658		sp|P56537|IF6_HUMAN	1.10359	0.00863813	0.0558891		P26368	1.21106	0.00904127	0.0542059
sp|Q12789|TF3C1_HUMAN	-1.85542	0.00578967	0.0487872		sp|P62879|GBB2_HUMAN	-0.608131	0.0259164	0.117617		sp|P04179|SODM_HUMAN	0.903031	0.0131834	0.0721459		sp|P01871|IGHM_HUMAN	-1.56923	0.0209824	0.0997976		sp|P17661|DESM_HUMAN	-2.37628	0.0147629	0.0810604		sp|P0DOY3|IGLC3_HUMAN	-1.2013	0.00869734	0.0560141		Q9UJZ1	1.45586	0.00939913	0.056093
sp|P24821|TENA_HUMAN	1.91518	0.00587801	0.0492898		sp|P14780|MMP9_HUMAN	-1.53001	0.0260183	0.117617		sp|P68871|HBB_HUMAN	-2.71275	0.0134769	0.0733036		sp|P35270|SPRE_HUMAN	1.18695	0.0210832	0.0997976		sp|Q9Y490|TLN1_HUMAN	-0.697313	0.0150467	0.0822416		sp|P05090|APOD_HUMAN	-1.31946	0.00883544	0.056582		Q68CZ2	-1.56363	0.0094549	0.0561682
sp|Q13510|ASAH1_HUMAN	-1.53652	0.00592756	0.0492898		sp|P01871|IGHM_HUMAN	-1.53753	0.0266128	0.119758		sp|P02792|FRIL_HUMAN	-2.37377	0.0135827	0.0733036		sp|P08670|VIME_HUMAN	-0.832036	0.0211143	0.0997976		sp|Q13423|NNTM_HUMAN	-0.827484	0.0155947	0.0847217		sp|A0A075B6P5|KV228_HUMAN	-1.31788	0.00887128	0.056582		P62316	1.33411	0.00950661	0.0562186
sp|O00592|PODXL_HUMAN	-1.55957	0.00595638	0.0492898		sp|Q9Y6C9|MTCH2_HUMAN	1.14911	0.0268751	0.11992		sp|Q86UP2|KTN1_HUMAN	1.79632	0.0135841	0.0733036		sp|Q92945|FUBP2_HUMAN	1.02994	0.0211411	0.0997976		sp|P32969|RL9_HUMAN	1.00035	0.015642	0.0847217		sp|P01911|DRB1_HUMAN	-1.63088	0.00896287	0.056582		Q9Y2X3	1.38035	0.00958343	0.0564165
sp|Q12830|BPTF_HUMAN	-1.31503	0.00595663	0.0492898		sp|P01857|IGHG1_HUMAN	-1.65167	0.0269659	0.11992		sp|P0CG04|IGLC1_HUMAN	-1.30614	0.0136407	0.0733036		sp|P07477|TRY1_HUMAN	-1.00366	0.0212213	0.0997976		sp|P17844|DDX5_HUMAN	1.10269	0.0157547	0.0849478		sp|Q9UPQ0|LIMC1_HUMAN	-1.91385	0.00897339	0.056582		P01834	-1.31412	0.00972746	0.0569286
sp|O60244|MED14_HUMAN	-1.37249	0.00598712	0.0493199		sp|P17980|PRS6A_HUMAN	0.965693	0.0270729	0.11992		sp|Q9UPN3|MACF1_HUMAN	-1.73362	0.0137844	0.0737436		sp|O94979|SC31A_HUMAN	0.771696	0.0215989	0.101007		sp|P35232|PHB1_HUMAN	0.727845	0.0162647	0.0873043		sp|Q9NSD9|SYFB_HUMAN	1.59989	0.00902745	0.056582		P35270	1.2243	0.00976888	0.0569286
sp|P16949|STMN1_HUMAN	1.11467	0.00620036	0.0506834		sp|Q9UNH7|SNX6_HUMAN	1.05744	0.0271335	0.11992		sp|Q5XKE5|K2C79_HUMAN	1.30983	0.0139273	0.0741754		sp|Q93052|LPP_HUMAN	-0.957909	0.0216721	0.101007		sp|Q86WV6|STING_HUMAN	-1.19759	0.016624	0.0885482		sp|O43294|TGFI1_HUMAN	-1.67598	0.00905537	0.056582		Q9Y4L1	1.45919	0.0098017	0.0569286
sp|Q15393|SF3B3_HUMAN	1.01701	0.00620782	0.0506834		sp|P30050|RL12_HUMAN	0.689362	0.0276856	0.121429		sp|P24844|MYL9_HUMAN	-0.783119	0.0145388	0.0769541		sp|P42765|THIM_HUMAN	-0.990005	0.0224313	0.104081		sp|P09467|F16P1_HUMAN	-1.49063	0.0166444	0.0885482		sp|P33176|KINH_HUMAN	1.19159	0.00909977	0.056582		P17174	1.33438	0.0101135	0.0584785
sp|P55209|NP1L1_HUMAN	1.04013	0.00626222	0.0509013		sp|P02749|APOH_HUMAN	-0.998512	0.0277201	0.121429		sp|O43852|CALU_HUMAN	1.0881	0.0146459	0.0769541		sp|Q99733|NP1L4_HUMAN	1.00202	0.023118	0.106793		sp|P62873|GBB1_HUMAN	-0.735075	0.0167302	0.0886111		sp|O94874|UFL1_HUMAN	1.17674	0.00914417	0.056582		A0A0C4DH43;P01814	-2.13792	0.0101678	0.0585324
sp|P62333|PRS10_HUMAN	1.06063	0.00629067	0.0509073		sp|P31689|DNJA1_HUMAN	0.87645	0.0282361	0.12299		sp|P23526|SAHH_HUMAN	0.901367	0.0146815	0.0769541		sp|P51659|DHB4_HUMAN	-1.46154	0.0232965	0.106967		sp|P62316|SMD2_HUMAN	1.21619	0.0170745	0.0898809		sp|Q9ULZ3|ASC_HUMAN	1.28249	0.00914823	0.056582		P06312	-1.58618	0.0105132	0.0602542
sp|P17174|AATC_HUMAN	1.4241	0.0063589	0.0512128		sp|O60506|HNRPQ_HUMAN	0.735085	0.0283249	0.12299		sp|P41091|IF2G_HUMAN	1.16989	0.0147472	0.0769541		sp|P01857|IGHG1_HUMAN	-1.68084	0.0233606	0.106967		sp|A0A0B4J1X5|HV374_HUMAN	-1.4631	0.0171202	0.0898809		sp|P17980|PRS6A_HUMAN	1.16617	0.00923784	0.0568857		P62195	0.838713	0.0108036	0.0616467
sp|P01834|IGKC_HUMAN	-1.26171	0.00638417	0.0512128		sp|Q13200|PSMD2_HUMAN	1.26799	0.0289181	0.125017		sp|Q9Y4G6|TLN2_HUMAN	-0.848305	0.0147716	0.0769541		sp|Q9UDY2|ZO2_HUMAN	-1.55411	0.0236044	0.107612		sp|O94979|SC31A_HUMAN	0.806331	0.0172607	0.0902228		sp|Q7Z406|MYH14_HUMAN	-1.4967	0.00933573	0.0572374		O75369	1.00611	0.0109731	0.0623407
sp|P35998|PRS7_HUMAN	1.32377	0.00644276	0.0514581		sp|Q9UDY2|ZO2_HUMAN	-1.48424	0.0291879	0.125635		sp|P17174|AATC_HUMAN	1.02524	0.0152003	0.0786052		sp|P62195|PRS8_HUMAN	0.779842	0.0239618	0.108766		sp|P0C0L5|CO4B_HUMAN	-1.98625	0.0173502	0.0902962		sp|Q99733|NP1L4_HUMAN	0.980881	0.00940651	0.0574206		P08670	-0.984933	0.0111208	0.062905
sp|P05091|ALDH2_HUMAN	-1.39506	0.00662856	0.052659		sp|P07305|H10_HUMAN	-0.991966	0.0295391	0.126206		sp|P62241|RS8_HUMAN	0.78102	0.0152203	0.0786052		sp|P31689|DNJA1_HUMAN	0.913056	0.0242591	0.108966		sp|P50914|RL14_HUMAN	1.03505	0.0174342	0.090341		sp|Q07507|DERM_HUMAN	-1.66325	0.00947422	0.0575835		P04233	-1.17937	0.0112073	0.0631199
sp|P08727|K1C19_HUMAN	1.18387	0.00666149	0.052659		sp|P51659|DHB4_HUMAN	-1.45822	0.0295756	0.126206		sp|P10809|CH60_HUMAN	1.24569	0.0155621	0.0797846		sp|Q9UHX1|PUF60_HUMAN	1.18415	0.0242705	0.108966		sp|O00468|AGRIN_HUMAN	-2.11076	0.0178964	0.092336		sp|Q15046|SYK_HUMAN	1.17099	0.00954592	0.0577693		O00468	-2.44241	0.0118234	0.0663029
sp|P00568|KAD1_HUMAN	-1.5669	0.00667912	0.052659		sp|P08670|VIME_HUMAN	-0.811533	0.0301258	0.128003		sp|P08758|ANXA5_HUMAN	-0.951747	0.0155824	0.0797846		sp|P11279|LAMP1_HUMAN	-1.01676	0.0243191	0.108966		sp|P11216|PYGB_HUMAN	1.08429	0.0181212	0.0927965		sp|P14543|NID1_HUMAN	-2.27202	0.00983805	0.0592474		P02679	-1.01273	0.0119773	0.0666894
sp|P43487|RANG_HUMAN	1.21144	0.00679288	0.0531813		sp|P08238|HS90B_HUMAN	0.538865	0.0306201	0.129547		sp|P24821|TENA_HUMAN	1.95343	0.0158456	0.0807857		sp|P35232|PHB1_HUMAN	0.691263	0.0244769	0.109205		sp|P61604|CH10_HUMAN	0.733203	0.0181407	0.0927965		sp|P49588|SYAC_HUMAN	1.69977	0.00987457	0.0592474		P0DOY3	-1.01913	0.0119949	0.0666894
sp|Q16363|LAMA4_HUMAN	-1.83979	0.00680327	0.0531813		sp|P26599|PTBP1_HUMAN	0.569198	0.0312161	0.131237		sp|P49588|SYAC_HUMAN	1.4381	0.0161634	0.0820549		sp|P49588|SYAC_HUMAN	1.37616	0.0249611	0.110627		sp|P49368|TCPG_HUMAN	0.618609	0.0182209	0.0928105		sp|P50895|BCAM_HUMAN	-2.43725	0.0100383	0.0599734		A0A0C4DH31	-1.49911	0.0122408	0.0677674
sp|Q14444|CAPR1_HUMAN	1.38774	0.00693828	0.0540069		sp|P21266|GSTM3_HUMAN	-1.26079	0.0312887	0.131237		sp|Q16666|IF16_HUMAN	1.12194	0.0164108	0.0829579		sp|P02749|APOH_HUMAN	-1.00211	0.0250077	0.110627		sp|P62333|PRS10_HUMAN	1.09943	0.0186217	0.0943741		sp|P26640|SYVC_HUMAN	1.15884	0.0101444	0.0602628		P07355;A6NMY6	-0.750793	0.012655	0.0696447
sp|Q13347|EIF3I_HUMAN	1.13053	0.00705284	0.054667		sp|P35268|RL22_HUMAN	0.919243	0.0314174	0.131237		sp|P26640|SYVC_HUMAN	1.11831	0.0165671	0.0833947		sp|P62241|RS8_HUMAN	0.712149	0.0253976	0.111535		sp|P24821|TENA_HUMAN	1.8372	0.0186856	0.0943741		sp|P24752|THIL_HUMAN	-0.917459	0.0101726	0.0602628		P31939	0.78732	0.0127377	0.0696447
sp|Q07507|DERM_HUMAN	-1.59329	0.00710113	0.0547521		sp|P63104|1433Z_HUMAN	0.512475	0.0317542	0.131375		sp|P07585|PGS2_HUMAN	-1.10596	0.0167579	0.0840008		sp|P61604|CH10_HUMAN	0.697735	0.0254265	0.111535		sp|P17980|PRS6A_HUMAN	1.0284	0.0188707	0.0949084		sp|Q00577|PURA_HUMAN	-1.44176	0.0104859	0.0616361		Q06033	-1.5516	0.0127405	0.0696447
sp|Q92896|GSLG1_HUMAN	1.07475	0.00712343	0.0547521		sp|Q96PD5|PGRP2_HUMAN	-1.54636	0.0320378	0.131375		sp|P01624|KV315_HUMAN	-1.57342	0.0170402	0.0850585		sp|P21333|FLNA_HUMAN	-0.664836	0.025541	0.111568		sp|Q92945|FUBP2_HUMAN	1.06336	0.0190338	0.095328		sp|P07305|H10_HUMAN	-1.22607	0.010516	0.0616361		P01871	-1.70076	0.0128932	0.0700853
sp|Q9UQ80|PA2G4_HUMAN	0.869878	0.00718973	0.0549172		sp|P39687|AN32A_HUMAN	0.827635	0.0321655	0.131375		sp|P29400|CO4A5_HUMAN	-1.69736	0.0171206	0.0851036		sp|P35606|COPB2_HUMAN	0.850001	0.0257955	0.112211		sp|P62195|PRS8_HUMAN	0.815931	0.0191834	0.0956773		sp|Q15436|SC23A_HUMAN	1.2106	0.0105361	0.0616361		Q13724	1.18151	0.0129289	0.0700853
sp|Q14019|COTL1_HUMAN	-1.0733	0.0072137	0.0549172		sp|Q9Y6C2|EMIL1_HUMAN	-1.04941	0.032222	0.131375		sp|P61604|CH10_HUMAN	0.787558	0.0172815	0.0855472		sp|P08238|HS90B_HUMAN	0.530955	0.0263126	0.113675		sp|P48643|TCPE_HUMAN	0.679825	0.0192912	0.0957932		sp|P21333|FLNA_HUMAN	-0.758814	0.0111241	0.0648057		P36578	1.11254	0.0130733	0.0704424
sp|Q15404|RSU1_HUMAN	-1.20975	0.00723461	0.0549172		sp|P02679|FIBG_HUMAN	-0.848018	0.0323014	0.131375		sp|O14745|NHRF1_HUMAN	1.31262	0.0175035	0.0862415		sp|P17844|DDX5_HUMAN	1.22221	0.0263499	0.113675		sp|P35270|SPRE_HUMAN	1.22071	0.0195081	0.0957932		sp|P31939|PUR9_HUMAN	0.830236	0.0111893	0.0649164		Q15436	1.13395	0.013103	0.0704424
sp|P04004|VTNC_HUMAN	-1.36037	0.00728461	0.0550692		sp|Q12906|ILF3_HUMAN	0.617593	0.0323792	0.131375		sp|P01911|DRB1_HUMAN	-1.44936	0.0175664	0.0862415		sp|P30050|RL12_HUMAN	0.692674	0.0264729	0.113735		sp|P62241|RS8_HUMAN	0.746908	0.0195195	0.0957932		sp|P06312|KV401_HUMAN	-1.45489	0.0116547	0.0673382		P60033	-1.15621	0.0133625	0.0715416
sp|P02671|FIBA_HUMAN	-1.17665	0.00738833	0.055308		sp|P39023|RL3_HUMAN	0.615969	0.0323793	0.131375		sp|P18206|VINC_HUMAN	-1.15008	0.0176783	0.0864351		sp|P01591|IGJ_HUMAN	-1.4238	0.02691	0.11514		sp|P13535|MYH8_HUMAN	-1.32219	0.0195773	0.0957932		sp|O75369|FLNB_HUMAN	0.890185	0.0117189	0.0674315		P51659	-1.62025	0.0134995	0.0719576
sp|P00450|CERU_HUMAN	-1.38038	0.00740078	0.055308		sp|P21333|FLNA_HUMAN	-0.674966	0.0326708	0.132017		sp|P32455|GBP1_HUMAN	0.79475	0.0178432	0.0868855		sp|Q13185|CBX3_HUMAN	0.848243	0.0279858	0.118794		sp|P09668|CATH_HUMAN	-1.74471	0.0196488	0.0957932		sp|Q15286|RAB35_HUMAN	-1.13355	0.0119698	0.0683294		A0A075B6R2	-1.59145	0.0135508	0.0719576
sp|P35442|TSP2_HUMAN	1.64146	0.00740652	0.055308		sp|P62979|RS27A_HUMAN	-0.802274	0.0335358	0.134567		sp|P04899|GNAI2_HUMAN	-0.739141	0.0183702	0.0890879		sp|P48643|TCPE_HUMAN	0.644975	0.0279917	0.118794		sp|Q99733|NP1L4_HUMAN	1.03702	0.0197527	0.0957932		sp|P78371|TCPB_HUMAN	0.679615	0.0119722	0.0683294		P45880	0.908166	0.0136795	0.0723459
sp|Q9Y4A5|TRRAP_HUMAN	-1.03994	0.00745911	0.0554161		sp|P62633|CNBP_HUMAN	1.17305	0.0335738	0.134567		sp|P14868|SYDC_HUMAN	0.982238	0.0186836	0.0902409		sp|P49368|TCPG_HUMAN	0.581487	0.0282934	0.119588		sp|P30050|RL12_HUMAN	0.72809	0.0197668	0.0957932		sp|P42765|THIM_HUMAN	-1.25145	0.0125695	0.0714476		P14780	-1.55535	0.0137639	0.0724974
sp|Q9NZU5|LMCD1_HUMAN	-1.72709	0.00748132	0.0554161		sp|P01591|IGJ_HUMAN	-1.41612	0.033872	0.135215		sp|P39687|AN32A_HUMAN	0.992019	0.0187894	0.0902419		sp|Q07020|RL18_HUMAN	0.866273	0.0287022	0.120761		sp|P04899|GNAI2_HUMAN	-0.650356	0.0198542	0.0958287		sp|Q9Y230|RUVB2_HUMAN	1.09459	0.0127677	0.0722815		P15880	0.880587	0.0138898	0.0728656
sp|P11216|PYGB_HUMAN	1.18864	0.00765981	0.0561254		sp|Q12905|ILF2_HUMAN	1.20419	0.0340509	0.135383		sp|P78371|TCPB_HUMAN	0.774133	0.0188351	0.0902419		sp|P39687|AN32A_HUMAN	0.85332	0.0288023	0.120761		sp|Q9NVD7|PARVA_HUMAN	-1.50471	0.0199483	0.0958961		sp|P38606|VATA_HUMAN	0.712541	0.0129922	0.0731758		P07305	-1.14878	0.0142118	0.0742551
sp|Q92618|ZN516_HUMAN	-1.35697	0.00766446	0.0561254		sp|P62249|RS16_HUMAN	0.754874	0.0350227	0.13869		sp|P50914|RL14_HUMAN	1.02284	0.019278	0.0919945		sp|P53396|ACLY_HUMAN	0.87026	0.0293602	0.122255		sp|P63104|1433Z_HUMAN	0.545437	0.0201331	0.0963973		sp|Q16666|IF16_HUMAN	1.61261	0.0130299	0.0731758		O75923	-1.52144	0.0144414	0.0751529
sp|P17844|DDX5_HUMAN	1.19111	0.00766874	0.0561254		sp|P63173|RL38_HUMAN	0.963711	0.0359805	0.141915		sp|P01861|IGHG4_HUMAN	-1.18726	0.0195194	0.0927753		sp|P63104|1433Z_HUMAN	0.508761	0.0293927	0.122255		sp|P08238|HS90B_HUMAN	0.566395	0.020386	0.0972195		sp|Q9UJZ1|STML2_HUMAN	1.39806	0.0130995	0.0732735		P31689	1.03498	0.0146055	0.0757041
sp|O00567|NOP56_HUMAN	1.37941	0.00785479	0.0572589		sp|P00491|PNPH_HUMAN	0.80733	0.0366327	0.143914		sp|Q13200|PSMD2_HUMAN	1.16426	0.0196658	0.0931004		sp|P02679|FIBG_HUMAN	-0.846645	0.0297277	0.123158		sp|P0DOY3|IGLC3_HUMAN	-0.950017	0.0206567	0.0981195		sp|P23396|RS3_HUMAN	0.765339	0.0133129	0.0739153		P09467	-1.70148	0.0148341	0.076127
sp|Q00577|PURA_HUMAN	-1.21801	0.00811482	0.0589207		sp|P02675|FIBB_HUMAN	-0.917428	0.0368107	0.144042		sp|P62316|SMD2_HUMAN	1.12326	0.0201088	0.0948213		sp|P07305|H10_HUMAN	-0.988905	0.029849	0.123171		sp|P31689|DNJA1_HUMAN	0.946761	0.020903	0.0988967		sp|Q9UPN3|MACF1_HUMAN	-1.85716	0.0133195	0.0739153		P21266	-1.65108	0.0148568	0.076127
sp|P21796|VDAC1_HUMAN	1.01074	0.00837737	0.0605875		sp|P02748|CO9_HUMAN	-1.30812	0.0379996	0.148109		sp|P62834|RAP1A_HUMAN	-0.919699	0.0202318	0.0950257		sp|P02452|CO1A1_HUMAN	-0.832393	0.0300651	0.123575		sp|Q9UHX1|PUF60_HUMAN	1.21838	0.0220551	0.103937		sp|P08670|VIME_HUMAN	-0.982331	0.0134007	0.0740729		Q9HAV0	-1.44673	0.0148626	0.076127
sp|O00468|AGRIN_HUMAN	-1.9902	0.00846762	0.0610001		sp|P14868|SYDC_HUMAN	1.06809	0.0383153	0.148754		sp|O00151|PDLI1_HUMAN	-0.96742	0.020359	0.0952484		sp|Q9Y6C2|EMIL1_HUMAN	-1.04129	0.0305591	0.125113		sp|P35606|COPB2_HUMAN	0.883432	0.022498	0.105608		sp|P09417|DHPR_HUMAN	-1.35654	0.0137713	0.0758234		Q8WWP7	-1.43545	0.0149243	0.0761434
sp|Q92945|FUBP2_HUMAN	1.15532	0.00853064	0.061214		sp|Q9Y678|COPG1_HUMAN	0.701848	0.0385887	0.14923		sp|Q01546|K22O_HUMAN	1.21952	0.0204893	0.095482		sp|P62879|GBB2_HUMAN	-0.584837	0.0307685	0.125152		sp|O00151|PDLI1_HUMAN	-0.929567	0.0230993	0.108007		sp|Q96C19|EFHD2_HUMAN	1.26133	0.0138449	0.0758294		P13716	-1.60874	0.0151106	0.0764452
sp|Q12955|ANK3_HUMAN	-1.32661	0.00860275	0.0612945		sp|P00734|THRB_HUMAN	-1.54907	0.0387991	0.14946		sp|P0DP23|CALM1_HUMAN	-0.70045	0.0207291	0.095482		sp|P28161|GSTM2_HUMAN	-1.25416	0.0308085	0.125152		sp|Q13185|CBX3_HUMAN	0.883058	0.0236273	0.110046		sp|Q9Y4L1|HYOU1_HUMAN	1.10957	0.0138872	0.0758294		P05455	1.14558	0.0152242	0.0764452
sp|P68032|ACTC_HUMAN	-0.683762	0.00860859	0.0612945		sp|P02452|CO1A1_HUMAN	-0.821456	0.0391099	0.150073		sp|P0DP24|CALM2_HUMAN	-0.70045	0.0207291	0.095482		sp|Q12905|ILF2_HUMAN	1.23667	0.031251	0.125707		sp|P29400|CO4A5_HUMAN	-1.79656	0.0237548	0.110211		sp|Q16629|SRSF7_HUMAN	1.15089	0.0139345	0.0758294		P21810	-1.2294	0.0152523	0.0764452
sp|P29590|PML_HUMAN	1.00094	0.00867371	0.0615197		sp|P15880|RS2_HUMAN	0.814851	0.0398993	0.152511		sp|P0DP25|CALM3_HUMAN	-0.70045	0.0207291	0.095482		sp|Q96PD5|PGRP2_HUMAN	-1.54696	0.031383	0.125707		sp|P53396|ACLY_HUMAN	0.905395	0.0239243	0.110397		sp|O00468|AGRIN_HUMAN	-2.41057	0.014035	0.0760817		P01591	-1.49605	0.0152593	0.0764452
sp|P62987|RL40_HUMAN	-0.998345	0.00879164	0.0621163		sp|P02746|C1QB_HUMAN	-1.23553	0.0412766	0.156762		sp|Q13263|TIF1B_HUMAN	0.819989	0.0214375	0.098365		sp|P02746|C1QB_HUMAN	-1.28452	0.0313934	0.125707		sp|P07585|PGS2_HUMAN	-1.03704	0.024116	0.110397		sp|P22392|NDKB_HUMAN	0.777128	0.0142912	0.0768927		P09493	-1.06272	0.0153035	0.0764452
sp|Q01955|CO4A3_HUMAN	-1.52803	0.00887884	0.062305		sp|P53396|ACLY_HUMAN	0.990793	0.0413281	0.156762		sp|Q86VP6|CAND1_HUMAN	0.927019	0.0217892	0.0993962		sp|P63173|RL38_HUMAN	1.09532	0.0314268	0.125707		sp|P48059|LIMS1_HUMAN	-1.3416	0.0241975	0.110397		sp|P49407|ARRB1_HUMAN	-1.42711	0.0142942	0.0768927		Q9UPN3	-1.84359	0.0153958	0.0764452
sp|P62316|SMD2_HUMAN	1.30914	0.00888618	0.062305		sp|Q15063|POSTN_HUMAN	0.997891	0.0420145	0.158508		sp|P09960|LKHA4_HUMAN	-1.0458	0.0218288	0.0993962		sp|P21266|GSTM3_HUMAN	-1.21292	0.0316155	0.125979		sp|P26599|PTBP1_HUMAN	0.612964	0.0242544	0.110397		sp|P01859|IGHG2_HUMAN	-1.46166	0.0145509	0.0777927		P16435	1.35871	0.0154054	0.0764452
sp|P17301|ITA2_HUMAN	2.13564	0.00902485	0.0630367		sp|P62820|RAB1A_HUMAN	-0.841522	0.0421087	0.158508		sp|P23396|RS3_HUMAN	0.759196	0.0227242	0.10308		sp|Q96FQ6|S10AG_HUMAN	2.18533	0.0318965	0.126616		sp|Q9HB71|CYBP_HUMAN	1.11255	0.0242559	0.110397		sp|P55786|PSA_HUMAN	0.910632	0.0146268	0.0777927		P22392;O60361	0.840624	0.0154978	0.0764452
sp|Q6P2Q9|PRP8_HUMAN	1.14434	0.0091296	0.0632837		sp|P38919|IF4A3_HUMAN	0.684656	0.0423056	0.158646		sp|P60033|CD81_HUMAN	-1.12862	0.023902	0.108012		sp|P02675|FIBB_HUMAN	-0.91526	0.0323617	0.127976		sp|P06312|KV401_HUMAN	-1.242	0.0244161	0.110705		sp|Q9UQ80|PA2G4_HUMAN	0.728395	0.0146357	0.0777927		P27816	1.21341	0.0155123	0.0764452
sp|P05090|APOD_HUMAN	-1.17236	0.00914156	0.0632837		sp|P37837|TALDO_HUMAN	-0.543253	0.0427086	0.159491		sp|P27635|RL10_HUMAN	0.843985	0.0248856	0.112032		sp|P62249|RS16_HUMAN	0.755037	0.0325946	0.128217		sp|P14780|MMP9_HUMAN	-1.58089	0.0245811	0.110829		sp|Q99961|SH3G1_HUMAN	1.29027	0.0146831	0.0777927		Q15046	1.27797	0.0156794	0.0767045
sp|P53621|COPA_HUMAN	0.966024	0.00916357	0.0632837		sp|Q16658|FSCN1_HUMAN	0.929017	0.0428532	0.159491		sp|P13284|GILT_HUMAN	-1.08711	0.0249919	0.112088		sp|P62633|CNBP_HUMAN	1.17795	0.0326682	0.128217		sp|P39687|AN32A_HUMAN	0.887147	0.0247132	0.110829		sp|P45880|VDAC2_HUMAN	1.00293	0.0149037	0.0784236		P04432;P01597	-1.89354	0.0157392	0.0767045
sp|P32969|RL9_HUMAN	1.09948	0.00925221	0.0636566		sp|Q16181|SEPT7_HUMAN	-0.530706	0.0433156	0.160608		sp|P53396|ACLY_HUMAN	0.922611	0.025259	0.112861		sp|P09651|ROA1_HUMAN	0.671417	0.0335819	0.131031		sp|Q9H4M9|EHD1_HUMAN	-1.68731	0.0247212	0.110829		sp|O00151|PDLI1_HUMAN	-0.968682	0.0149139	0.0784236		Q86VP6	0.967625	0.0157418	0.0767045
sp|P07996|TSP1_HUMAN	1.38487	0.00930451	0.0637775		sp|Q9NTJ5|SAC1_HUMAN	-1.04013	0.043958	0.162382		sp|Q07955|SRSF1_HUMAN	0.97551	0.0255084	0.113551		sp|Q00341|VIGLN_HUMAN	1.01825	0.0336363	0.131031		sp|P68104|EF1A1_HUMAN	0.617554	0.0256028	0.114353		sp|Q07157|ZO1_HUMAN	-1.81215	0.0150104	0.0785833		Q13200	1.1677	0.0161558	0.078295
sp|P62841|RS15_HUMAN	1.1975	0.00935467	0.0638064		sp|P12956|XRCC6_HUMAN	0.634936	0.0443499	0.163221		sp|P04844|RPN2_HUMAN	0.78358	0.02577	0.114289		sp|P00734|THRB_HUMAN	-1.55823	0.0341013	0.13197		sp|P07197|NFM_HUMAN	-0.864154	0.0258831	0.115151		sp|Q16363|LAMA4_HUMAN	-2.00696	0.0150562	0.0785833		Q86V81	1.11992	0.0162452	0.078295
sp|P04196|HRG_HUMAN	-1.29758	0.00937819	0.0638064		sp|Q00610|CLH1_HUMAN	0.551149	0.0446269	0.163428		sp|Q15233|NONO_HUMAN	0.812582	0.025987	0.114824		sp|Q9Y2X3|NOP58_HUMAN	1.16288	0.0341302	0.13197		sp|P62942|FKB1A_HUMAN	-0.687999	0.0259739	0.115151		sp|P17844|DDX5_HUMAN	1.13935	0.0152893	0.079238		P62277	1.15455	0.0162488	0.078295
sp|P60228|EIF3E_HUMAN	1.4555	0.00951477	0.0641932		sp|Q7KZF4|SND1_HUMAN	0.705976	0.0447589	0.163428		sp|Q02750|MP2K1_HUMAN	1.00055	0.0262242	0.115444		sp|P15880|RS2_HUMAN	0.789583	0.0346018	0.1333		sp|P07477|TRY1_HUMAN	-0.970209	0.0260951	0.115252		sp|P02749|APOH_HUMAN	-1.04887	0.0152945	0.079238		A0A0B4J1Y9	-1.33716	0.0164053	0.0787577
sp|P42261|GRIA1_HUMAN	-1.41465	0.00953415	0.0641932		sp|Q16666|IF16_HUMAN	1.31683	0.0449013	0.163428		sp|P02746|C1QB_HUMAN	-1.19767	0.027045	0.118303		sp|P26599|PTBP1_HUMAN	0.576226	0.0349198	0.133449		sp|Q93052|LPP_HUMAN	-0.922784	0.0261892	0.115252		sp|Q16851|UGPA_HUMAN	0.930452	0.0154546	0.079773		P26640	1.26934	0.016584	0.079323
sp|P09651|ROA1_HUMAN	0.820371	0.00953987	0.0641932		sp|P26038|MOES_HUMAN	-0.601102	0.0464812	0.16843		sp|Q03518|TAP1_HUMAN	0.854677	0.0270718	0.118303		sp|Q00610|CLH1_HUMAN	0.546597	0.0350229	0.133449		sp|P01871|IGHM_HUMAN	-1.52608	0.0264473	0.115961		sp|P63173|RL38_HUMAN	1.07984	0.0155176	0.0798046		P60709	-0.872941	0.0166452	0.0793238
sp|P09417|DHPR_HUMAN	-1.24357	0.00997429	0.0668714		sp|Q15233|NONO_HUMAN	0.711548	0.0467149	0.16843		sp|P07477|TRY1_HUMAN	-0.99423	0.0273736	0.119185		sp|O94973|AP2A2_HUMAN	-1.14207	0.0350241	0.133449		sp|Q00610|CLH1_HUMAN	0.583683	0.0267799	0.116066		sp|Q14247|SRC8_HUMAN	0.983118	0.0155753	0.0798094		P04899	-0.734251	0.0170844	0.0811198
sp|Q8TAT6|NPL4_HUMAN	1.45709	0.0101745	0.067941		sp|O43390|HNRPR_HUMAN	0.86649	0.0467862	0.16843		sp|A6NMY6|AXA2L_HUMAN	-1.11196	0.0276856	0.120105		sp|Q15436|SC23A_HUMAN	1.0176	0.0359883	0.136625		sp|P08670|VIME_HUMAN	-0.792756	0.0268124	0.116066		sp|P23142|FBLN1_HUMAN	-0.929232	0.0158808	0.0810786		P13639	0.753855	0.0171825	0.081289
sp|P09525|ANXA4_HUMAN	-0.835293	0.0102271	0.067941		sp|P53621|COPA_HUMAN	1.19389	0.0475324	0.170138		sp|Q9Y3Z3|SAMH1_HUMAN	-0.687821	0.0279239	0.120294		sp|P62979|RS27A_HUMAN	-0.831355	0.037107	0.140051		sp|P09651|ROA1_HUMAN	0.705573	0.0268403	0.116066		sp|P09467|F16P1_HUMAN	-1.68127	0.0159442	0.0811073		P04179	0.994032	0.0174384	0.0816711
sp|Q13501|SQSTM_HUMAN	1.67685	0.0102448	0.067941		sp|P12429|ANXA3_HUMAN	-1.30994	0.0476295	0.170138		sp|P62979|RS27A_HUMAN	-0.818574	0.0279307	0.120294		sp|Q9Y678|COPG1_HUMAN	0.687836	0.0372594	0.140051		sp|P62249|RS16_HUMAN	0.791199	0.0269121	0.116066		sp|Q96CS3|FAF2_HUMAN	1.28573	0.0161821	0.0820202		Q9BUJ2	1.03385	0.0174394	0.0816711
sp|P35232|PHB1_HUMAN	0.831505	0.0105606	0.0697838		sp|Q8WWP7|GIMA1_HUMAN	-1.07649	0.047779	0.170138		sp|P49189|AL9A1_HUMAN	-0.769768	0.0281757	0.120912		sp|P02748|CO9_HUMAN	-1.29971	0.0372934	0.140051		sp|P15880|RS2_HUMAN	0.826989	0.0270032	0.116066		sp|O94979|SC31A_HUMAN	0.897933	0.0162881	0.0822609		P63162;P14678	1.07359	0.0174516	0.0816711
sp|P29992|GNA11_HUMAN	-1.55475	0.0106338	0.0700157		sp|P35606|COPB2_HUMAN	0.968048	0.0479479	0.170138		sp|P04406|G3P_HUMAN	1.5609	0.029145	0.124228		sp|Q16181|SEPT7_HUMAN	-0.565837	0.0374551	0.140154		sp|P20742|PZP_HUMAN	-1.98293	0.0270529	0.116066		sp|P18206|VINC_HUMAN	-0.819885	0.0163741	0.0823985		O00151	-0.946628	0.0179341	0.0834859
sp|P35270|SPRE_HUMAN	1.3134	0.0106941	0.0701611		sp|P23246|SFPQ_HUMAN	0.557434	0.0481421	0.170217		sp|P30085|KCY_HUMAN	1.09359	0.0291566	0.124228		sp|O60506|HNRPQ_HUMAN	0.714733	0.0381717	0.142326		sp|P13533|MYH6_HUMAN	-1.10457	0.0274087	0.117172		sp|P01871|IGHM_HUMAN	-1.68023	0.0168311	0.0840096		P08311	-1.16808	0.0179678	0.0834859
sp|O75147|OBSL1_HUMAN	-1.55774	0.01083	0.0707996		sp|P07910|HNRPC_HUMAN	0.517356	0.0486217	0.170986		sp|P31040|SDHA_HUMAN	0.722654	0.0294165	0.124889		sp|Q15063|POSTN_HUMAN	0.977824	0.0387893	0.144114		sp|P42765|THIM_HUMAN	-0.955531	0.0276103	0.117556		sp|Q9NTK5|OLA1_HUMAN	1.31602	0.0168947	0.0840096		P53396	1.02994	0.0180346	0.0834982
sp|Q00341|VIGLN_HUMAN	1.00515	0.0108711	0.0708162		sp|Q15286|RAB35_HUMAN	-0.888172	0.0490063	0.170986		sp|P40261|NNMT_HUMAN	1.25476	0.0298214	0.126159		sp|P62820|RAB1A_HUMAN	-0.831261	0.0393782	0.145783		sp|Q15029|U5S1_HUMAN	1.05122	0.027695	0.117556		sp|P04233|HG2A_HUMAN	-1.17705	0.0169177	0.0840096		P30086	-0.848995	0.0188596	0.0866729
sp|P17980|PRS6A_HUMAN	1.11308	0.0113003	0.0730868		sp|Q15181|IPYR_HUMAN	0.544595	0.0490241	0.170986		sp|Q9BS26|ERP44_HUMAN	0.904699	0.0310048	0.130702		sp|Q9NUV9|GIMA4_HUMAN	-0.97649	0.041255	0.15167		sp|P62277|RS13_HUMAN	0.82818	0.0281661	0.119134		sp|Q15637|SF01_HUMAN	1.038	0.0170219	0.0840096		P61769	-0.846116	0.0189047	0.0866729
sp|Q9NUW8|TYDP1_HUMAN	-1.40077	0.011339	0.0730868		sp|Q03252|LMNB2_HUMAN	-0.607022	0.0490506	0.170986		sp|Q9Y490|TLN1_HUMAN	-1.19454	0.0311166	0.130711		sp|Q9Y265|RUVB1_HUMAN	1.05885	0.0412588	0.15167		sp|P01857|IGHG1_HUMAN	-1.64394	0.0284544	0.119924		sp|P01857|IGHG1_HUMAN	-1.76703	0.0170418	0.0840096		P21333	-0.71391	0.0189201	0.0866729
sp|Q14676|MDC1_HUMAN	-1.40081	0.011339	0.0730868		sp|Q15363|TMED2_HUMAN	-1.11759	0.0493179	0.171315		sp|P15880|RS2_HUMAN	0.933969	0.0318756	0.13343		sp|Q13263|TIF1B_HUMAN	0.775315	0.0427598	0.156485		sp|P63173|RL38_HUMAN	1.12892	0.0285534	0.119924		sp|P45974|UBP5_HUMAN	0.992666	0.0170532	0.0840096		P00338	0.625664	0.0192952	0.0880807
sp|P49368|TCPG_HUMAN	0.720917	0.011415	0.0733196		sp|P28161|GSTM2_HUMAN	-1.159	0.0507491	0.17567		sp|Q14315|FLNC_HUMAN	-0.75252	0.0322669	0.134596		sp|Q15637|SF01_HUMAN	0.844332	0.0428686	0.156485		sp|Q07020|RL18_HUMAN	0.989842	0.0289016	0.120962		sp|P26599|PTBP1_HUMAN	0.641139	0.0172563	0.0845593		P18206	-0.778573	0.0196351	0.0893189
sp|P63096|GNAI1_HUMAN	-1.00573	0.011456	0.0733267		sp|P50135|HNMT_HUMAN	-1.05273	0.0511845	0.176126		sp|O94979|SC31A_HUMAN	0.777018	0.0323949	0.134659		sp|O14773|TPP1_HUMAN	-0.667359	0.0431414	0.156933		sp|O60506|HNRPQ_HUMAN	0.750179	0.0290469	0.120967		sp|Q68CZ2|TENS3_HUMAN	-1.7707	0.0172853	0.0845593		Q12797	1.12998	0.0198186	0.0897364
sp|P53396|ACLY_HUMAN	0.996937	0.0116842	0.0744945		sp|P30040|ERP29_HUMAN	0.599451	0.0512368	0.176126		sp|Q96FQ6|S10AG_HUMAN	1.8229	0.0330041	0.136715		sp|P12429|ANXA3_HUMAN	-1.30331	0.043732	0.158263		sp|P51659|DHB4_HUMAN	-1.43186	0.0291047	0.120967		sp|P35270|SPRE_HUMAN	1.23797	0.0175569	0.0854576		P02766	-1.60842	0.0199357	0.0897364
sp|Q8WZ42|TITIN_HUMAN	-0.836329	0.0117196	0.0744945		sp|P19338|NUCL_HUMAN	0.619108	0.0526741	0.180079		sp|P52566|GDIR2_HUMAN	-0.636617	0.0351852	0.144992		sp|P26038|MOES_HUMAN	-0.594216	0.043869	0.158263		sp|P11279|LAMP1_HUMAN	-0.983228	0.029386	0.121128		sp|P02679|FIBG_HUMAN	-0.99368	0.0175906	0.0854576		P52272	0.717642	0.0199843	0.0897364
sp|Q15208|STK38_HUMAN	-1.40082	0.0120554	0.0761279		sp|Q16543|CDC37_HUMAN	0.727651	0.0528055	0.180079		sp|P48735|IDHP_HUMAN	0.922272	0.0352472	0.144992		sp|P49748|ACADV_HUMAN	-0.708182	0.043962	0.158263		sp|Q9Y678|COPG1_HUMAN	0.724277	0.0294146	0.121128		sp|P02766|TTHY_HUMAN	-1.61614	0.0177283	0.0855649		P01857	-1.68871	0.0200027	0.0897364
sp|P01860|IGHG3_HUMAN	-1.06033	0.0120595	0.0761279		sp|Q13596|SNX1_HUMAN	-1.00315	0.0529324	0.180079		sp|P62736|ACTA_HUMAN	-1.34209	0.0353669	0.144992		sp|Q13200|PSMD2_HUMAN	1.14638	0.0444357	0.159419		sp|P50453|SPB9_HUMAN	-1.04424	0.029447	0.121128		sp|O43237|DC1L2_HUMAN	1.08284	0.0177346	0.0855649		Q96PD5	-1.51753	0.0201419	0.0900502
sp|P56537|IF6_HUMAN	0.971871	0.0122667	0.077171		sp|Q16881|TRXR1_HUMAN	1.12177	0.0532499	0.180539		sp|P63267|ACTH_HUMAN	-1.33442	0.0357223	0.145486		sp|Q5SSJ5|HP1B3_HUMAN	-0.598658	0.0445964	0.159448		sp|Q9UDY2|ZO2_HUMAN	-1.52142	0.0303734	0.123996		sp|P04075|ALDOA_HUMAN	0.664337	0.0182056	0.08694		A0A075B6K5	-1.53895	0.0206008	0.0917864
sp|P63092|GNAS2_HUMAN	-0.967524	0.0123655	0.0773219		sp|Q96FQ6|S10AG_HUMAN	1.82988	0.0535341	0.180883		sp|P15153|RAC2_HUMAN	-0.69143	0.0357312	0.145486		sp|P12956|XRCC6_HUMAN	0.652696	0.045111	0.160284		sp|Q12905|ILF2_HUMAN	1.27134	0.0304134	0.123996		sp|P13639|EF2_HUMAN	0.68566	0.0182244	0.08694		P09417	-1.22642	0.0208996	0.0927998
sp|P68104|EF1A1_HUMAN	0.72133	0.0123749	0.0773219		sp|P62805|H4_HUMAN	-0.547627	0.0539337	0.181204		sp|B2RPK0|HGB1A_HUMAN	-0.637701	0.035946	0.145862		sp|Q9NTJ5|SAC1_HUMAN	-1.03654	0.0451374	0.160284		sp|Q00341|VIGLN_HUMAN	1.05348	0.0304647	0.123996		sp|P36578|RL4_HUMAN	0.976981	0.0182539	0.08694		P55884	0.945412	0.0210416	0.0931128
sp|P48643|TCPE_HUMAN	0.776677	0.0125543	0.0775676		sp|Q13263|TIF1B_HUMAN	0.725121	0.0540978	0.181204		sp|P09417|DHPR_HUMAN	-1.05618	0.0368867	0.149173		sp|O43399|TPD54_HUMAN	0.657475	0.0458196	0.162155		sp|P09972|ALDOC_HUMAN	0.813266	0.0306732	0.123996		sp|Q93052|LPP_HUMAN	-0.983609	0.0182673	0.08694		P38919	1.00128	0.0213216	0.0940319
sp|P08238|HS90B_HUMAN	0.67832	0.0125705	0.0775676		sp|Q14112|NID2_HUMAN	-1.15978	0.0541783	0.181204		sp|P31146|COR1A_HUMAN	-0.670574	0.0373774	0.150573		sp|P30040|ERP29_HUMAN	0.61958	0.0462739	0.162676		sp|P02749|APOH_HUMAN	-0.95984	0.0307398	0.123996		sp|A0A0C4DH41|HV461_HUMAN	-1.64205	0.0184444	0.0873691		P21397	-1.5807	0.021402	0.0940677
sp|Q13315|ATM_HUMAN	-1.26136	0.0125799	0.0775676		sp|P01859|IGHG2_HUMAN	-1.41008	0.0543752	0.181251		sp|P35232|PHB1_HUMAN	0.669681	0.0374854	0.150573		sp|P12277|KCRB_HUMAN	-1.50294	0.0462784	0.162676		sp|A0A075B6K5|LV39_HUMAN	-1.61314	0.030766	0.123996		sp|P80748|LV321_HUMAN	-1.48409	0.0184819	0.0873691		P05388;Q8NHW5	0.729996	0.0220654	0.096657
sp|Q9HB71|CYBP_HUMAN	1.12194	0.0125831	0.0775676		sp|P31146|COR1A_HUMAN	-0.568932	0.0548743	0.1823		sp|P23142|FBLN1_HUMAN	-0.842564	0.0379711	0.152012		sp|Q86Y82|STX12_HUMAN	-1.0489	0.0470295	0.16421		sp|Q9Y2X3|NOP58_HUMAN	1.19807	0.0309899	0.12448		sp|P08727|K1C19_HUMAN	0.998827	0.0189294	0.0891844		B9A064;P0CG04	-1.31084	0.0221875	0.0968656
sp|O94979|SC31A_HUMAN	0.905388	0.0126332	0.0776163		sp|P11279|LAMP1_HUMAN	-0.893763	0.0550716	0.182344		sp|Q16531|DDB1_HUMAN	0.854182	0.0381988	0.152412		sp|P50135|HNMT_HUMAN	-1.04993	0.0470295	0.16421		sp|P55786|PSA_HUMAN	0.978381	0.0311545	0.124722		sp|P08758|ANXA5_HUMAN	-0.687282	0.0190097	0.0892628		P17844	1.08028	0.0223912	0.0973442
sp|P31749|AKT1_HUMAN	-1.28454	0.0127125	0.0778428		sp|P06744|G6PI_HUMAN	0.519616	0.055861	0.183735		sp|P08670|VIME_HUMAN	-1.34722	0.0397487	0.156928		sp|Q16658|FSCN1_HUMAN	0.906559	0.0473299	0.164708		sp|P21333|FLNA_HUMAN	-0.626524	0.0326862	0.130418		sp|P62195|PRS8_HUMAN	0.790599	0.019398	0.0906047		P31146	-0.721647	0.0224739	0.0973442
sp|Q07157|ZO1_HUMAN	-1.37175	0.0131007	0.0799534		sp|P52815|RM12_HUMAN	0.932064	0.0558629	0.183735		sp|Q15286|RAB35_HUMAN	-0.955839	0.0398201	0.156928		sp|P08758|ANXA5_HUMAN	-0.539219	0.0478412	0.165934		sp|A0A075B6P5|KV228_HUMAN	-0.976598	0.0330573	0.131025		sp|E9PAV3|NACAM_HUMAN	0.974631	0.0194245	0.0906047		O15371	1.06623	0.0225837	0.0973442
sp|Q9UHG3|PCYOX_HUMAN	-0.832305	0.0133794	0.0813841		sp|P31939|PUR9_HUMAN	0.577594	0.0561597	0.1841		sp|Q13185|CBX3_HUMAN	0.862363	0.0400801	0.156928		sp|Q9P2R7|SUCB1_HUMAN	-1.07162	0.048831	0.168807		sp|P01615|KVD28_HUMAN	-0.976598	0.0330573	0.131025		sp|Q96A33|CCD47_HUMAN	1.16676	0.0196392	0.0913026		Q07507	-1.42442	0.0225964	0.0973442
sp|P09467|F16P1_HUMAN	-1.37356	0.0135305	0.0820317		sp|P12277|KCRB_HUMAN	-1.47792	0.0563678	0.184172		sp|P56537|IF6_HUMAN	0.87103	0.0400801	0.156928		sp|P00747|PLMN_HUMAN	-1.16212	0.0493132	0.169911		sp|P01591|IGJ_HUMAN	-1.38583	0.033343	0.131722		sp|Q92945|FUBP2_HUMAN	1.18195	0.0197613	0.0915304		E9PAV3;Q13765	1.00673	0.023103	0.099198
sp|P62241|RS8_HUMAN	0.852658	0.013727	0.0824149		sp|P01861|IGHG4_HUMAN	-0.986648	0.0567183	0.184708		sp|P61224|RAP1B_HUMAN	-0.763859	0.0402015	0.156928		sp|P35268|RL22_HUMAN	0.819684	0.049969	0.171604		sp|P07305|H10_HUMAN	-0.952515	0.0344867	0.135397		sp|P08174|DAF_HUMAN	-1.70635	0.0198185	0.0915304		P78371	0.657074	0.0233067	0.0995596
sp|Q8N163|CCAR2_HUMAN	1.24631	0.0137445	0.0824149		sp|O43399|TPD54_HUMAN	0.634837	0.0572975	0.185917		sp|Q9UQ80|PA2G4_HUMAN	0.595952	0.0402795	0.156928		sp|P39023|RL3_HUMAN	0.59732	0.0503343	0.171793		sp|O43390|HNRPR_HUMAN	0.675466	0.0345952	0.135397		sp|A0A0C4DH31|HV118_HUMAN	-1.50952	0.0198955	0.0915843		Q9UHD8	0.764484	0.0233738	0.0995596
sp|O60504|VINEX_HUMAN	-1.6402	0.013773	0.0824149		sp|P02792|FRIL_HUMAN	-1.88341	0.0574654	0.185917		sp|Q15436|SC23A_HUMAN	0.849708	0.0406432	0.156928		sp|Q15363|TMED2_HUMAN	-1.11252	0.0504789	0.171793		sp|Q92930|RAB8B_HUMAN	-1.07894	0.0346127	0.135397		sp|P04792|HSPB1_HUMAN	0.633341	0.0203129	0.0932004		Q92945	1.07642	0.0234168	0.0995596
sp|P63104|1433Z_HUMAN	0.654261	0.0138115	0.0824149		sp|P04844|RPN2_HUMAN	0.654591	0.0578788	0.186582		sp|P12111|CO6A3_HUMAN	-1.41119	0.0407177	0.156928		sp|Q15286|RAB35_HUMAN	-0.886341	0.0505176	0.171793		sp|Q15436|SC23A_HUMAN	1.05063	0.0347674	0.135559		sp|P21266|GSTM3_HUMAN	-1.74052	0.0203932	0.0932638		Q7L576	0.888526	0.0235363	0.0997418
sp|Q16658|FSCN1_HUMAN	1.04411	0.0138181	0.0824149		sp|O60763|USO1_HUMAN	0.83219	0.0580478	0.186582		sp|P48643|TCPE_HUMAN	0.687048	0.0407391	0.156928		sp|Q03252|LMNB2_HUMAN	-0.606475	0.0508391	0.172325		sp|P62879|GBB2_HUMAN	-0.549594	0.0350246	0.135713		sp|Q13200|PSMD2_HUMAN	1.11203	0.0207762	0.0938587		O43852	1.26744	0.0237484	0.100314
sp|P60033|CD81_HUMAN	-1.15955	0.0138921	0.0825884		sp|P30085|KCY_HUMAN	1.03415	0.0582769	0.186713		sp|P52597|HNRPF_HUMAN	0.72137	0.0411142	0.156928		sp|P05362|ICAM1_HUMAN	-1.75737	0.0510438	0.172459		sp|P39023|RL3_HUMAN	0.634471	0.0350336	0.135713		sp|P11279|LAMP1_HUMAN	-1.0895	0.0208029	0.0938587		Q96FQ6	2.14089	0.0242021	0.101056
sp|Q8IWI9|MGAP_HUMAN	-1.10385	0.0142267	0.0837024		sp|O14773|TPP1_HUMAN	-0.975818	0.0586881	0.187247		sp|Q04695|K1C17_HUMAN	1.7776	0.0412709	0.156928		sp|P01859|IGHG2_HUMAN	-1.4117	0.0513187	0.172553		sp|Q15063|POSTN_HUMAN	1.01977	0.0353685	0.136251		sp|P01591|IGJ_HUMAN	-1.48549	0.0208066	0.0938587		Q06830	-0.62036	0.0242027	0.101056
sp|P68133|ACTS_HUMAN	-0.622732	0.0142422	0.0837024		sp|P61247|RS3A_HUMAN	0.498012	0.0588219	0.187247		sp|P62328|TYB4_HUMAN	-0.793518	0.0412717	0.156928		sp|Q16881|TRXR1_HUMAN	1.1479	0.0514024	0.172553		sp|Q13263|TIF1B_HUMAN	0.812394	0.0354109	0.136251		sp|P62277|RS13_HUMAN	0.994649	0.0208224	0.0938587		P35998	0.99567	0.0243574	0.101056
sp|P39687|AN32A_HUMAN	0.992437	0.0142602	0.0837024		sp|P01619|KV320_HUMAN	-1.49789	0.0608903	0.19321		sp|O94973|AP2A2_HUMAN	-0.814376	0.0412717	0.156928		sp|Q7KZF4|SND1_HUMAN	0.669535	0.0520356	0.173616		sp|O43399|TPD54_HUMAN	0.692297	0.0355597	0.136251		sp|P03952|KLKB1_HUMAN	-2.00906	0.0208575	0.0938587		O94979	0.948397	0.0243756	0.101056
sp|Q96FQ6|S10AG_HUMAN	2.3505	0.0142927	0.0837024		sp|Q9Y4L1|HYOU1_HUMAN	1.10086	0.0615277	0.194608		sp|P63096|GNAI1_HUMAN	-0.853133	0.0413307	0.156928		sp|Q15233|NONO_HUMAN	0.711441	0.0520947	0.173616		sp|Q86TC9|MYPN_HUMAN	-1.13324	0.0357542	0.136251		sp|O14773|TPP1_HUMAN	-0.885122	0.0211945	0.0950703		Q14112	-1.51972	0.024406	0.101056
sp|P30050|RL12_HUMAN	0.830186	0.0143073	0.0837024		sp|P05362|ICAM1_HUMAN	-1.71523	0.0619024	0.19517		sp|P49368|TCPG_HUMAN	0.636731	0.0413664	0.156928		sp|P01861|IGHG4_HUMAN	-1.00978	0.0522179	0.173616		sp|P30040|ERP29_HUMAN	0.653035	0.0357555	0.136251		sp|P49189|AL9A1_HUMAN	-0.958124	0.0214467	0.0958952		P24821	1.8844	0.0245435	0.101056
sp|P61604|CH10_HUMAN	0.836579	0.0144844	0.0844691		sp|P01011|AACT_HUMAN	-1.03122	0.0623833	0.196062		sp|P09972|ALDOC_HUMAN	0.770752	0.0414353	0.156928		sp|P02792|FRIL_HUMAN	-1.87763	0.0528808	0.175262		sp|P12956|XRCC6_HUMAN	0.688755	0.0358731	0.136251		sp|P53396|ACLY_HUMAN	1.02018	0.0218439	0.0973077		P04075	0.657109	0.0245496	0.101056
sp|P16435|NCPR_HUMAN	1.27071	0.0145361	0.0845026		sp|Q9UHD8|SEPT9_HUMAN	0.524229	0.062944	0.197198		sp|P07197|NFM_HUMAN	-0.85462	0.0433916	0.1633		sp|P62805|H4_HUMAN	-0.551033	0.0530987	0.175427		sp|A0A0B4J1Y9|HV372_HUMAN	-1.7028	0.0359692	0.136251		sp|P14780|MMP9_HUMAN	-1.48337	0.0219012	0.0973077		Q99536	-0.965128	0.0246184	0.101056
sp|P31689|DNJA1_HUMAN	1.03651	0.0148014	0.0851071		sp|P60842|IF4A1_HUMAN	0.504244	0.0638348	0.197767		sp|Q16352|AINX_HUMAN	-0.85462	0.0433916	0.1633		sp|P52815|RM12_HUMAN	0.936981	0.0542951	0.178814		sp|Q15637|SF01_HUMAN	0.878746	0.0361018	0.136321		sp|Q9Y3F4|STRAP_HUMAN	1.33075	0.0220856	0.0978176		P01742;A0A0B4J2H0	-1.54557	0.0246652	0.101056
sp|Q7L576|CYFP1_HUMAN	-0.830464	0.014824	0.0851071		sp|P31949|S10AB_HUMAN	0.87591	0.0638798	0.197767		sp|P07355|ANXA2_HUMAN	-1.11534	0.0436658	0.163815		sp|Q14112|NID2_HUMAN	-1.16564	0.0548533	0.180085		sp|P28161|GSTM2_HUMAN	-1.22069	0.0365357	0.137166		sp|Q13347|EIF3I_HUMAN	0.910582	0.0221662	0.0978659		P23142	-0.870007	0.0247008	0.101056
sp|Q12905|ILF2_HUMAN	1.27242	0.0148429	0.0851071		sp|P35659|DEK_HUMAN	0.981814	0.0639146	0.197767		sp|Q07954|LRP1_HUMAN	-1.19559	0.0439771	0.164466		sp|P31146|COR1A_HUMAN	-0.563143	0.0555996	0.181601		sp|Q96PD5|PGRP2_HUMAN	-1.52227	0.0365547	0.137166		sp|P62873|GBB1_HUMAN	-0.699321	0.0223297	0.0982786		Q13263	1.05435	0.0254479	0.103718
sp|Q9NVD7|PARVA_HUMAN	-1.40706	0.0148668	0.0851071		sp|Q15582|BGH3_HUMAN	1.05663	0.0639246	0.197767		sp|P43243|MATR3_HUMAN	0.837268	0.0442138	0.164835		sp|P48444|COPD_HUMAN	0.92847	0.055663	0.181601		sp|Q9Y4G6|TLN2_HUMAN	-0.652312	0.036988	0.138358		sp|P48643|TCPE_HUMAN	0.734705	0.0226836	0.0995242		O94973	-1.01533	0.0255743	0.103718
sp|P09668|CATH_HUMAN	-1.64424	0.0148717	0.0851071		sp|P07339|CATD_HUMAN	-0.656939	0.064712	0.199579		sp|P02533|K1C14_HUMAN	1.42625	0.0444233	0.1651		sp|P06744|G6PI_HUMAN	0.508217	0.0560051	0.182147		sp|P02452|CO1A1_HUMAN	-0.790819	0.0372108	0.138758		sp|Q9HB71|CYBP_HUMAN	0.870884	0.0231449	0.101232		P01861	-1.53723	0.0255955	0.103718
sp|P62195|PRS8_HUMAN	0.912015	0.0149429	0.085249		sp|P48444|COPD_HUMAN	0.926379	0.0650538	0.20001		sp|P14866|HNRPL_HUMAN	0.677374	0.0452547	0.167667		sp|O15400|STX7_HUMAN	-0.904812	0.0566534	0.183684		sp|P02746|C1QB_HUMAN	-1.25318	0.0373677	0.13891		sp|Q16775|GLO2_HUMAN	-1.16767	0.0234782	0.102028		P35611	-1.3289	0.0257046	0.103718
sp|O14980|XPO1_HUMAN	1.26527	0.0150303	0.0854011		sp|P08311|CATG_HUMAN	-0.958077	0.065768	0.200634		sp|P31939|PUR9_HUMAN	0.598191	0.0454933	0.168029		sp|P31949|S10AB_HUMAN	0.871935	0.0575053	0.185624		sp|Q14194|DPYL1_HUMAN	-1.2532	0.0377737	0.139985		sp|Q9Y262|EIF3L_HUMAN	0.998114	0.0235084	0.102028		P02749	-0.936486	0.0257502	0.103718
sp|O00750|P3C2B_HUMAN	-1.48713	0.0150626	0.0854011		sp|P13010|XRCC5_HUMAN	0.490439	0.0658635	0.200634		sp|P62277|RS13_HUMAN	0.917005	0.0456914	0.16824		sp|P14868|SYDC_HUMAN	0.977206	0.0576075	0.185624		sp|P02679|FIBG_HUMAN	-0.809655	0.03795	0.140166		sp|P16949|STMN1_HUMAN	0.874456	0.0236481	0.102028		P26038	-0.669417	0.0272893	0.109578
sp|Q99996|AKAP9_HUMAN	-0.989766	0.0152364	0.086121		sp|P06702|S10A9_HUMAN	1.51613	0.0658648	0.200634		sp|P26038|MOES_HUMAN	-1.00335	0.046408	0.170353		sp|Q13596|SNX1_HUMAN	-0.994175	0.0582703	0.187182		sp|Q9Y6C2|EMIL1_HUMAN	-1.00107	0.0380567	0.140166		sp|Q12792|TWF1_HUMAN	1.05999	0.0236863	0.102028		Q9Y265	1.08552	0.0276275	0.110595
sp|Q9Y2X3|NOP58_HUMAN	1.28725	0.0153807	0.0866697		sp|P32455|GBP1_HUMAN	0.798166	0.0667258	0.202634		sp|P09493|TPM1_HUMAN	-0.803653	0.0473202	0.173169		sp|Q15582|BGH3_HUMAN	1.05029	0.0585687	0.187564		sp|P21266|GSTM3_HUMAN	-1.17738	0.0393112	0.144342		sp|Q8WWP7|GIMA1_HUMAN	-1.13063	0.0236903	0.102028		Q13838	0.678089	0.0280659	0.112005
sp|P63167|DYL1_HUMAN	1.0257	0.0155571	0.0871859		sp|P00747|PLMN_HUMAN	-1.12417	0.0684965	0.206806		sp|Q68CZ2|TENS3_HUMAN	-1.17935	0.0476135	0.173709		sp|P08311|CATG_HUMAN	-0.970846	0.0588903	0.188017		sp|P06744|G6PI_HUMAN	0.546256	0.0401547	0.146988		sp|P53621|COPA_HUMAN	0.917796	0.0240158	0.103114		P63167	1.0921	0.0281849	0.112136
sp|Q9BT78|CSN4_HUMAN	1.14493	0.0156147	0.0871859		sp|P06703|S10A6_HUMAN	-0.57203	0.0685176	0.206806		sp|P22392|NDKB_HUMAN	0.719051	0.0478534	0.174052		sp|P37837|TALDO_HUMAN	-0.528168	0.0594738	0.189137		sp|Q9Y265|RUVB1_HUMAN	1.09291	0.0403887	0.147394		sp|Q00688|FKBP3_HUMAN	1.52643	0.0241862	0.103529		P42167	0.91873	0.0283723	0.112381
sp|P26196|DDX6_HUMAN	1.14744	0.0156147	0.0871859		sp|Q9Y230|RUVB2_HUMAN	0.975611	0.069462	0.209019		sp|Q99714|HCD2_HUMAN	0.683161	0.0482303	0.17489		sp|P38919|IF4A3_HUMAN	0.645979	0.0596036	0.189137		sp|P35268|RL22_HUMAN	0.853898	0.0410226	0.148943		sp|Q99729|ROAA_HUMAN	1.12332	0.0245003	0.104555		P04792	0.614377	0.0284193	0.112381
sp|Q15021|CND1_HUMAN	-1.28452	0.015935	0.0887051		sp|Q15149|PLEC_HUMAN	0.843353	0.070456	0.210303		sp|Q92499|DDX1_HUMAN	0.809562	0.0485	0.175335		sp|P01011|AACT_HUMAN	-1.03843	0.0603765	0.190746		sp|P00734|THRB_HUMAN	-1.5195	0.0410718	0.148943		sp|P62879|GBB2_HUMAN	-0.664979	0.0246551	0.104896		Q03518	1.04455	0.0288356	0.113408
sp|Q00610|CLH1_HUMAN	0.691385	0.0160603	0.0891024		sp|P07900|HS90A_HUMAN	0.470804	0.0704758	0.210303		sp|Q01995|TAGL_HUMAN	-0.927044	0.0489427	0.17565		sp|P19338|NUCL_HUMAN	0.607907	0.060476	0.190746		sp|P02675|FIBB_HUMAN	-0.878581	0.0412464	0.148943		sp|P04899|GNAI2_HUMAN	-0.639728	0.0251596	0.106719		P62314	0.861074	0.0288533	0.113408
sp|P35606|COPB2_HUMAN	0.968919	0.0161034	0.0891024		sp|Q02878|RL6_HUMAN	0.549653	0.070526	0.210303		sp|P01859|IGHG2_HUMAN	-1.65261	0.0490683	0.17565		sp|P23142|FBLN1_HUMAN	-0.632436	0.0618526	0.194227		sp|Q562R1|ACTBL_HUMAN	-0.440277	0.0413109	0.148943		sp|P27816|MAP4_HUMAN	1.01369	0.025299	0.106895		P12956	0.684161	0.0291137	0.114087
sp|Q15063|POSTN_HUMAN	1.10831	0.0161988	0.089361		sp|P50402|EMD_HUMAN	-0.969747	0.0726165	0.215887		sp|Q16851|UGPA_HUMAN	0.866811	0.0490819	0.17565		sp|P01619|KV320_HUMAN	-1.50019	0.0620653	0.194227		sp|Q16658|FSCN1_HUMAN	0.942446	0.0417713	0.150151		sp|Q9BUT1|BDH2_HUMAN	-1.20694	0.0253533	0.106895		O60506	1.04338	0.0292593	0.114313
sp|O60506|HNRPQ_HUMAN	0.842564	0.0166622	0.0913307		sp|O00231|PSD11_HUMAN	0.661314	0.0730347	0.21633		sp|P62249|RS16_HUMAN	0.736067	0.0491762	0.17565		sp|P35659|DEK_HUMAN	0.986398	0.0623202	0.194227		sp|Q7KZF4|SND1_HUMAN	0.707084	0.0428504	0.153569		sp|Q8TEY5|CR3L4_HUMAN	-1.61192	0.0256743	0.107783		P09960	-0.958875	0.0296325	0.115425
sp|P50914|RL14_HUMAN	0.951565	0.0166721	0.0913307		sp|Q14974|IMB1_HUMAN	0.496627	0.0735583	0.21633		sp|P53621|COPA_HUMAN	0.808593	0.050303	0.179106		sp|Q05707|COEA1_HUMAN	-1.3463	0.0623238	0.194227		sp|Q13200|PSMD2_HUMAN	1.17921	0.0434547	0.15527		sp|P07954|FUMH_HUMAN	0.913917	0.0257174	0.107783		P21796	0.752878	0.0297442	0.115514
sp|P26599|PTBP1_HUMAN	0.709925	0.016705	0.0913307		sp|P62829|RL23_HUMAN	0.838315	0.073708	0.21633		sp|P04083|ANXA1_HUMAN	-0.883648	0.050444	0.179106		sp|P06703|S10A6_HUMAN	-0.579222	0.0628467	0.194835		sp|Q16181|SEPT7_HUMAN	-0.52771	0.0437757	0.155951		sp|Q02543|RL18A_HUMAN	1.16981	0.0258259	0.107915		P40429	0.937177	0.0300984	0.115995
sp|Q07020|RL18_HUMAN	0.9962	0.0169697	0.0924684		sp|P08758|ANXA5_HUMAN	-0.514366	0.0739431	0.21633		sp|P02452|CO1A1_HUMAN	-0.824684	0.0519149	0.183782		sp|O15371|EIF3D_HUMAN	0.845727	0.0630248	0.194835		sp|P21397|AOFA_HUMAN	-1.37395	0.0443429	0.157503		sp|P21796|VDAC1_HUMAN	0.781857	0.0259264	0.108014		Q13630	1.51863	0.0301017	0.115995
sp|Q16775|GLO2_HUMAN	-1.21932	0.0170138	0.0924684		sp|P46940|IQGA1_HUMAN	0.485585	0.0739836	0.21633		sp|P49748|ACADV_HUMAN	-0.708605	0.052521	0.185377		sp|Q15181|IPYR_HUMAN	0.517481	0.0630787	0.194835		sp|P02748|CO9_HUMAN	-1.26183	0.0449396	0.15915		sp|O14979|HNRDL_HUMAN	0.751163	0.0261479	0.108614		P02675	-0.922616	0.0302039	0.115995
sp|A6NMY6|AXA2L_HUMAN	-0.632209	0.0172168	0.0928584		sp|O00233|PSMD9_HUMAN	0.834652	0.0740979	0.21633		sp|Q86WV6|STING_HUMAN	-1.06406	0.0527628	0.185681		sp|P06702|S10A9_HUMAN	1.47756	0.0633817	0.195193		sp|P62979|RS27A_HUMAN	-0.79337	0.0452542	0.159791		sp|P01011|AACT_HUMAN	-1.3099	0.0264458	0.109528		Q16851	1.03983	0.0302247	0.115995
sp|Q9UHX1|PUF60_HUMAN	1.11013	0.0172368	0.0928584		sp|P19367|HXK1_HUMAN	0.620722	0.0742951	0.21633		sp|P13987|CD59_HUMAN	-0.748275	0.0539643	0.189351		sp|Q15149|PLEC_HUMAN	0.828929	0.0642585	0.197312		sp|P52815|RM12_HUMAN	0.971378	0.0458757	0.161509		sp|P28161|GSTM2_HUMAN	-1.33996	0.0266026	0.109853		Q9H4M9	-1.47675	0.030593	0.117063
sp|P63173|RL38_HUMAN	1.10082	0.0172754	0.0928584		sp|P49748|ACADV_HUMAN	-0.592253	0.0758731	0.219984		sp|P24752|THIL_HUMAN	-0.633894	0.0542984	0.189965		sp|P00491|PNPH_HUMAN	0.683523	0.0644847	0.197425		sp|Q15233|NONO_HUMAN	0.742897	0.0461071	0.161629		sp|P12956|XRCC6_HUMAN	0.71811	0.02678	0.110261		Q15063	1.02667	0.0316137	0.120614
sp|Q9H4M9|EHD1_HUMAN	-1.58182	0.0172877	0.0928584		sp|P80723|BASP1_HUMAN	0.995937	0.0759944	0.219984		sp|P05107|ITB2_HUMAN	-0.964589	0.05507	0.190635		sp|P62314|SMD1_HUMAN	0.683719	0.0656408	0.200377		sp|Q15437|SC23B_HUMAN	0.994133	0.0463123	0.161629		sp|Q13838|DX39B_HUMAN	0.648983	0.0271903	0.111623		P43304	1.07844	0.0317125	0.120637
sp|Q13200|PSMD2_HUMAN	1.20073	0.0174162	0.0932059		sp|Q8WUM4|PDC6I_HUMAN	0.453386	0.0786535	0.227017		sp|Q9HAV0|GBB4_HUMAN	-0.687207	0.0550818	0.190635		sp|Q10471|GALT2_HUMAN	1.21296	0.0667651	0.202419		sp|Q16881|TRXR1_HUMAN	1.11844	0.0463147	0.161629		sp|P31946|1433B_HUMAN	-0.554273	0.0273159	0.111703		Q14247	0.898091	0.0318265	0.120718
sp|Q03164|KMT2A_HUMAN	-1.32659	0.0174801	0.0932059		sp|P62917|RL8_HUMAN	0.989613	0.0797201	0.229427		sp|P07951|TPM2_HUMAN	-0.785856	0.055084	0.190635		sp|P60842|IF4A1_HUMAN	0.521692	0.0668933	0.202419		sp|Q15181|IPYR_HUMAN	0.551818	0.0464576	0.161656		sp|P46060|RAGP1_HUMAN	1.27878	0.0273825	0.111703		Q9UEY8	-1.13798	0.0323518	0.122021
sp|P18206|VINC_HUMAN	-0.727487	0.0175336	0.0932059		sp|P63218|GBG5_HUMAN	-1.0167	0.0801313	0.229942		sp|Q99497|PARK7_HUMAN	-0.588827	0.0551291	0.190635		sp|Q9BS40|LXN_HUMAN	-0.934187	0.0669148	0.202419		sp|P10412|H14_HUMAN	-1.37729	0.0470859	0.16303		sp|P50914|RL14_HUMAN	0.866817	0.0276769	0.111703		P11279	-1.02003	0.0324186	0.122021
sp|Q13185|CBX3_HUMAN	0.97563	0.0176034	0.0932059		sp|Q14697|GANAB_HUMAN	0.52539	0.0806159	0.230664		sp|Q9Y230|RUVB2_HUMAN	0.822803	0.0559257	0.192741		sp|Q14697|GANAB_HUMAN	0.521469	0.0672398	0.202419		sp|P01709|LV208_HUMAN	-1.44001	0.0471719	0.16303		sp|P00338|LDHA_HUMAN	0.555453	0.0277278	0.111703		P49407	-1.18554	0.0324513	0.122021
sp|P62277|RS13_HUMAN	0.92227	0.0176426	0.0932059		sp|P23142|FBLN1_HUMAN	-0.639245	0.0809069	0.230829		sp|P51991|ROA3_HUMAN	0.687522	0.0560613	0.192741		sp|P80723|BASP1_HUMAN	0.983827	0.0672792	0.202419		sp|Q96FQ6|S10AG_HUMAN	1.84447	0.0472609	0.16303		sp|P40429|RL13A_HUMAN	0.975353	0.0277295	0.111703		Q12904	1.11106	0.033142	0.124258
sp|Q15047|SETB1_HUMAN	-1.12908	0.0176923	0.0932059		sp|P00488|F13A_HUMAN	-0.940909	0.0813968	0.23156		sp|P11216|PYGB_HUMAN	0.79802	0.0569254	0.193936		sp|P46940|IQGA1_HUMAN	0.468711	0.067504	0.202512		sp|P38919|IF4A3_HUMAN	0.68073	0.0474024	0.163048		sp|P35998|PRS7_HUMAN	0.973449	0.027749	0.111703		Q7Z406	-1.82923	0.0333494	0.124677
sp|Q9P2J5|SYLC_HUMAN	0.970966	0.0177095	0.0932059		sp|P26373|RL13_HUMAN	0.591234	0.0820631	0.232248		sp|P08559|ODPA_HUMAN	0.853955	0.0569553	0.193936		sp|P09104|ENOG_HUMAN	1.90367	0.067726	0.202596		sp|P62820|RAB1A_HUMAN	-0.791289	0.047994	0.16461		sp|Q9Y2X3|NOP58_HUMAN	1.27849	0.0278386	0.111703		P63173	0.96617	0.0335268	0.124981
sp|P05198|IF2A_HUMAN	1.0624	0.0178663	0.0932059		sp|O15400|STX7_HUMAN	-0.829235	0.0821078	0.232248		sp|P40429|RL13A_HUMAN	0.853026	0.0569553	0.193936		sp|P30085|KCY_HUMAN	0.992786	0.0685477	0.204448		sp|Q9NUV9|GIMA4_HUMAN	-0.940972	0.0486004	0.166213		sp|O00232|PSD12_HUMAN	0.97065	0.0279025	0.111703		Q9NSD9	1.28845	0.0338623	0.125871
sp|Q5VTE0|EF1A3_HUMAN	0.669436	0.0179844	0.0932059		sp|P62314|SMD1_HUMAN	0.648546	0.0825135	0.23273		sp|P68032|ACTC_HUMAN	-1.2645	0.0570592	0.193936		sp|P23246|SFPQ_HUMAN	0.540355	0.0687367	0.204448		sp|P07910|HNRPC_HUMAN	0.532854	0.0489063	0.166431		sp|P02769|ALBU_BOVIN	-1.6628	0.0279258	0.111703		Q92900	1.08974	0.0340711	0.126286
sp|Q9H0E9|BRD8_HUMAN	-1.38356	0.0180207	0.0932059		sp|Q92499|DDX1_HUMAN	0.75833	0.0828992	0.233154		sp|P40939|ECHA_HUMAN	0.650489	0.0580563	0.195526		sp|P07339|CATD_HUMAN	-0.660569	0.0691337	0.204813		sp|P48444|COPD_HUMAN	0.967717	0.048942	0.166431		sp|Q86WV6|STING_HUMAN	-1.08776	0.0285765	0.113749		O43684	0.921885	0.0352707	0.130361
sp|P06213|INSR_HUMAN	-1.38357	0.0180207	0.0932059		sp|Q9H9B4|SFXN1_HUMAN	0.846814	0.0842456	0.236269		sp|O14773|TPP1_HUMAN	-0.766965	0.0581315	0.195526		sp|O60763|USO1_HUMAN	0.782793	0.0692519	0.204813		sp|P19338|NUCL_HUMAN	0.643371	0.0502895	0.170528		sp|Q06830|PRDX1_HUMAN	-0.614297	0.0286117	0.113749		Q86UP2	1.77997	0.0355642	0.131062
sp|P04233|HG2A_HUMAN	-1.21689	0.0180522	0.0932059		sp|Q14204|DYHC1_HUMAN	0.697192	0.0867854	0.24221		sp|Q16181|SEPT7_HUMAN	-0.555818	0.0582243	0.195526		sp|Q12906|ILF3_HUMAN	0.537515	0.070021	0.206502		sp|P60842|IF4A1_HUMAN	0.556196	0.0508425	0.171916		sp|P19367|HXK1_HUMAN	0.905377	0.0286803	0.113749		P02748	-1.45344	0.0356617	0.131062
sp|P15880|RS2_HUMAN	0.92772	0.0180599	0.0932059		sp|P05455|LA_HUMAN	0.741371	0.0868531	0.24221		sp|Q9UH99|SUN2_HUMAN	-0.888868	0.0585218	0.195526		sp|P07910|HNRPC_HUMAN	0.497208	0.0712373	0.209498		sp|Q12906|ILF3_HUMAN	0.573632	0.0510725	0.172208		sp|A0A087WSY6|KVD15_HUMAN	-1.51066	0.0289879	0.114645		Q9UQ80	0.585607	0.0358899	0.131529
sp|P01857|IGHG1_HUMAN	-1.4861	0.0180826	0.0932059		sp|Q99623|PHB2_HUMAN	0.473915	0.0872421	0.242611		sp|P02768|ALBU_HUMAN	-2.6881	0.0587096	0.195526		sp|P00488|F13A_HUMAN	-0.955869	0.071605	0.209988		sp|Q5SSJ5|HP1B3_HUMAN	-0.561476	0.0520289	0.172466		sp|P11216|PYGB_HUMAN	1.11385	0.0292162	0.115223		Q16775	-1.02837	0.0361067	0.131952
sp|Q9Y678|COPG1_HUMAN	0.82515	0.0181135	0.0932059		sp|P13693|TCTP_HUMAN	0.782618	0.0880859	0.244272		sp|P22307|SCP2_HUMAN	-0.796928	0.0588063	0.195526		sp|O00233|PSMD9_HUMAN	0.84056	0.0720625	0.210737		sp|P31939|PUR9_HUMAN	0.538081	0.0521011	0.172466		sp|P63092|GNAS2_HUMAN	-0.789307	0.0293081	0.115262		P49189	-0.942407	0.0363678	0.132534
sp|Q15436|SC23A_HUMAN	1.14137	0.0182403	0.0934405		sp|P46781|RS9_HUMAN	0.510776	0.0888619	0.245735		sp|O00479|HMGN4_HUMAN	-0.841686	0.0589935	0.195526		sp|P13010|XRCC5_HUMAN	0.478259	0.0727534	0.212164		sp|P31949|S10AB_HUMAN	0.90871	0.0523926	0.172466		sp|P01861|IGHG4_HUMAN	-1.14891	0.0293924	0.115271		P32455	1.00781	0.0366925	0.133286
sp|O43399|TPD54_HUMAN	0.797939	0.0182608	0.0934405		sp|P21397|AOFA_HUMAN	-1.31716	0.0892366	0.246084		sp|P62805|H4_HUMAN	-0.792605	0.0591325	0.195526		sp|P62829|RL23_HUMAN	0.843141	0.0737966	0.214606		sp|Q9NTJ5|SAC1_HUMAN	-1.00526	0.0525432	0.172466		sp|P12429|ANXA3_HUMAN	-1.47318	0.0298297	0.11666		P60953	0.632581	0.0367791	0.133286
sp|P26368|U2AF2_HUMAN	1.13844	0.0183647	0.0937108		sp|P46777|RL5_HUMAN	0.551595	0.0896854	0.246635		sp|Q9ULV4|COR1C_HUMAN	-0.570731	0.0595443	0.195526		sp|Q86UP2|KTN1_HUMAN	1.31371	0.0742094	0.214907		sp|A0A0C4DH41|HV461_HUMAN	-1.31101	0.0525899	0.172466		sp|Q9UHD8|SEPT9_HUMAN	0.669773	0.0300123	0.117048		P49748	-0.685157	0.0368965	0.13334
sp|Q8WWI1|LMO7_HUMAN	-1.37817	0.0184932	0.0940696		sp|O00232|PSD12_HUMAN	0.832731	0.0905048	0.248199		sp|Q02878|RL6_HUMAN	0.575486	0.0595592	0.195526		sp|P50402|EMD_HUMAN	-0.964369	0.0743118	0.214907		sp|P01824|HV439_HUMAN	-1.31101	0.0525899	0.172466		sp|P26038|MOES_HUMAN	-0.701381	0.0303626	0.118086		P00734	-1.46753	0.0376116	0.135137
sp|P60660|MYL6_HUMAN	-0.712056	0.0185374	0.0940696		sp|P68431|H31_HUMAN	0.579318	0.0913611	0.249855		sp|P35268|RL22_HUMAN	0.868625	0.0597125	0.195526		sp|O43390|HNRPR_HUMAN	0.773185	0.0746446	0.215274		sp|P01825|HV459_HUMAN	-1.31101	0.0525899	0.172466		sp|P24821|TENA_HUMAN	1.89915	0.0311746	0.12065		P62826	0.59989	0.037699	0.135137
sp|Q9ULM3|YETS2_HUMAN	-1.31545	0.0191704	0.0968523		sp|Q13630|FCL_HUMAN	1.01894	0.0935678	0.254545		sp|P05455|LA_HUMAN	0.739874	0.0599376	0.195526		sp|P32455|GBP1_HUMAN	0.968141	0.0749211	0.215476		sp|P06331|HV434_HUMAN	-1.31101	0.0525899	0.172466		sp|P21397|AOFA_HUMAN	-1.58298	0.0311985	0.12065		O43390	0.631786	0.0377054	0.135137
sp|Q9UMS4|PRP19_HUMAN	1.02888	0.0191912	0.0968523		sp|Q9NZM1|MYOF_HUMAN	1.1957	0.0936909	0.254545		sp|O14950|ML12B_HUMAN	-0.619633	0.0599385	0.195526		sp|Q16543|CDC37_HUMAN	0.614533	0.0769172	0.220287		sp|P0DP06|HVD34_HUMAN	-1.31101	0.0525899	0.172466		sp|Q03518|TAP1_HUMAN	1.00114	0.0312797	0.12065		P62917	0.766141	0.038163	0.136401
sp|P12956|XRCC6_HUMAN	0.782983	0.0194997	0.0981396		sp|Q99714|HCD2_HUMAN	0.60369	0.0938534	0.254545		sp|P19105|ML12A_HUMAN	-0.619633	0.0599385	0.195526		sp|Q9Y262|EIF3L_HUMAN	0.877934	0.0770159	0.220287		sp|P0DP08|HVD82_HUMAN	-1.31101	0.0525899	0.172466		sp|Q99536|VAT1_HUMAN	-0.891758	0.031643	0.121717		Q13885	1.10048	0.0386795	0.137869
sp|P14780|MMP9_HUMAN	-1.41397	0.019769	0.099223		sp|Q15185|TEBP_HUMAN	0.66541	0.0941045	0.254545		sp|Q58FF7|H90B3_HUMAN	0.607802	0.0599854	0.195526		sp|P07900|HS90A_HUMAN	0.463323	0.0788093	0.224277		sp|P49748|ACADV_HUMAN	-0.674532	0.0531972	0.173012		sp|Q9Y265|RUVB1_HUMAN	0.967099	0.0326131	0.125106		Q93052	-0.885835	0.0395787	0.140688
sp|Q9Y265|RUVB1_HUMAN	1.11286	0.0199101	0.0996591		sp|P13861|KAP2_HUMAN	-0.548891	0.0949315	0.255073		sp|P68133|ACTS_HUMAN	-1.22425	0.0610135	0.198335		sp|Q9BS26|ERP44_HUMAN	0.634898	0.0788424	0.224277		sp|P62314|SMD1_HUMAN	0.717857	0.0533039	0.173012		sp|O94973|AP2A2_HUMAN	-0.648889	0.032819	0.125367		P05362	-1.76077	0.0400339	0.141919
sp|P30086|PEBP1_HUMAN	-0.720093	0.0200771	0.0999553		sp|P13804|ETFA_HUMAN	0.486395	0.0949668	0.255073		sp|P60981|DEST_HUMAN	-0.592388	0.0613168	0.19878		sp|Q8WUM4|PDC6I_HUMAN	0.468496	0.079239	0.224277		sp|Q14697|GANAB_HUMAN	0.558072	0.0536556	0.173012		sp|Q9HAV0|GBB4_HUMAN	-0.658408	0.0328598	0.125367		P42765	-1.01773	0.0401489	0.14194
sp|Q93074|MED12_HUMAN	-1.25772	0.0200781	0.0999553		sp|Q9NYU2|UGGG1_HUMAN	0.996557	0.095206	0.255073		sp|Q9Y678|COPG1_HUMAN	0.635403	0.062213	0.201049		sp|P31939|PUR9_HUMAN	0.499526	0.0792983	0.224277		sp|P35659|DEK_HUMAN	1.01753	0.0536742	0.173012		sp|P46783|RS10_HUMAN	0.867334	0.0330136	0.125552		P62241	0.662882	0.0407723	0.143753
sp|Q8IVI9|NOSTN_HUMAN	-1.38358	0.0201548	0.100066		sp|Q14258|TRI25_HUMAN	0.776276	0.0953303	0.255073		sp|Q15717|ELAV1_HUMAN	0.893741	0.0624311	0.201049		sp|Q02878|RL6_HUMAN	0.549354	0.0795059	0.224277		sp|P00491|PNPH_HUMAN	0.718333	0.0539462	0.173012		sp|P15880|RS2_HUMAN	0.947962	0.033087	0.125552		P45974	0.99597	0.041378	0.145494
sp|Q15029|U5S1_HUMAN	0.962606	0.0203341	0.100459		sp|Q9BS26|ERP44_HUMAN	0.608358	0.097237	0.259143		sp|Q16658|FSCN1_HUMAN	0.844048	0.0625225	0.201049		sp|Q92499|DDX1_HUMAN	0.723459	0.0797395	0.224277		sp|P12429|ANXA3_HUMAN	-1.26898	0.0539532	0.173012		sp|P01597|KV139_HUMAN	-1.86775	0.033575	0.12706		P02792	-1.93507	0.041499	0.145526
sp|P23246|SFPQ_HUMAN	0.694781	0.0203434	0.100459		sp|P05783|K1C18_HUMAN	0.987412	0.0973748	0.259143		sp|P84098|RL19_HUMAN	0.771646	0.0634234	0.203398		sp|P04844|RPN2_HUMAN	0.595251	0.0799147	0.224277		sp|P23246|SFPQ_HUMAN	0.574927	0.0540209	0.173012		sp|P16435|NCPR_HUMAN	1.07147	0.0337431	0.127335		P00747	-1.25511	0.0420135	0.146837
sp|P01871|IGHM_HUMAN	-1.34724	0.0204502	0.100716		sp|P62136|PP1A_HUMAN	0.819259	0.0988823	0.262449		sp|Q02218|ODO1_HUMAN	0.702626	0.06415	0.205177		sp|Q9H9B4|SFXN1_HUMAN	0.877274	0.0802282	0.224553		sp|P01624|KV315_HUMAN	-1.37678	0.054261	0.173012		sp|O60506|HNRPQ_HUMAN	0.787263	0.0338291	0.127335		P01624	-1.40591	0.0420986	0.146837
sp|Q13263|TIF1B_HUMAN	0.919206	0.0209352	0.102829		sp|Q9BS40|LXN_HUMAN	-0.854004	0.0993216	0.26291		sp|O15371|EIF3D_HUMAN	0.921121	0.0650436	0.206375		sp|P63218|GBG5_HUMAN	-1.01145	0.0818258	0.228412		sp|P32455|GBP1_HUMAN	0.837864	0.0543133	0.173012		sp|P08311|CATG_HUMAN	-1.0367	0.0340131	0.127686		Q00688	1.18187	0.0422835	0.147088
sp|P48059|LIMS1_HUMAN	-1.24433	0.0211232	0.103476		sp|P27635|RL10_HUMAN	0.579814	0.0995948	0.26293		sp|P63173|RL38_HUMAN	0.921137	0.0650436	0.206375		sp|Q9Y4L1|HYOU1_HUMAN	0.995285	0.08287	0.23071		sp|Q86Y82|STX12_HUMAN	-1.01512	0.0544166	0.173012		sp|P62805|H4_HUMAN	-0.60694	0.0342252	0.128105		Q93077	-0.726664	0.0424014	0.147105
sp|P35568|IRS1_HUMAN	-1.16508	0.0212816	0.103974		sp|Q9BUT1|BDH2_HUMAN	-0.990038	0.100002	0.263303		sp|Q15637|SF01_HUMAN	0.921144	0.0650436	0.206375		sp|P13693|TCTP_HUMAN	0.782111	0.0839257	0.232629		sp|Q15582|BGH3_HUMAN	1.08912	0.0544902	0.173012		sp|P00488|F13A_HUMAN	-1.23796	0.0343613	0.128105		P51858	0.710951	0.042755	0.147577
sp|P51659|DHB4_HUMAN	-1.32424	0.0214964	0.104562		sp|Q9BUF5|TBB6_HUMAN	0.462734	0.100888	0.264931		sp|Q03252|LMNB2_HUMAN	-0.621424	0.0655623	0.207469		sp|P26373|RL13_HUMAN	0.594765	0.0840049	0.232629		sp|P13010|XRCC5_HUMAN	0.514399	0.054786	0.173012		sp|Q07020|RL18_HUMAN	0.83751	0.0344166	0.128105		O15533	0.944855	0.0427645	0.147577
sp|Q15582|BGH3_HUMAN	1.17982	0.0215464	0.104562		sp|Q9UKY7|CDV3_HUMAN	0.933999	0.101372	0.265498		sp|P62314|SMD1_HUMAN	0.770943	0.0657677	0.207568		sp|Q14204|DYHC1_HUMAN	0.663794	0.0858755	0.23718		sp|Q9BS40|LXN_HUMAN	-1.00502	0.0548404	0.173012		sp|Q9H9B4|SFXN1_HUMAN	1.02634	0.0344897	0.128105		P01011	-1.24355	0.0439115	0.151134
sp|Q86WV6|STING_HUMAN	-1.12729	0.0216295	0.104562		sp|P40429|RL13A_HUMAN	0.73904	0.102376	0.26742		sp|P22626|ROA2_HUMAN	-0.601723	0.0663528	0.208862		sp|P13861|KAP2_HUMAN	-0.549136	0.0861416	0.237287		sp|O14773|TPP1_HUMAN	-0.63331	0.054896	0.173012		sp|P61769|B2MG_HUMAN	-0.671442	0.0346372	0.128313		P46781	0.728982	0.0456726	0.156781
sp|Q5T011|SZT2_HUMAN	-1.12737	0.0216295	0.104562		sp|P08708|RS17_HUMAN	0.489774	0.103364	0.268392		sp|Q12905|ILF2_HUMAN	0.936303	0.0668257	0.208945		sp|P05455|LA_HUMAN	0.752927	0.0875891	0.240639		sp|P14868|SYDC_HUMAN	1.0108	0.0550207	0.173012		sp|P02675|FIBB_HUMAN	-0.922839	0.0347472	0.128382		Q15181	0.758485	0.0459951	0.156797
sp|Q9Y4B6|DCAF1_HUMAN	-1.0951	0.021839	0.105038		sp|P52597|HNRPF_HUMAN	0.544647	0.103477	0.268392		sp|P35606|COPB2_HUMAN	0.742052	0.0673023	0.208945		sp|O00232|PSD12_HUMAN	0.837457	0.0882221	0.241292		sp|Q16851|UGPA_HUMAN	0.75566	0.0551379	0.173012		sp|Q14112|NID2_HUMAN	-1.38336	0.034907	0.128459		Q92896	1.02872	0.0460944	0.156797
sp|P25054|APC_HUMAN	-1.3932	0.0218866	0.105038		sp|P45880|VDAC2_HUMAN	0.561074	0.103561	0.268392		sp|P09758|TACD2_HUMAN	0.953756	0.0674547	0.208945		sp|Q16666|IF16_HUMAN	1.02937	0.0882889	0.241292		sp|P46940|IQGA1_HUMAN	0.50419	0.0552563	0.173012		sp|P00734|THRB_HUMAN	-1.64817	0.034951	0.128459		P23246	0.616766	0.0461818	0.156797
sp|Q99536|VAT1_HUMAN	-0.758661	0.0218996	0.105038		sp|P27816|MAP4_HUMAN	0.866687	0.104265	0.268899		sp|O43237|DC1L2_HUMAN	0.953756	0.0674547	0.208945		sp|P19367|HXK1_HUMAN	0.541944	0.0901467	0.245726		sp|Q9UH99|SUN2_HUMAN	-0.741182	0.0553581	0.173012		sp|O95865|DDAH2_HUMAN	-1.15645	0.0350562	0.128509		P01619	-1.55308	0.0461888	0.156797
sp|P48444|COPD_HUMAN	0.962897	0.0220186	0.105334		sp|P08865|RSSA_HUMAN	0.506739	0.1043	0.268899		sp|A6NEC2|PSAL_HUMAN	0.95377	0.0674547	0.208945		sp|Q15185|TEBP_HUMAN	0.671007	0.0915343	0.248258		sp|P12277|KCRB_HUMAN	-1.46786	0.0558395	0.174062		sp|P07339|CATD_HUMAN	-0.854445	0.0353591	0.12872		P06454	0.720996	0.0462797	0.156797
sp|P62249|RS16_HUMAN	0.88474	0.0221325	0.105603		sp|P40939|ECHA_HUMAN	0.629201	0.105165	0.269738		sp|P13489|RINI_HUMAN	-0.604944	0.0675446	0.208945		sp|P68431|H31_HUMAN	0.564689	0.091551	0.248258		sp|Q9P2R7|SUCB1_HUMAN	-1.03522	0.0561589	0.174603		sp|Q9H4M9|EHD1_HUMAN	-1.39941	0.0354504	0.12872		P62873	-0.595075	0.0467811	0.157768
sp|P39023|RL3_HUMAN	0.737797	0.0222469	0.105875		sp|P62140|PP1B_HUMAN	0.749514	0.105171	0.269738		sp|Q562R1|ACTBL_HUMAN	-0.662979	0.0676049	0.208945		sp|P04083|ANXA1_HUMAN	-0.458934	0.0929386	0.251368		sp|Q04695|K1C17_HUMAN	2.01397	0.0569567	0.176625		sp|P62316|SMD2_HUMAN	0.938192	0.0354805	0.12872		A0A0A0MS15	-1.68576	0.0470076	0.157768
sp|P35268|RL22_HUMAN	0.951735	0.0227158	0.10778		sp|P07711|CATL1_HUMAN	-0.873465	0.105762	0.270553		sp|Q15019|SEPT2_HUMAN	-0.539281	0.0679464	0.209457		sp|P61247|RS3A_HUMAN	0.464556	0.0935472	0.25236		sp|P26038|MOES_HUMAN	-0.55818	0.0573232	0.177245		sp|P00492|HPRT_HUMAN	0.944076	0.0354805	0.12872		P05976;P08590	-0.92554	0.0470966	0.157768
sp|Q16881|TRXR1_HUMAN	1.28466	0.0227647	0.10778		sp|P46782|RS5_HUMAN	0.733613	0.107479	0.273964		sp|Q05707|COEA1_HUMAN	-1.36944	0.0683831	0.21026		sp|Q14974|IMB1_HUMAN	0.467633	0.0944182	0.252465		sp|P08754|GNAI3_HUMAN	-0.666411	0.0574529	0.177245		sp|Q10471|GALT2_HUMAN	1.63063	0.0356991	0.129179		A0A087WW87;P01614	-0.943928	0.0470966	0.157768
sp|Q13428|TCOF_HUMAN	-1.42176	0.0228459	0.107814		sp|P43243|MATR3_HUMAN	0.831928	0.107649	0.273964		sp|P07339|CATD_HUMAN	-0.743825	0.0689167	0.211356		sp|Q9BUT1|BDH2_HUMAN	-0.986824	0.0947246	0.252465		sp|Q15363|TMED2_HUMAN	-1.07919	0.0576993	0.177468		sp|Q96M27|PRRC1_HUMAN	1.04718	0.0363334	0.131136		Q9Y678	0.650817	0.0471729	0.157768
sp|Q9C093|SPEF2_HUMAN	-1.01737	0.0228893	0.107814		sp|Q05707|COEA1_HUMAN	-1.43196	0.10837	0.274407		sp|P32969|RL9_HUMAN	0.792039	0.0695533	0.212218		sp|P40939|ECHA_HUMAN	0.65286	0.0947838	0.252465		sp|Q8WUM4|PDC6I_HUMAN	0.502626	0.0578218	0.177468		sp|P49913|CAMP_HUMAN	-1.04192	0.0364266	0.131136		Q96A33	0.992063	0.0474643	0.158336
sp|P14868|SYDC_HUMAN	0.946076	0.0230572	0.108098		sp|Q03518|TAP1_HUMAN	0.726023	0.108377	0.274407		sp|Q7RTS7|K2C74_HUMAN	0.79528	0.0695533	0.212218		sp|P21397|AOFA_HUMAN	-1.29547	0.0951487	0.252465		sp|Q02878|RL6_HUMAN	0.586793	0.0581084	0.177892		sp|Q9Y678|COPG1_HUMAN	0.688824	0.0372501	0.133667		O60716	0.822569	0.0480182	0.159774
sp|Q9UDY2|ZO2_HUMAN	-1.42596	0.0231201	0.108098		sp|Q6YN16|HSDL2_HUMAN	-1.10782	0.109144	0.275645		sp|P36873|PP1G_HUMAN	0.57605	0.0710009	0.215461		sp|P05787|K2C8_HUMAN	0.669066	0.0952183	0.252465		sp|P13693|TCTP_HUMAN	0.696306	0.0590659	0.180362		sp|P02748|CO9_HUMAN	-1.32563	0.0373201	0.133667		P07900	0.543996	0.0481953	0.159954
sp|P31949|S10AB_HUMAN	1.01407	0.0231886	0.108098		sp|O43684|BUB3_HUMAN	0.776889	0.110167	0.277521		sp|P18031|PTN1_HUMAN	1.04146	0.0710702	0.215461		sp|Q99714|HCD2_HUMAN	0.614255	0.0952766	0.252465		sp|P00747|PLMN_HUMAN	-1.12199	0.0592711	0.180507		sp|P01031|CO5_HUMAN	-1.91418	0.0374627	0.133836		P62942	-0.593125	0.0483369	0.160016
sp|P08195|4F2_HUMAN	1.45085	0.0232383	0.108098		sp|P55884|EIF3B_HUMAN	0.530577	0.110978	0.278797		sp|P37837|TALDO_HUMAN	-0.58381	0.0714253	0.215461		sp|O00231|PSD11_HUMAN	0.595646	0.0952791	0.252465		sp|Q15149|PLEC_HUMAN	0.866355	0.0594149	0.180507		sp|Q86UP2|KTN1_HUMAN	1.77933	0.0379426	0.135206		Q9UMS4	1.0137	0.0500814	0.16537
sp|Q9UNH7|SNX6_HUMAN	1.02803	0.0232437	0.108098		sp|P05787|K2C8_HUMAN	0.688123	0.111237	0.278797		sp|P08123|CO1A2_HUMAN	-0.797899	0.0718604	0.215461		sp|Q9NYU2|UGGG1_HUMAN	0.996421	0.0955581	0.252564		sp|Q15286|RAB35_HUMAN	-0.854578	0.0601091	0.182153		sp|A0A0A0MS15|HV349_HUMAN	-1.8567	0.0381164	0.135482		P30050	0.633058	0.0502377	0.165466
sp|P06312|KV401_HUMAN	-1.12492	0.0233115	0.108139		sp|P63244|RACK1_HUMAN	0.505114	0.111692	0.27923		sp|P60763|RAC3_HUMAN	-0.6606	0.0719941	0.215461		sp|P62136|PP1A_HUMAN	0.822583	0.0959316	0.252911		sp|P02792|FRIL_HUMAN	-1.83838	0.0609627	0.18422		sp|P38919|IF4A3_HUMAN	0.749606	0.0385477	0.13602		P11216	0.973424	0.0504114	0.165619
sp|Q12931|TRAP1_HUMAN	1.50761	0.023399	0.108272		sp|Q86Y82|STX12_HUMAN	-0.866329	0.112557	0.280684		sp|A0A2R8Y4L2|RA1L3_HUMAN	0.630025	0.0720137	0.215461		sp|P30084|ECHM_HUMAN	0.798007	0.0966827	0.254249		sp|O00233|PSMD9_HUMAN	0.874226	0.0610987	0.18422		sp|O00203|AP3B1_HUMAN	1.13428	0.0385584	0.13602		Q99729	0.932375	0.0510745	0.167375
sp|Q15637|SF01_HUMAN	0.982635	0.0235072	0.108499		sp|P23526|SAHH_HUMAN	0.744	0.11357	0.282498		sp|P38919|IF4A3_HUMAN	0.617051	0.0720612	0.215461		sp|Q9UPN3|MACF1_HUMAN	-1.16233	0.0978496	0.256671		sp|P05362|ICAM1_HUMAN	-1.72703	0.0615508	0.184756		sp|P62633|CNBP_HUMAN	1.13939	0.0385584	0.13602		P30566	1.07866	0.0513336	0.167801
sp|Q9NR30|DDX21_HUMAN	1.60782	0.0239247	0.1099		sp|P55036|PSMD4_HUMAN	0.791447	0.114135	0.282602		sp|P46782|RS5_HUMAN	0.625796	0.0720612	0.215461		sp|P05783|K1C18_HUMAN	0.924831	0.0984289	0.257231		sp|P01859|IGHG2_HUMAN	-1.37397	0.0617063	0.184756		sp|P61224|RAP1B_HUMAN	-0.685095	0.0387067	0.136201		P12429	-1.35991	0.052758	0.172025
sp|P07355|ANXA2_HUMAN	-0.567231	0.0239755	0.1099		sp|P38606|VATA_HUMAN	0.446906	0.114459	0.282602		sp|O00148|DX39A_HUMAN	0.699599	0.0732859	0.218575		sp|P08708|RS17_HUMAN	0.492818	0.0992483	0.257231		sp|P04844|RPN2_HUMAN	0.632436	0.0617767	0.184756		sp|O60763|USO1_HUMAN	0.955686	0.0390086	0.13692		Q9UHQ9	1.36282	0.0531109	0.172743
sp|Q12906|ILF3_HUMAN	0.677854	0.02399	0.1099		sp|P51884|LUM_HUMAN	-0.695571	0.114468	0.282602		sp|P13798|ACPH_HUMAN	0.808982	0.0734691	0.218575		sp|P27635|RL10_HUMAN	0.602369	0.0993893	0.257231		sp|O60763|USO1_HUMAN	0.818625	0.0618942	0.184756		sp|P51659|DHB4_HUMAN	-1.48481	0.0394116	0.13799		Q9Y230	0.849256	0.0536278	0.173989
sp|P06702|S10A9_HUMAN	1.68004	0.0244317	0.111644		sp|P48735|IDHP_HUMAN	0.652856	0.11493	0.283035		sp|P19338|NUCL_HUMAN	0.66385	0.0741996	0.219803		sp|Q99623|PHB2_HUMAN	0.445774	0.0994627	0.257231		sp|P08758|ANXA5_HUMAN	-0.501274	0.0623091	0.185532		sp|P62241|RS8_HUMAN	0.693091	0.0397996	0.138574		Q15233	0.631185	0.0543588	0.174913
sp|P06744|G6PI_HUMAN	0.658181	0.0252704	0.11519		sp|Q9UH99|SUN2_HUMAN	-0.713559	0.115776	0.283914		sp|P11413|G6PD_HUMAN	0.683303	0.0742503	0.219803		sp|P51884|LUM_HUMAN	-0.70451	0.0995466	0.257231		sp|P80723|BASP1_HUMAN	1.02113	0.0626288	0.186022		sp|P62834|RAP1A_HUMAN	-1.08668	0.0398411	0.138574		P50238	-1.19678	0.0543959	0.174913
sp|Q15149|PLEC_HUMAN	0.954569	0.0254127	0.115552		sp|P25815|S100P_HUMAN	1.60673	0.115993	0.283914		sp|P08246|ELNE_HUMAN	-0.744253	0.0746966	0.220296		sp|Q03518|TAP1_HUMAN	0.722719	0.0997603	0.257231		sp|Q9BS26|ERP44_HUMAN	0.67039	0.0630594	0.186782		sp|P12277|KCRB_HUMAN	-1.47322	0.0398831	0.138574		O75116	-1.14327	0.0545466	0.174913
sp|P08F94|PKHD1_HUMAN	-1.1991	0.025688	0.116516		sp|O60716|CTND1_HUMAN	0.991984	0.116159	0.283914		sp|P02788|TRFL_HUMAN	-1.1259	0.0747862	0.220296		sp|Q9BUF5|TBB6_HUMAN	0.471657	0.0998757	0.257231		sp|P07900|HS90A_HUMAN	0.498515	0.0631968	0.186782		sp|Q15185|TEBP_HUMAN	0.773125	0.0399733	0.138574		P20810	0.851486	0.0545524	0.174913
sp|P24752|THIL_HUMAN	-0.800676	0.0258592	0.116774		sp|P49189|AL9A1_HUMAN	-0.554181	0.116434	0.283914		sp|O43390|HNRPR_HUMAN	0.550177	0.0754814	0.221796		sp|P62917|RL8_HUMAN	0.948261	0.100078	0.257231		sp|Q03252|LMNB2_HUMAN	-0.569383	0.0635743	0.187435		sp|P14868|SYDC_HUMAN	0.937577	0.0403972	0.139699		P61604	0.624518	0.0545846	0.174913
sp|P19338|NUCL_HUMAN	0.747373	0.0258721	0.116774		sp|P62937|PPIA_HUMAN	-0.452552	0.116887	0.28432		sp|Q8WWP7|GIMA1_HUMAN	-1.07563	0.0759643	0.222177		sp|P43243|MATR3_HUMAN	0.603016	0.10042	0.257231		sp|P06702|S10A9_HUMAN	1.5152	0.0640765	0.187682		sp|P07585|PGS2_HUMAN	-0.951348	0.0407068	0.140424		P06702	1.5645	0.0560431	0.179145
sp|O43390|HNRPR_HUMAN	0.770183	0.026036	0.117226		sp|P27695|APEX1_HUMAN	0.502884	0.117481	0.285065		sp|P26599|PTBP1_HUMAN	0.591153	0.0760986	0.222177		sp|P54578|UBP14_HUMAN	0.980285	0.100527	0.257231		sp|P30085|KCY_HUMAN	1.02854	0.0642208	0.187682		sp|Q92688|AN32B_HUMAN	0.836797	0.0411158	0.141487		P37837	-0.584039	0.0562591	0.179395
sp|P30040|ERP29_HUMAN	0.750971	0.0264678	0.118879		sp|Q7Z406|MYH14_HUMAN	-1.3044	0.117804	0.285149		sp|O60716|CTND1_HUMAN	0.78928	0.0761697	0.222177		sp|O75116|ROCK2_HUMAN	-0.913302	0.102146	0.260735		sp|P01861|IGHG4_HUMAN	-0.974113	0.064319	0.187682		sp|P23526|SAHH_HUMAN	0.925762	0.0414028	0.142044		P56537	0.733575	0.0567741	0.180545
sp|Q9H269|VPS16_HUMAN	-1.2082	0.0267367	0.119712		sp|P25789|PSA4_HUMAN	0.464571	0.118986	0.287307		sp|Q9UBE0|SAE1_HUMAN	0.823074	0.0774876	0.22547		sp|P45880|VDAC2_HUMAN	0.564558	0.103381	0.263133		sp|Q10471|GALT2_HUMAN	1.24757	0.0644765	0.187682		sp|O75131|CPNE3_HUMAN	0.82568	0.0415467	0.142044		P52597	0.730623	0.0568974	0.180545
sp|Q86V81|THOC4_HUMAN	1.11224	0.0268055	0.119712		sp|P61158|ARP3_HUMAN	0.45905	0.119309	0.287387		sp|P06396|GELS_HUMAN	-0.714502	0.0777425	0.225661		sp|P52597|HNRPF_HUMAN	0.52427	0.103637	0.263133		sp|Q07954|LRP1_HUMAN	-0.867841	0.0645185	0.187682		sp|O43852|CALU_HUMAN	1.1017	0.0415813	0.142044		P68104;Q5VTE0	0.499255	0.0573014	0.181385
sp|O75306|NDUS2_HUMAN	-1.13618	0.0268489	0.119712		sp|Q9BSJ8|ESYT1_HUMAN	0.753568	0.119701	0.287632		sp|P62829|RL23_HUMAN	0.725973	0.0785109	0.227338		sp|Q13630|FCL_HUMAN	0.92246	0.103842	0.263133		sp|P61247|RS3A_HUMAN	0.501368	0.0645991	0.187682		sp|P13716|HEM2_HUMAN	-1.29555	0.0418209	0.142194		Q9UHX1	0.837985	0.0581671	0.183678
sp|P55265|DSRAD_HUMAN	0.944648	0.026937	0.119814		sp|P46778|RL21_HUMAN	0.622753	0.12146	0.290816		sp|Q9BS40|LXN_HUMAN	-1.02018	0.0789266	0.227989		sp|P62937|PPIA_HUMAN	-0.457766	0.104827	0.264833		sp|P62829|RL23_HUMAN	0.878563	0.0653015	0.189264		sp|P50991|TCPD_HUMAN	0.614835	0.0418279	0.142194		Q99733	0.677841	0.0584171	0.18398
sp|Q7KZF4|SND1_HUMAN	0.810458	0.0270891	0.1202		sp|P14314|GLU2B_HUMAN	0.473325	0.12171	0.290816		sp|P50502|F10A1_HUMAN	0.584208	0.0796119	0.229413		sp|P40429|RL13A_HUMAN	0.743499	0.10502	0.264833		sp|Q99623|PHB2_HUMAN	0.483515	0.06583	0.189985		sp|Q9NTJ5|SAC1_HUMAN	-1.12401	0.0419992	0.142432		P62805	-0.56898	0.0585456	0.18398
sp|P07585|PGS2_HUMAN	-0.928414	0.0272061	0.120428		sp|Q86UX7|URP2_HUMAN	-0.828966	0.122081	0.290816		sp|P21980|TGM2_HUMAN	-0.954587	0.0799369	0.229795		sp|Q9NZM1|MYOF_HUMAN	1.06539	0.10636	0.267565		sp|Q16543|CDC37_HUMAN	0.649353	0.0660202	0.189985		sp|P02792|FRIL_HUMAN	-1.97955	0.0421304	0.142533		Q15582	1.17612	0.0592183	0.185646
sp|P62136|PP1A_HUMAN	0.658578	0.0273924	0.120961		sp|P04083|ANXA1_HUMAN	-0.439793	0.122202	0.290816		sp|P02461|CO3A1_HUMAN	0.953698	0.0805897	0.231114		sp|P55884|EIF3B_HUMAN	0.535184	0.106959	0.267948		sp|Q14112|NID2_HUMAN	-1.12928	0.0661327	0.189985		sp|P05388|RLA0_HUMAN	0.730712	0.043372	0.14638		P32969	0.839885	0.0595528	0.186246
sp|P52815|RM12_HUMAN	1.0639	0.027785	0.122401		sp|P08574|CY1_HUMAN	0.633986	0.122898	0.291651		sp|P80723|BASP1_HUMAN	0.88274	0.0812945	0.232576		sp|P48735|IDHP_HUMAN	0.645878	0.107025	0.267948		sp|Q14974|IMB1_HUMAN	0.504051	0.0662071	0.189985		sp|O00231|PSD11_HUMAN	0.773658	0.0439527	0.147985		P46777	0.637901	0.060138	0.187192
sp|Q96PD5|PGRP2_HUMAN	-1.37271	0.0278817	0.122505		sp|P07237|PDIA1_HUMAN	0.526107	0.123142	0.291651		sp|A5A3E0|POTEF_HUMAN	-0.590803	0.0816711	0.233095		sp|P40261|NNMT_HUMAN	0.978142	0.108051	0.269336		sp|P26373|RL13_HUMAN	0.630744	0.0663439	0.189985		sp|A0A075B6H7|KV37_HUMAN	-1.41812	0.0440957	0.148111		O60784	1.00157	0.0601431	0.187192
sp|Q15233|NONO_HUMAN	0.826045	0.027942	0.122505		sp|P83731|RL24_HUMAN	0.764127	0.124359	0.293831		sp|P08754|GNAI3_HUMAN	-0.743859	0.0825675	0.235091		sp|P07711|CATL1_HUMAN	-0.871116	0.108096	0.269336		sp|O15400|STX7_HUMAN	-0.874705	0.0666274	0.190341		sp|O94905|ERLN2_HUMAN	1.02568	0.0443683	0.148671		Q13177	1.38436	0.0621931	0.192696
sp|Q9Y490|TLN1_HUMAN	-0.575518	0.0283509	0.124001		sp|P40925|MDHC_HUMAN	-0.396638	0.124953	0.294532		sp|P13804|ETFA_HUMAN	0.493961	0.0829697	0.235395		sp|P14314|GLU2B_HUMAN	0.494441	0.108599	0.269946		sp|P62805|H4_HUMAN	-0.513637	0.0673663	0.191994		sp|Q9NZM1|MYOF_HUMAN	1.56151	0.044572	0.148998		P04083	-0.5605	0.0622078	0.192696
sp|Q09028|RBBP4_HUMAN	1.00937	0.0286947	0.125045		sp|P50991|TCPD_HUMAN	0.417354	0.125256	0.294545		sp|P11678|PERE_HUMAN	-1.28829	0.0833274	0.235395		sp|P23526|SAHH_HUMAN	0.745027	0.110574	0.273676		sp|P31146|COR1A_HUMAN	-0.526318	0.0677313	0.192576		sp|A0A0C4DH43|HV70D_HUMAN	-1.39191	0.0447145	0.149119		P13489	-0.477923	0.062646	0.193353
sp|Q6NUQ1|RINT1_HUMAN	-1.36144	0.0288322	0.125045		sp|P10619|PPGB_HUMAN	0.737465	0.125763	0.295037		sp|P14649|MYL6B_HUMAN	-0.765999	0.0833563	0.235395		sp|P42167|LAP2B_HUMAN	0.60999	0.110624	0.273676		sp|Q13596|SNX1_HUMAN	-0.960368	0.0686742	0.194794		sp|P05362|ICAM1_HUMAN	-1.75658	0.0456837	0.151947		P35268	0.712489	0.0627171	0.193353
sp|P26012|ITB8_HUMAN	-1.36144	0.0288322	0.125045		sp|Q9H4G4|GAPR1_HUMAN	-0.903728	0.127148	0.297579		sp|P13010|XRCC5_HUMAN	0.619939	0.0834978	0.235395		sp|P08865|RSSA_HUMAN	0.488572	0.112077	0.276615		sp|P19367|HXK1_HUMAN	0.57814	0.0690486	0.195393		sp|P01700|LV147_HUMAN	-1.44071	0.045779	0.151947		P30536	-0.744625	0.06309	0.194043
sp|P00734|THRB_HUMAN	-1.39188	0.0288617	0.125045		sp|A6NMY6|AXA2L_HUMAN	-1.22424	0.128407	0.299818		sp|P42025|ACTY_HUMAN	-0.899479	0.0838064	0.235395		sp|P46781|RS9_HUMAN	0.46754	0.113193	0.27871		sp|Q92499|DDX1_HUMAN	0.756795	0.0700325	0.19771		sp|P32455|GBP1_HUMAN	0.999295	0.0459957	0.152306		P12277	-1.36204	0.0633223	0.194298
sp|P38919|IF4A3_HUMAN	0.78111	0.0294707	0.127383		sp|O75131|CPNE3_HUMAN	0.588871	0.130152	0.303178		sp|P21333|FLNA_HUMAN	-1.12636	0.0838583	0.235395		sp|Q9Y3B3|TMED7_HUMAN	0.75794	0.113679	0.279144		sp|Q5TEC6|H37_HUMAN	-0.571705	0.0706534	0.198993		sp|Q9P0L0|VAPA_HUMAN	1.21542	0.0468217	0.154677		P25398	0.818593	0.0636183	0.194745
sp|P41235|HNF4A_HUMAN	-1.46524	0.0296569	0.127886		sp|P40261|NNMT_HUMAN	0.930739	0.132476	0.307866		sp|Q16775|GLO2_HUMAN	-0.869517	0.0844526	0.236507		sp|P25789|PSA4_HUMAN	0.463501	0.113904	0.279144		sp|P08311|CATG_HUMAN	-0.929854	0.0710626	0.199676		sp|P09960|LKHA4_HUMAN	-0.834771	0.0469607	0.154772		Q14204	0.740329	0.0639359	0.194745
sp|P68431|H31_HUMAN	0.732667	0.0298415	0.128381		sp|P09960|LKHA4_HUMAN	-0.643283	0.134388	0.311579		sp|P12956|XRCC6_HUMAN	0.620513	0.0848314	0.237011		sp|Q13148|TADBP_HUMAN	-0.48547	0.116015	0.283269		sp|Q9Y262|EIF3L_HUMAN	0.911045	0.0716129	0.200073		sp|P62841|RS15_HUMAN	0.853645	0.0473129	0.155568		Q9Y6C2	-0.856246	0.0639847	0.194745
sp|O00151|PDLI1_HUMAN	-0.84214	0.0300009	0.128484		sp|P62987|RL40_HUMAN	-1.19882	0.135486	0.312436		sp|P38606|VATA_HUMAN	0.539026	0.08508	0.237151		sp|O43684|BUB3_HUMAN	0.787255	0.116129	0.283269		sp|P09104|ENOG_HUMAN	1.94075	0.0717048	0.200073		sp|P68431|H31_HUMAN	0.860793	0.047935	0.157245		Q07954	-1.21647	0.064112	0.194745
sp|P07910|HNRPC_HUMAN	0.6386	0.0300636	0.128484		sp|P62826|RAN_HUMAN	0.358546	0.135589	0.312436		sp|P14314|GLU2B_HUMAN	0.496366	0.0860814	0.239383		sp|Q86UX7|URP2_HUMAN	-0.827248	0.116971	0.284032		sp|P37837|TALDO_HUMAN	-0.492042	0.0717055	0.200073		sp|Q02878|RL6_HUMAN	0.635978	0.0490767	0.160259		P62841	0.828627	0.0642163	0.194745
sp|P10412|H14_HUMAN	-1.26562	0.0300752	0.128484		sp|P40227|TCPZ_HUMAN	0.59002	0.135704	0.312436		sp|Q8NC51|PAIRB_HUMAN	0.671563	0.0866112	0.240296		sp|Q9NZ01|TECR_HUMAN	0.675498	0.116987	0.284032		sp|P01011|AACT_HUMAN	-1.00315	0.0720117	0.200461		sp|Q01105|SET_HUMAN	0.695733	0.0491024	0.160259		Q99623	0.578907	0.0646279	0.195465
sp|P62314|SMD1_HUMAN	0.820802	0.030238	0.128813		sp|P54578|UBP14_HUMAN	0.873198	0.137257	0.314982		sp|O60506|HNRPQ_HUMAN	0.567039	0.0871742	0.241297		sp|P60981|DEST_HUMAN	-0.47331	0.118465	0.286956		sp|P06703|S10A6_HUMAN	-0.541606	0.073165	0.203199		sp|P63167|DYL1_HUMAN	0.825632	0.0491964	0.160259		P07585	-0.939982	0.0647542	0.195465
sp|P31939|PUR9_HUMAN	0.655098	0.0303396	0.128813		sp|P05387|RLA2_HUMAN	0.512384	0.137447	0.314982		sp|P55884|EIF3B_HUMAN	0.744345	0.0886447	0.24339		sp|P21980|TGM2_HUMAN	-0.765864	0.120183	0.290002		sp|Q86UP2|KTN1_HUMAN	1.34671	0.073943	0.204884		sp|Q15063|POSTN_HUMAN	0.919112	0.0498759	0.162097		Q01105;P0DME0	0.744502	0.0651782	0.196289
sp|P32455|GBP1_HUMAN	1.11504	0.0305204	0.128813		sp|Q9NUV9|GIMA4_HUMAN	-0.734314	0.138024	0.315471		sp|Q07020|RL18_HUMAN	0.746593	0.0886447	0.24339		sp|P50991|TCPD_HUMAN	0.436065	0.120279	0.290002		sp|O00232|PSD12_HUMAN	0.870522	0.0758331	0.209636		sp|P55884|EIF3B_HUMAN	0.741251	0.0501771	0.162699		Q9UKM9	0.709394	0.0654581	0.196677
sp|Q68DU8|KCD16_HUMAN	-1.28669	0.0305729	0.128813		sp|P53004|BIEA_HUMAN	0.94732	0.138297	0.315471		sp|Q86Y46|K2C73_HUMAN	0.751468	0.0886447	0.24339		sp|Q9Y230|RUVB2_HUMAN	0.841073	0.120986	0.290793		sp|Q05707|COEA1_HUMAN	-1.30151	0.076451	0.210857		sp|Q12904|AIMP1_HUMAN	0.937741	0.0506118	0.163655		Q9NZM1	1.34634	0.065902	0.197327
sp|O60296|TRAK2_HUMAN	-1.28673	0.0305729	0.128813		sp|P46783|RS10_HUMAN	0.545095	0.139033	0.316378		sp|P00387|NB5R3_HUMAN	-0.611438	0.0887467	0.24339		sp|P08574|CY1_HUMAN	0.6746	0.121164	0.290793		sp|P18085|ARF4_HUMAN	0.889774	0.0766564	0.210937		sp|P46781|RS9_HUMAN	0.592303	0.0507903	0.163655		P01031	-1.48248	0.0659778	0.197327
sp|Q9UPV9|TRAK1_HUMAN	-1.28673	0.0305729	0.128813		sp|Q01469|FABP5_HUMAN	-0.749517	0.139334	0.316378		sp|O14983|AT2A1_HUMAN	0.893795	0.0896154	0.245209		sp|Q6YN16|HSDL2_HUMAN	-1.03163	0.12163	0.291243		sp|Q15185|TEBP_HUMAN	0.705426	0.0768922	0.211101		sp|P28072|PSB6_HUMAN	1.08068	0.0509304	0.163655		Q6DD88	0.740305	0.0667624	0.199215
sp|Q13423|NNTM_HUMAN	-0.714196	0.0308877	0.129752		sp|Q16531|DDB1_HUMAN	0.675144	0.140564	0.318441		sp|Q96AB3|ISOC2_HUMAN	0.761246	0.0901514	0.245895		sp|P46778|RL21_HUMAN	0.624427	0.122617	0.291352		sp|P68431|H31_HUMAN	0.600805	0.0775048	0.211689		sp|P32969|RL9_HUMAN	0.802179	0.0509792	0.163655		P60842	0.543111	0.0671759	0.19999
sp|Q93052|LPP_HUMAN	-0.83279	0.0309372	0.129752		sp|P60981|DEST_HUMAN	-0.444535	0.142749	0.322652		sp|Q9H9B4|SFXN1_HUMAN	0.697083	0.0904699	0.245895		sp|P13284|GILT_HUMAN	-0.834972	0.122829	0.291352		sp|O00231|PSD11_HUMAN	0.630801	0.077575	0.211689		sp|P68104|EF1A1_HUMAN	0.493419	0.0510548	0.163655		P62633	1.02686	0.067361	0.200084
sp|P07900|HS90A_HUMAN	0.599782	0.0315121	0.131563		sp|P62269|RS18_HUMAN	0.474378	0.143548	0.323719		sp|Q9Y281|COF2_HUMAN	-0.514798	0.0904845	0.245895		sp|P09960|LKHA4_HUMAN	-0.640762	0.122921	0.291352		sp|P23142|FBLN1_HUMAN	-0.594758	0.0777673	0.211689		sp|Q6DD88|ATLA3_HUMAN	0.841165	0.0515911	0.164735		Q15027	-1.02258	0.0676574	0.200506
sp|Q02952|AKA12_HUMAN	-1.22468	0.0318702	0.131563		sp|P51149|RAB7A_HUMAN	0.391296	0.144182	0.324365		sp|P08865|RSSA_HUMAN	0.539374	0.0910346	0.246479		sp|P46777|RL5_HUMAN	0.538218	0.123049	0.291352		sp|P08708|RS17_HUMAN	0.529083	0.0778139	0.211689		sp|Q13177|PAK2_HUMAN	1.55084	0.0516263	0.164735		Q07020	0.793003	0.0684997	0.202286
sp|Q86VS8|HOOK3_HUMAN	-1.2247	0.0318702	0.131563		sp|P48637|GSHB_HUMAN	0.600976	0.144596	0.324365		sp|P38646|GRP75_HUMAN	0.540362	0.0911123	0.246479		sp|P38606|VATA_HUMAN	0.436069	0.123205	0.291352		sp|Q9BUF5|TBB6_HUMAN	0.507806	0.0784658	0.212224		sp|P09104|ENOG_HUMAN	2.14727	0.0525504	0.167303		P30085	0.977022	0.0686365	0.202286
sp|P35968|VGFR2_HUMAN	-1.2247	0.0318702	0.131563		sp|P08621|RU17_HUMAN	0.70729	0.144817	0.324365		sp|P54577|SYYC_HUMAN	0.927679	0.0933464	0.251951		sp|P40925|MDHC_HUMAN	-0.414407	0.12335	0.291352		sp|Q99714|HCD2_HUMAN	0.649463	0.0785257	0.212224		sp|P08238|HS90B_HUMAN	0.443402	0.0528453	0.167632		P46926	1.09042	0.0687244	0.202286
sp|O60315|ZEB2_HUMAN	-1.22471	0.0318702	0.131563		sp|O75083|WDR1_HUMAN	0.340692	0.145486	0.325126		sp|P13693|TCTP_HUMAN	0.638649	0.093907	0.252892		sp|P50453|SPB9_HUMAN	-0.967346	0.124735	0.293595		sp|P05388|RLA0_HUMAN	0.802906	0.0785423	0.212224		sp|P62942|FKB1A_HUMAN	-0.615584	0.0528925	0.167632		P62249	0.712826	0.0693793	0.203753
sp|Q86TM6|SYVN1_HUMAN	-1.22472	0.0318702	0.131563		sp|P49458|SRP09_HUMAN	0.65007	0.146463	0.326573		sp|P30040|ERP29_HUMAN	0.512373	0.095107	0.255546		sp|P50238|CRIP1_HUMAN	-0.981406	0.12496	0.293595		sp|P05455|LA_HUMAN	0.786784	0.0792089	0.213543		sp|P13489|RINI_HUMAN	-0.486799	0.0530865	0.167868		Q05707	-1.29489	0.0703634	0.206177
sp|P24863|CCNC_HUMAN	-1.22474	0.0318702	0.131563		sp|O14745|NHRF1_HUMAN	1.09072	0.147672	0.32853		sp|P19012|K1C15_HUMAN	1.2511	0.0961794	0.257847		sp|Q16531|DDB1_HUMAN	0.707255	0.125143	0.293595		sp|Q14204|DYHC1_HUMAN	0.698096	0.0796698	0.214303		sp|Q5SSJ5|HP1B3_HUMAN	-0.58746	0.0538557	0.169918		P05783	1.19026	0.0708973	0.207275
sp|P01591|IGJ_HUMAN	-1.25322	0.031959	0.131634		sp|P30084|ECHM_HUMAN	0.717912	0.148753	0.330192		sp|P62633|CNBP_HUMAN	0.969598	0.0966176	0.258441		sp|P83731|RL24_HUMAN	0.762338	0.125637	0.294093		sp|Q9Y4L1|HYOU1_HUMAN	1.02989	0.0802544	0.215391		sp|Q99829|CPNE1_HUMAN	1.17725	0.0543308	0.171032		P28161	-1.04277	0.0714036	0.208287
sp|P02746|C1QB_HUMAN	-1.12936	0.0321605	0.132167		sp|P60174|TPIS_HUMAN	0.323012	0.149524	0.33116		sp|P02747|C1QC_HUMAN	-0.980035	0.0978065	0.261036		sp|P61158|ARP3_HUMAN	0.450575	0.12754	0.29772		sp|Q9H9B4|SFXN1_HUMAN	0.702927	0.0807137	0.216139		sp|Q13724|MOGS_HUMAN	1.01126	0.0545101	0.171213		P40261	1.09179	0.0722998	0.21038
sp|Q86UP2|KTN1_HUMAN	1.42467	0.0327447	0.133573		sp|P13667|PDIA4_HUMAN	0.69325	0.151538	0.334871		sp|P67775|PP2AA_HUMAN	0.691178	0.0985771	0.262506		sp|P27816|MAP4_HUMAN	0.814522	0.127757	0.29772		sp|P14314|GLU2B_HUMAN	0.531263	0.0813777	0.217431		sp|Q16658|FSCN1_HUMAN	0.905044	0.0552349	0.172958		P53621	0.663583	0.0724445	0.21038
sp|O75164|KDM4A_HUMAN	-1.17236	0.0327934	0.133573		sp|P38646|GRP75_HUMAN	0.424006	0.15217	0.335519		sp|O43684|BUB3_HUMAN	0.772607	0.0998153	0.264362		sp|Q06830|PRDX1_HUMAN	-0.375676	0.128136	0.297937		sp|P45880|VDAC2_HUMAN	0.601327	0.0822145	0.218742		sp|P40261|NNMT_HUMAN	1.24323	0.0554289	0.172958		P07339	-0.629002	0.0736155	0.213305
sp|Q96PV6|LENG8_HUMAN	-1.17237	0.0327934	0.133573		sp|P21964|COMT_HUMAN	0.612935	0.154332	0.33953		sp|P31689|DNJA1_HUMAN	0.7731	0.0998153	0.264362		sp|P07237|PDIA1_HUMAN	0.509113	0.128513	0.298149		sp|Q16666|IF16_HUMAN	1.06497	0.0822338	0.218742		sp|P09211|GSTP1_HUMAN	-0.466579	0.0554352	0.172958		O94925	1.47059	0.0747636	0.21615
sp|Q8IXJ9|ASXL1_HUMAN	-1.1724	0.0327934	0.133573		sp|P51148|RAB5C_HUMAN	-0.486875	0.156256	0.343001		sp|Q9ULA0|DNPEP_HUMAN	-0.871486	0.100073	0.264362		sp|P49189|AL9A1_HUMAN	-0.522541	0.130188	0.301365		sp|P43243|MATR3_HUMAN	0.637856	0.0827984	0.219445		sp|P15121|ALDR_HUMAN	-0.735834	0.0569501	0.17729		P13987	-0.684146	0.075174	0.216855
sp|P09104|ENOG_HUMAN	2.00183	0.0328806	0.133632		sp|Q06830|PRDX1_HUMAN	-0.361753	0.157028	0.343933		sp|P00441|SODC_HUMAN	-0.479111	0.100161	0.264362		sp|P31942|HNRH3_HUMAN	-0.622626	0.13113	0.302875		sp|P27635|RL10_HUMAN	0.637841	0.0828647	0.219445		sp|Q9UHX1|PUF60_HUMAN	0.914193	0.0571665	0.17757		P07358	-1.12422	0.0754629	0.216973
sp|P42765|THIM_HUMAN	-0.833347	0.0329783	0.133661		sp|P00367|DHE3_HUMAN	-0.330912	0.157655	0.344545		sp|Q8NFI4|F10A5_HUMAN	0.577136	0.100462	0.264571		sp|Q8WWP7|GIMA1_HUMAN	-0.728294	0.131713	0.303549		sp|P40939|ECHA_HUMAN	0.688407	0.0831701	0.219767		sp|Q12797|ASPH_HUMAN	0.969039	0.0576697	0.178738		P30040	0.531711	0.0755488	0.216973
sp|Q02878|RL6_HUMAN	0.693879	0.0330332	0.133661		sp|Q15019|SEPT2_HUMAN	-0.400909	0.158471	0.345523		sp|P06702|S10A9_HUMAN	1.21423	0.101289	0.266164		sp|O75131|CPNE3_HUMAN	0.574259	0.133826	0.30774		sp|P05787|K2C8_HUMAN	0.709108	0.0844803	0.222738		sp|P06576|ATPB_HUMAN	-0.573973	0.0578975	0.179006		Q15149	0.828817	0.0757953	0.217067
sp|Q86UW6|N4BP2_HUMAN	-1.12758	0.0334026	0.134563		sp|P30049|ATPD_HUMAN	-0.745482	0.158801	0.345523		sp|Q96QK1|VPS35_HUMAN	0.513278	0.104149	0.273077		sp|P00367|DHE3_HUMAN	-0.357964	0.134578	0.308396		sp|P50402|EMD_HUMAN	-0.932199	0.084831	0.223171		sp|Q14258|TRI25_HUMAN	0.917876	0.0580265	0.179006		P52566	-0.547054	0.0759509	0.217067
sp|O60346|PHLP1_HUMAN	-1.12761	0.0334026	0.134563		sp|P09429|HMGB1_HUMAN	-0.352512	0.159966	0.345783		sp|O75369|FLNB_HUMAN	0.77389	0.104989	0.274538		sp|P46783|RS10_HUMAN	0.546386	0.134702	0.308396		sp|P08865|RSSA_HUMAN	0.525276	0.0855564	0.223968		sp|P14854|CX6B1_HUMAN	-0.713236	0.0581387	0.179006		P63000	-0.603863	0.0761735	0.217067
sp|P60842|IF4A1_HUMAN	0.648871	0.033634	0.135198		sp|P21980|TGM2_HUMAN	-0.730854	0.160155	0.345783		sp|P62910|RL32_HUMAN	0.691871	0.105167	0.274538		sp|P13804|ETFA_HUMAN	0.453874	0.136791	0.312493		sp|P52597|HNRPF_HUMAN	0.55917	0.0856507	0.223968		sp|P51884|LUM_HUMAN	-0.797782	0.0583036	0.179121		P06744	0.474843	0.0762489	0.217067
sp|P80723|BASP1_HUMAN	1.13152	0.0339048	0.135989		sp|P00558|PGK1_HUMAN	0.337458	0.160193	0.345783		sp|Q99623|PHB2_HUMAN	0.464256	0.106893	0.278436		sp|O00391|QSOX1_HUMAN	-0.919966	0.137235	0.312824		sp|P55884|EIF3B_HUMAN	0.570031	0.0857924	0.223968		sp|Q05707|COEA1_HUMAN	-1.44845	0.058887	0.180128		P68431;Q16695;Q6NXT2	0.964086	0.0766613	0.217765
sp|P50748|KNTC1_HUMAN	-1.15942	0.0339841	0.13601		sp|P06310|KV230_HUMAN	-0.677541	0.160317	0.345783		sp|A6NIZ1|RP1BL_HUMAN	-0.661162	0.108395	0.281489		sp|P05387|RLA2_HUMAN	0.515651	0.137856	0.313555		sp|P50991|TCPD_HUMAN	0.471978	0.0858826	0.223968		sp|Q15149|PLEC_HUMAN	0.853352	0.0589344	0.180128		Q14254	0.851985	0.0773054	0.219116
sp|Q14978|NOLC1_HUMAN	1.24762	0.0342754	0.136878		sp|P00441|SODC_HUMAN	-0.394654	0.162336	0.349041		sp|Q96PK6|RBM14_HUMAN	0.773151	0.108537	0.281489		sp|P40227|TCPZ_HUMAN	0.571382	0.139675	0.317002		sp|P07339|CATD_HUMAN	-0.625448	0.0861706	0.224231		sp|P25398|RS12_HUMAN	0.878453	0.05912	0.180128		P17858	0.70011	0.0775766	0.219407
sp|Q16851|UGPA_HUMAN	0.855775	0.0347565	0.138498		sp|P25787|PSA2_HUMAN	0.441786	0.162533	0.349041		sp|P06703|S10A6_HUMAN	-0.522369	0.110872	0.286921		sp|P46977|STT3A_HUMAN	-0.456809	0.140381	0.317913		sp|P00488|F13A_HUMAN	-0.917363	0.086386	0.224304		sp|P20290|BTF3_HUMAN	0.981826	0.0593449	0.180128		Q9UHB6	0.898016	0.0781657	0.219873
sp|P21397|AOFA_HUMAN	-1.26147	0.0350883	0.139518		sp|Q6DD88|ATLA3_HUMAN	0.720817	0.164076	0.351592		sp|P45880|VDAC2_HUMAN	0.483361	0.111268	0.287321		sp|P21964|COMT_HUMAN	0.604457	0.140732	0.318017		sp|Q15717|ELAV1_HUMAN	0.829465	0.0890081	0.229934		sp|Q9H0W9|CK054_HUMAN	-0.795931	0.059378	0.180128		Q07955	0.607685	0.0782096	0.219873
sp|P02748|CO9_HUMAN	-1.14395	0.0353642	0.140078		sp|P07384|CAN1_HUMAN	0.433398	0.16521	0.352384		sp|P78417|GSTO1_HUMAN	0.653689	0.112038	0.288685		sp|P13667|PDIA4_HUMAN	0.69204	0.141292	0.318262		sp|P46781|RS9_HUMAN	0.503078	0.0890855	0.229934		sp|O43865|SAHH2_HUMAN	-1.04027	0.0594011	0.180128		P31040	0.765036	0.0782486	0.219873
sp|P02749|APOH_HUMAN	-0.835826	0.0353818	0.140078		sp|P30044|PRDX5_HUMAN	-0.314447	0.165314	0.352384		sp|P13667|PDIA4_HUMAN	0.809626	0.114824	0.295225		sp|P08621|RU17_HUMAN	0.711301	0.14145	0.318262		sp|Q03518|TAP1_HUMAN	0.757872	0.0892273	0.229934		sp|Q12906|ILF3_HUMAN	0.681636	0.0597997	0.180774		Q9H4G4	-1.11124	0.0786009	0.220388
sp|P08670|VIME_HUMAN	-0.677577	0.0358737	0.14172		sp|P63313|TYB10_HUMAN	0.642833	0.165514	0.352384		sp|P09429|HMGB1_HUMAN	-0.482347	0.115571	0.296508		sp|P49458|SRP09_HUMAN	0.655204	0.142815	0.319955		sp|P30084|ECHM_HUMAN	0.833627	0.0893228	0.229934		sp|P04083|ANXA1_HUMAN	-0.555475	0.0599505	0.180774		Q71DI3	1.00706	0.0793532	0.222018
sp|P62873|GBB1_HUMAN	-0.62225	0.0362466	0.142886		sp|P31946|1433B_HUMAN	-0.300817	0.167717	0.356309		sp|P46777|RL5_HUMAN	0.539277	0.117713	0.300818		sp|Q14258|TRI25_HUMAN	0.669873	0.142815	0.319955		sp|P62136|PP1A_HUMAN	0.855627	0.0896619	0.229975		sp|O43390|HNRPR_HUMAN	0.843157	0.0600005	0.180774		P14854	-0.626666	0.0813606	0.226643
sp|Q9Y2W1|TR150_HUMAN	1.01858	0.0367416	0.144528		sp|Q02218|ODO1_HUMAN	0.750491	0.169049	0.35837		sp|P52815|RM12_HUMAN	0.831287	0.118042	0.300818		sp|Q01469|FABP5_HUMAN	-0.765501	0.146735	0.327428		sp|P25789|PSA4_HUMAN	0.498478	0.0897228	0.229975		sp|O60716|CTND1_HUMAN	0.968961	0.060249	0.180825		Q16658	0.846272	0.0815203	0.226643
sp|Q9Y3F4|STRAP_HUMAN	1.08639	0.0369804	0.145156		sp|P46977|STT3A_HUMAN	-0.432661	0.170447	0.360523		sp|P30084|ECHM_HUMAN	0.628888	0.118361	0.300818		sp|O14745|NHRF1_HUMAN	1.04287	0.146778	0.327428		sp|Q9NYU2|UGGG1_HUMAN	1.03155	0.0907679	0.232156		sp|Q15233|NONO_HUMAN	0.677713	0.0603115	0.180825		P38606	0.523713	0.0815289	0.226643
sp|O00233|PSMD9_HUMAN	0.97076	0.0373264	0.146202		sp|P00403|COX2_HUMAN	0.550785	0.170793	0.360523		sp|Q6YN16|HSDL2_HUMAN	-0.869464	0.118653	0.300818		sp|P51149|RAB7A_HUMAN	0.394238	0.14754	0.328104		sp|B9A064|IGLL5_HUMAN	-0.802101	0.09154	0.233632		sp|P61604|CH10_HUMAN	0.583594	0.0604039	0.180825		P05413	-1.1562	0.0817349	0.226731
sp|P00491|PNPH_HUMAN	0.810039	0.0380061	0.148547		sp|Q9Y3I0|RTCB_HUMAN	0.564768	0.171551	0.361353		sp|P51884|LUM_HUMAN	-0.741548	0.118726	0.300818		sp|P00558|PGK1_HUMAN	0.338342	0.14771	0.328104		sp|P63218|GBG5_HUMAN	-0.97984	0.0922731	0.234953		sp|Q9Y6C2|EMIL1_HUMAN	-0.884429	0.0606322	0.181014		Q9Y6C9	0.839442	0.0824082	0.228113
sp|Q14697|GANAB_HUMAN	0.64637	0.0382668	0.148923		sp|P13987|CD59_HUMAN	-0.546934	0.172502	0.362124		sp|Q86Y82|STX12_HUMAN	-0.963977	0.118764	0.300818		sp|O60716|CTND1_HUMAN	0.650166	0.148323	0.328608		sp|P62917|RL8_HUMAN	0.984105	0.0924502	0.234953		sp|P46926|GNPI1_HUMAN	1.09117	0.0607248	0.181014		P99999	0.524382	0.0829839	0.229219
sp|P46940|IQGA1_HUMAN	0.605305	0.0382991	0.148923		sp|Q7Z4W1|DCXR_HUMAN	-0.937597	0.172649	0.362124		sp|Q5SSJ5|HP1B3_HUMAN	-0.548858	0.119845	0.301649		sp|P48426|PI42A_HUMAN	-0.86003	0.148566	0.328608		sp|P48735|IDHP_HUMAN	0.683965	0.0927062	0.235105		sp|P14678|RSMB_HUMAN	0.792272	0.0610868	0.181549		P09104	1.21247	0.0839804	0.23148
sp|Q12888|TP53B_HUMAN	-0.99804	0.0383455	0.148923		sp|Q14764|MVP_HUMAN	0.617466	0.173112	0.362327		sp|Q04760|LGUL_HUMAN	-0.554565	0.119845	0.301649		sp|P02747|C1QC_HUMAN	-0.905086	0.149226	0.329371		sp|P40429|RL13A_HUMAN	0.778194	0.0935256	0.236681		sp|Q96FQ6|S10AG_HUMAN	1.80033	0.0612588	0.181549		P20700	0.635839	0.0842747	0.2318
sp|Q9BUF5|TBB6_HUMAN	0.607619	0.0386935	0.14986		sp|Q14103|HNRPD_HUMAN	0.307205	0.174417	0.364289		sp|P0CG38|POTEI_HUMAN	-0.47259	0.120532	0.301649		sp|P99999|CYC_HUMAN	0.420047	0.150526	0.331538		sp|P38606|VATA_HUMAN	0.470827	0.094412	0.238146		sp|P14314|GLU2B_HUMAN	0.541274	0.0612921	0.181549		P07954	0.686246	0.0857871	0.235205
sp|Q99613|EIF3C_HUMAN	0.693067	0.0387499	0.14986		sp|Q9BPX5|ARP5L_HUMAN	0.713945	0.176163	0.367153		sp|P57737|CORO7_HUMAN	-0.747462	0.120746	0.301649		sp|P62826|RAN_HUMAN	0.369663	0.152945	0.336156		sp|P05783|K1C18_HUMAN	0.963223	0.0945024	0.238146		sp|Q14194|DPYL1_HUMAN	-1.05894	0.0619371	0.183073		Q12906	0.561871	0.0858741	0.235205
sp|P30085|KCY_HUMAN	1.11604	0.0388714	0.150014		sp|Q99497|PARK7_HUMAN	-0.359773	0.17653	0.367153		sp|P11279|LAMP1_HUMAN	-0.747531	0.120746	0.301649		sp|Q9Y6C9|MTCH2_HUMAN	0.640378	0.153926	0.337602		sp|P54578|UBP14_HUMAN	1.0142	0.0955116	0.240184		sp|P31146|COR1A_HUMAN	-0.527021	0.0623633	0.183648		Q86UX7	-0.671497	0.0861309	0.235412
sp|P05388|RLA0_HUMAN	0.848962	0.0393952	0.151461		sp|Q9BV40|VAMP8_HUMAN	0.679065	0.177916	0.368886		sp|O60361|NDK8_HUMAN	0.502295	0.121001	0.301649		sp|P13987|CD59_HUMAN	-0.530691	0.155045	0.338771		sp|Q13630|FCL_HUMAN	0.959122	0.0960179	0.240951		sp|Q7L576|CYFP1_HUMAN	0.683489	0.0623932	0.183648		P07602	0.584325	0.0867171	0.236518
sp|Q9Y6C2|EMIL1_HUMAN	-0.87536	0.0394111	0.151461		sp|Q15435|PP1R7_HUMAN	0.657918	0.178756	0.368886		sp|Q13557|KCC2D_HUMAN	-0.766943	0.121858	0.301649		sp|P46782|RS5_HUMAN	0.535197	0.155108	0.338771		sp|P46777|RL5_HUMAN	0.575343	0.0976791	0.244102		sp|P43243|MATR3_HUMAN	0.674825	0.0634701	0.186427		P51884	-0.733748	0.0871675	0.237249
sp|P13010|XRCC5_HUMAN	0.615009	0.0399484	0.153205		sp|P99999|CYC_HUMAN	0.398246	0.178972	0.368886		sp|P05976|MYL1_HUMAN	-0.767006	0.121858	0.301649		sp|P10619|PPGB_HUMAN	0.704329	0.156226	0.340501		sp|P06737|PYGL_HUMAN	0.72766	0.0976816	0.244102		sp|Q9UJ70|NAGK_HUMAN	0.916549	0.0645012	0.188771		O15355	0.964021	0.0878225	0.238532
sp|P21266|GSTM3_HUMAN	-1.08876	0.0400349	0.153217		sp|P20674|COX5A_HUMAN	0.465299	0.178984	0.368886		sp|P08590|MYL3_HUMAN	-0.767006	0.121858	0.301649		sp|P25787|PSA2_HUMAN	0.442982	0.156836	0.341118		sp|Q9Y3B3|TMED7_HUMAN	0.7924	0.0980386	0.244484		sp|P46778|RL21_HUMAN	0.7368	0.0645371	0.188771		P48735	0.71466	0.0882258	0.238734
sp|P26373|RL13_HUMAN	0.732907	0.0402402	0.153682		sp|O00479|HMGN4_HUMAN	-0.50522	0.179226	0.368886		sp|P50453|SPB9_HUMAN	-0.767036	0.121858	0.301649		sp|P31946|1433B_HUMAN	-0.324732	0.159451	0.346085		sp|P23526|SAHH_HUMAN	0.779956	0.0987027	0.245628		sp|P61978|HNRPK_HUMAN	0.459	0.0652762	0.190336		P09211	-0.434086	0.0884097	0.238734
sp|P62917|RL8_HUMAN	0.901088	0.0403779	0.153888		sp|P10599|THIO_HUMAN	0.791944	0.180521	0.37012		sp|P62917|RL8_HUMAN	0.748045	0.121873	0.301649		sp|P51148|RAB5C_HUMAN	-0.48451	0.161589	0.349299		sp|Q9NZ01|TECR_HUMAN	0.710591	0.0993659	0.246766		sp|P09651|ROA1_HUMAN	0.661925	0.065524	0.190336		P21980	-0.913736	0.0884472	0.238734
sp|Q9H9B4|SFXN1_HUMAN	1.0049	0.0405499	0.154219		sp|Q9Y3Z3|SAMH1_HUMAN	-0.425006	0.180574	0.37012		sp|P06310|KV230_HUMAN	-0.789119	0.122669	0.302989		sp|Q9BSJ8|ESYT1_HUMAN	0.69818	0.161724	0.349299		sp|P40261|NNMT_HUMAN	1.01567	0.101009	0.250326		sp|Q13630|FCL_HUMAN	1.1347	0.0656565	0.190336		P40227	0.680081	0.0888867	0.239424
sp|P43243|MATR3_HUMAN	0.739346	0.0406325	0.154219		sp|P14866|HNRPL_HUMAN	0.408423	0.181025	0.370278		sp|P17858|PFKAL_HUMAN	0.65019	0.123984	0.305604		sp|P30049|ATPD_HUMAN	-0.739885	0.161935	0.349299		sp|P62826|RAN_HUMAN	0.407272	0.102115	0.252545		sp|P06454|PTMA_HUMAN	0.648315	0.0657351	0.190336		Q9H299	-0.736339	0.0896758	0.240795
sp|Q16666|IF16_HUMAN	1.15825	0.0407576	0.154375		sp|Q13838|DX39B_HUMAN	0.393757	0.182454	0.372432		sp|O60763|USO1_HUMAN	0.655373	0.12785	0.313972		sp|P13489|RINI_HUMAN	-0.358584	0.162823	0.35049		sp|Q9NZM1|MYOF_HUMAN	1.10176	0.102675	0.253407		sp|P48444|COPD_HUMAN	0.780962	0.0657501	0.190336		Q9Y224	0.763872	0.0898863	0.240795
sp|P30046|DOPD_HUMAN	1.01285	0.0409905	0.154938		sp|P17858|PFKAL_HUMAN	0.685524	0.185456	0.377278		sp|P26373|RL13_HUMAN	0.513482	0.128168	0.313972		sp|Q9Y3I0|RTCB_HUMAN	0.574704	0.163926	0.351492		sp|P13804|ETFA_HUMAN	0.490794	0.103018	0.253731		sp|Q15582|BGH3_HUMAN	1.10722	0.0661703	0.191159		Q92499	0.771219	0.0899512	0.240795
sp|Q92630|DYRK2_HUMAN	-1.12757	0.0413894	0.156124		sp|P52566|GDIR2_HUMAN	-0.353743	0.185953	0.377278		sp|P30050|RL12_HUMAN	0.523974	0.128168	0.313972		sp|P06310|KV230_HUMAN	-0.674364	0.163962	0.351492		sp|P46778|RL21_HUMAN	0.660104	0.103974	0.255088		sp|O15400|STX7_HUMAN	-0.858064	0.0669211	0.192931		P10619	0.973959	0.0903587	0.24139
sp|P04844|RPN2_HUMAN	0.728846	0.0415886	0.156554		sp|P08123|CO1A2_HUMAN	-0.597613	0.186224	0.377278		sp|P06753|TPM3_HUMAN	-0.536741	0.128927	0.315184		sp|P02545|LMNA_HUMAN	-0.378666	0.16529	0.352938		sp|P13861|KAP2_HUMAN	-0.512359	0.104175	0.255088		sp|Q9C0C2|TB182_HUMAN	0.855043	0.0679007	0.194902		P14866	0.538954	0.0908992	0.241886
sp|O95425|SVIL_HUMAN	-0.953978	0.0421781	0.157806		sp|P22626|ROA2_HUMAN	-0.280572	0.186417	0.377278		sp|Q15063|POSTN_HUMAN	0.842038	0.131395	0.320561		sp|P62266|RS23_HUMAN	0.606529	0.165518	0.352938		sp|P08574|CY1_HUMAN	0.709149	0.104209	0.255088		sp|P48637|GSHB_HUMAN	0.701309	0.0679233	0.194902		Q12905	0.86449	0.0909163	0.241886
sp|P41252|SYIC_HUMAN	0.917555	0.0422318	0.157806		sp|P61978|HNRPK_HUMAN	0.286931	0.186733	0.377278		sp|Q7KZF4|SND1_HUMAN	0.573898	0.13235	0.322232		sp|P27695|APEX1_HUMAN	0.468752	0.165651	0.352938		sp|O43684|BUB3_HUMAN	0.820905	0.10684	0.260995		sp|Q9UEY8|ADDG_HUMAN	-1.02037	0.0681357	0.194902		Q92688	0.744979	0.0915603	0.243102
sp|Q15181|IPYR_HUMAN	0.650283	0.0422326	0.157806		sp|P07951|TPM2_HUMAN	-0.443334	0.188923	0.380923		sp|Q08380|LG3BP_HUMAN	0.665505	0.133321	0.323934		sp|P08123|CO1A2_HUMAN	-0.607398	0.167486	0.355415		sp|P27816|MAP4_HUMAN	0.634342	0.107456	0.261966		sp|P26373|RL13_HUMAN	0.673691	0.0681603	0.194902		P35606	0.865901	0.0918372	0.24334
sp|P06756|ITAV_HUMAN	1.19269	0.0422649	0.157806		sp|P31040|SDHA_HUMAN	0.522008	0.189416	0.381142		sp|Q9NZ01|TECR_HUMAN	0.733699	0.135983	0.329063		sp|P10599|THIO_HUMAN	0.782723	0.167884	0.355415		sp|Q68CZ2|TENS3_HUMAN	-0.9727	0.107922	0.262153		sp|P07900|HS90A_HUMAN	0.478261	0.0695797	0.198371		P02452	-0.757732	0.0923794	0.24428
sp|P62829|RL23_HUMAN	0.968638	0.0425671	0.158461		sp|Q9UBR2|CATZ_HUMAN	-0.866682	0.191323	0.384199		sp|Q7Z794|K2C1B_HUMAN	0.733722	0.135983	0.329063		sp|Q9UHD8|SEPT9_HUMAN	0.370584	0.168092	0.355415		sp|P61158|ARP3_HUMAN	0.483981	0.108134	0.262153		sp|P49368|TCPG_HUMAN	0.434856	0.069656	0.198371		P02746	-1.02267	0.0931985	0.245847
sp|P12277|KCRB_HUMAN	-1.31696	0.0426365	0.158461		sp|P13489|RINI_HUMAN	-0.329015	0.193693	0.38817		sp|P30048|PRDX3_HUMAN	0.530763	0.136262	0.329071		sp|P63244|RACK1_HUMAN	0.459936	0.16848	0.355415		sp|P00558|PGK1_HUMAN	0.375468	0.10819	0.262153		sp|P09972|ALDOC_HUMAN	0.659984	0.0699938	0.19893		Q9BUF5	0.90457	0.0934338	0.245847
sp|P40939|ECHA_HUMAN	0.78994	0.042699	0.158461		sp|P63000|RAC1_HUMAN	-0.315509	0.195151	0.390303		sp|P05164|PERM_HUMAN	-0.837598	0.13902	0.335051		sp|P00441|SODC_HUMAN	-0.409257	0.168842	0.355415		sp|P51149|RAB7A_HUMAN	0.429959	0.108869	0.263265		sp|Q14204|DYHC1_HUMAN	0.760177	0.0709508	0.201242		P11413	0.65211	0.0935392	0.245847
sp|P61247|RS3A_HUMAN	0.609884	0.0428929	0.158859		sp|P02747|C1QC_HUMAN	-0.841124	0.196437	0.392082		sp|Q14195|DPYL3_HUMAN	-0.637526	0.140213	0.337247		sp|O75083|WDR1_HUMAN	0.324124	0.168856	0.355415		sp|Q9BUT1|BDH2_HUMAN	-0.95388	0.109805	0.264993		sp|Q7KZF4|SND1_HUMAN	0.630974	0.0713782	0.202046		P80723	0.845177	0.0937678	0.245952
sp|O60763|USO1_HUMAN	0.916187	0.0435058	0.160296		sp|P68366|TBA4A_HUMAN	0.276022	0.199103	0.396604		sp|P07602|SAP_HUMAN	0.478469	0.141859	0.339968		sp|Q14764|MVP_HUMAN	0.595727	0.169828	0.355704		sp|P07237|PDIA1_HUMAN	0.546088	0.110189	0.265385		sp|Q8NCW5|NNRE_HUMAN	1.15905	0.0725012	0.204246		P00488	-0.989989	0.0958187	0.250825
sp|Q14204|DYHC1_HUMAN	0.772697	0.043549	0.160296		sp|P04632|CPNS1_HUMAN	0.36764	0.200146	0.39788		sp|O00231|PSD11_HUMAN	0.600029	0.141914	0.339968		sp|Q9UKY7|CDV3_HUMAN	0.758956	0.169905	0.355704		sp|P46783|RS10_HUMAN	0.581308	0.111519	0.268048		sp|Q6YN16|HSDL2_HUMAN	-1.07223	0.0725764	0.204246		O00231	0.66424	0.0969986	0.253404
sp|O75923|DYSF_HUMAN	-1.26335	0.0435847	0.160296		sp|P50453|SPB9_HUMAN	-0.835276	0.20154	0.399084		sp|P50552|VASP_HUMAN	-0.572487	0.142346	0.340317		sp|Q99497|PARK7_HUMAN	-0.371542	0.170016	0.355704		sp|Q16531|DDB1_HUMAN	0.743366	0.113351	0.271906		sp|Q92900|RENT1_HUMAN	0.945398	0.0725917	0.204246		P20962	-0.77914	0.0973817	0.253895
sp|P55884|EIF3B_HUMAN	0.667236	0.0436299	0.160296		sp|P60953|CDC42_HUMAN	0.338296	0.201557	0.399084		sp|Q5TEC6|H37_HUMAN	-0.4987	0.144063	0.342816		sp|Q9Y5X3|SNX5_HUMAN	-0.714847	0.172107	0.359359		sp|P83731|RL24_HUMAN	0.797381	0.113685	0.272163		sp|P52272|HNRPM_HUMAN	0.554222	0.0737893	0.207086		P08865	0.589818	0.0978146	0.254053
sp|P19367|HXK1_HUMAN	0.686416	0.0437477	0.16031		sp|P62753|RS6_HUMAN	0.440571	0.203225	0.401174		sp|Q9UBR2|CATZ_HUMAN	-0.945935	0.144793	0.342816		sp|Q9BPX5|ARP5L_HUMAN	0.719258	0.172613	0.359696		sp|P80297|MT1X_HUMAN	-0.845617	0.11447	0.273494		sp|P62979|RS27A_HUMAN	-0.649426	0.0738961	0.207086		O15400	-0.783483	0.0978329	0.254053
sp|Q8WUM4|PDC6I_HUMAN	0.600822	0.0438081	0.16031		sp|P01889|HLAB_HUMAN	0.673757	0.203424	0.401174		sp|Q9Y6C9|MTCH2_HUMAN	0.748301	0.144827	0.342816		sp|Q9H2U2|IPYR2_HUMAN	0.619931	0.173177	0.359917		sp|O75131|CPNE3_HUMAN	0.610014	0.114795	0.273725		sp|P05455|LA_HUMAN	0.822789	0.0742337	0.207614		Q00610	0.44673	0.0986263	0.255603
sp|Q9Y4L1|HYOU1_HUMAN	1.09868	0.0441773	0.161059		sp|P49327|FAS_HUMAN	1.17434	0.205346	0.403984		sp|P04908|H2A1B_HUMAN	-0.506902	0.144828	0.342816		sp|P07951|TPM2_HUMAN	-0.449894	0.173746	0.359917		sp|P05387|RLA2_HUMAN	0.550951	0.117371	0.279311		sp|B9A064|IGLL5_HUMAN	-0.797639	0.0744593	0.207614		P19367	0.676401	0.0990856	0.256283
sp|P08708|RS17_HUMAN	0.632503	0.044266	0.161059		sp|P35611|ADDA_HUMAN	-0.666064	0.205665	0.403984		sp|Q7L7L0|H2A3_HUMAN	-0.506902	0.144828	0.342816		sp|Q9BV40|VAMP8_HUMAN	0.684375	0.174177	0.359917		sp|P04083|ANXA1_HUMAN	-0.421051	0.11833	0.281033		sp|Q16881|TRXR1_HUMAN	0.947749	0.0745281	0.207614		P08708	0.530055	0.0993565	0.256474
sp|P07305|H10_HUMAN	-0.833608	0.0442759	0.161059		sp|P84243|H33_HUMAN	-0.36619	0.206429	0.404346		sp|Q9BYX7|ACTBM_HUMAN	-0.439361	0.145447	0.343601		sp|P49327|FAS_HUMAN	0.944126	0.174765	0.359917		sp|P01619|KV320_HUMAN	-1.36682	0.118735	0.281437		sp|P21980|TGM2_HUMAN	-0.98853	0.0751702	0.208306		P22307	-0.733618	0.100134	0.257558
sp|Q9Y262|EIF3L_HUMAN	0.753515	0.0444364	0.161105		sp|P09493|TPM1_HUMAN	-0.442642	0.206666	0.404346		sp|Q13838|DX39B_HUMAN	0.494474	0.147536	0.347168		sp|P55036|PSMD4_HUMAN	0.665073	0.174847	0.359917		sp|P99999|CYC_HUMAN	0.455976	0.120438	0.28491		sp|P25789|PSA4_HUMAN	0.506081	0.0753501	0.208306		Q9BVC6	-0.901019	0.10037	0.257558
sp|P02675|FIBB_HUMAN	-0.751203	0.044464	0.161105		sp|P61981|1433G_HUMAN	0.336402	0.208486	0.4071		sp|P62937|PPIA_HUMAN	-0.555104	0.147673	0.347168		sp|Q7Z4W1|DCXR_HUMAN	-0.927233	0.175471	0.359917		sp|P19087|GNAT2_HUMAN	-0.856386	0.120737	0.285054		sp|O15371|EIF3D_HUMAN	0.755744	0.0754824	0.208306		P06310	-0.905336	0.10037	0.257558
sp|Q9NZM1|MYOF_HUMAN	1.22826	0.0447452	0.161805		sp|P62328|TYB4_HUMAN	-0.450661	0.208896	0.4071		sp|Q9NYU2|UGGG1_HUMAN	0.701379	0.14783	0.347168		sp|P22307|SCP2_HUMAN	-0.642377	0.175845	0.359917		sp|O75083|WDR1_HUMAN	0.36049	0.121681	0.286718		sp|O43684|BUB3_HUMAN	0.763057	0.0754824	0.208306		O43237	0.816045	0.100964	0.258571
sp|P02792|FRIL_HUMAN	-1.6882	0.0449996	0.162405		sp|Q16836|HCDH_HUMAN	-0.447278	0.209519	0.407446		sp|Q01469|FABP5_HUMAN	-0.674598	0.149856	0.350149		sp|Q9Y3Z3|SAMH1_HUMAN	-0.43585	0.17589	0.359917		sp|P07711|CATL1_HUMAN	-0.843379	0.122499	0.287612		sp|P31040|SDHA_HUMAN	0.688601	0.0755183	0.208306		P13804	0.480391	0.102031	0.260136
sp|Q99623|PHB2_HUMAN	0.598362	0.0452503	0.162421		sp|Q5JTV8|TOIP1_HUMAN	0.580849	0.210188	0.407446		sp|Q9NZM1|MYOF_HUMAN	0.815036	0.149928	0.350149		sp|O00479|HMGN4_HUMAN	-0.50838	0.176117	0.359917		sp|P49458|SRP09_HUMAN	0.689554	0.122942	0.287612		sp|O75116|ROCK2_HUMAN	-1.12325	0.0768318	0.211133		Q99832	0.451922	0.10224	0.260136
sp|Q15185|TEBP_HUMAN	0.8065	0.0452915	0.162421		sp|Q9BRA2|TXD17_HUMAN	0.524961	0.211182	0.407446		sp|P31946|1433B_HUMAN	-0.451289	0.14998	0.350149		sp|O00217|NDUS8_HUMAN	-0.642049	0.176167	0.359917		sp|Q14258|TRI25_HUMAN	0.705192	0.122942	0.287612		sp|Q14697|GANAB_HUMAN	0.529441	0.0769824	0.211133		Q15185	0.608453	0.102249	0.260136
sp|Q92499|DDX1_HUMAN	0.834995	0.045311	0.162421		sp|Q9P2X0|DPM3_HUMAN	-0.788702	0.211202	0.407446		sp|Q58FF8|H90B2_HUMAN	0.56836	0.150765	0.350674		sp|P60174|TPIS_HUMAN	0.306331	0.17704	0.360408		sp|P40227|TCPZ_HUMAN	0.605906	0.123028	0.287612		sp|P00747|PLMN_HUMAN	-1.09143	0.0770513	0.211133		P50991	0.482424	0.102486	0.260136
sp|P07477|TRY1_HUMAN	-0.857951	0.0453575	0.162421		sp|O00391|QSOX1_HUMAN	-0.793568	0.211202	0.407446		sp|P84243|H33_HUMAN	-0.477318	0.150793	0.350674		sp|P30044|PRDX5_HUMAN	-0.325596	0.177097	0.360408		sp|P51884|LUM_HUMAN	-0.663601	0.123262	0.287612		sp|Q9UNH7|SNX6_HUMAN	0.732023	0.0771448	0.211133		P53634	0.901842	0.102693	0.260136
sp|P45880|VDAC2_HUMAN	0.70812	0.0457285	0.163431		sp|P15153|RAC2_HUMAN	-0.383214	0.211775	0.407446		sp|P05783|K1C18_HUMAN	0.887322	0.151149	0.350818		sp|P09429|HMGB1_HUMAN	-0.3543	0.1783	0.36215		sp|P21964|COMT_HUMAN	0.640765	0.12372	0.288118		sp|P02746|C1QB_HUMAN	-1.0252	0.0775467	0.21182		P48444	0.722537	0.102775	0.260136
sp|P02679|FIBG_HUMAN	-0.690216	0.0459966	0.163805		sp|P22307|SCP2_HUMAN	-0.591195	0.211954	0.407446		sp|P61026|RAB10_HUMAN	-0.475917	0.152539	0.352671		sp|Q16836|HCDH_HUMAN	-0.466878	0.179047	0.362961		sp|P13667|PDIA4_HUMAN	0.733211	0.124754	0.289629		sp|Q9HC38|GLOD4_HUMAN	-0.692459	0.0780356	0.212622		P07384	0.550581	0.103133	0.260537
sp|P05787|K2C8_HUMAN	0.826579	0.0460116	0.163805		sp|P00387|NB5R3_HUMAN	-0.366496	0.216477	0.415335		sp|Q6NXT2|H3C_HUMAN	-0.505902	0.152539	0.352671		sp|P07384|CAN1_HUMAN	0.417663	0.180371	0.364937		sp|P20810|ICAL_HUMAN	0.645623	0.124853	0.289629		sp|Q9BSJ8|ESYT1_HUMAN	0.872984	0.0781431	0.212622		Q99961	0.798317	0.103761	0.261109
sp|P37108|SRP14_HUMAN	1.06491	0.0462934	0.164489		sp|Q96TA1|NIBA2_HUMAN	0.408454	0.218981	0.417716		sp|Q9NP72|RAB18_HUMAN	0.765923	0.154082	0.354864		sp|P20674|COX5A_HUMAN	0.464497	0.180776	0.365048		sp|P25787|PSA2_HUMAN	0.478449	0.126624	0.293169		sp|P09493|TPM1_HUMAN	-0.551594	0.0786863	0.2134		P67870	0.815392	0.103761	0.261109
sp|P05455|LA_HUMAN	0.871524	0.0468203	0.165734		sp|P61769|B2MG_HUMAN	-0.408896	0.219043	0.417716		sp|Q9UBT2|SAE2_HUMAN	0.765911	0.154082	0.354864		sp|Q6DD88|ATLA3_HUMAN	0.660146	0.183602	0.370003		sp|P13646|K1C13_HUMAN	1.55419	0.128531	0.29701		sp|Q8NC51|PAIRB_HUMAN	0.616746	0.078733	0.2134		P50990	0.442958	0.104639	0.262174
sp|P05362|ICAM1_HUMAN	-1.61512	0.0468241	0.165734		sp|Q9Y3B3|TMED7_HUMAN	0.602979	0.219135	0.417716		sp|P02545|LMNA_HUMAN	-0.702006	0.155676	0.357844		sp|P52566|GDIR2_HUMAN	-0.353027	0.183938	0.370003		sp|P60174|TPIS_HUMAN	0.342767	0.130795	0.301661		sp|Q03252|LMNB2_HUMAN	-0.581877	0.0789748	0.213643		P13796	-0.454321	0.10467	0.262174
sp|Q14999|CUL7_HUMAN	-1.22471	0.0476914	0.168185		sp|P02545|LMNA_HUMAN	-0.358593	0.219406	0.417716		sp|P80297|MT1X_HUMAN	-0.629415	0.156013	0.357931		sp|P09493|TPM1_HUMAN	-0.451434	0.185475	0.372376		sp|Q9HAV0|GBB4_HUMAN	-0.83666	0.131319	0.301927		sp|P23246|SFPQ_HUMAN	0.507493	0.0791307	0.213653		P14314	0.487924	0.104789	0.262174
sp|P46781|RS9_HUMAN	0.606758	0.0476997	0.168185		sp|P52272|HNRPM_HUMAN	0.321641	0.220092	0.418216		sp|Q93077|H2A1C_HUMAN	-0.499427	0.157035	0.35794		sp|Q02978|M2OM_HUMAN	-0.660431	0.186631	0.373978		sp|P27695|APEX1_HUMAN	0.50526	0.131415	0.301927		sp|P01709|LV208_HUMAN	-1.26651	0.0796048	0.214442		O43795	-1.21921	0.105585	0.263024
sp|P05783|K1C18_HUMAN	1.09345	0.0480931	0.16863		sp|Q9ULA0|DNPEP_HUMAN	-0.708272	0.221466	0.420022		sp|Q13630|FCL_HUMAN	0.842492	0.157107	0.35794		sp|P31040|SDHA_HUMAN	0.52349	0.188115	0.376231		sp|O60716|CTND1_HUMAN	0.683761	0.132513	0.303314		sp|P19338|NUCL_HUMAN	0.536692	0.0798779	0.214442		Q7KZF4	0.585299	0.105666	0.263024
sp|P46777|RL5_HUMAN	0.686547	0.0481566	0.16863		sp|P13796|PLSL_HUMAN	-0.305822	0.221965	0.420163		sp|P06899|H2B1J_HUMAN	-0.511248	0.1579	0.35794		sp|P62269|RS18_HUMAN	0.426552	0.1894	0.378076		sp|Q9UHD8|SEPT9_HUMAN	0.406223	0.132526	0.303314		sp|P05452|TETN_HUMAN	-0.991092	0.079881	0.214442		P62328	-0.534151	0.105735	0.263024
sp|Q15843|NEDD8_HUMAN	0.966908	0.0482858	0.16863		sp|P08559|ODPA_HUMAN	0.564592	0.223849	0.42292		sp|P23527|H2B1O_HUMAN	-0.511248	0.1579	0.35794		sp|Q96KP4|CNDP2_HUMAN	0.512754	0.193689	0.3859		sp|P62937|PPIA_HUMAN	-0.419579	0.132859	0.303498		sp|P06702|S10A9_HUMAN	1.42571	0.0808129	0.216375		Q86Y82	-0.911247	0.107374	0.266231
sp|O00232|PSD12_HUMAN	0.966278	0.0482858	0.16863		sp|P05556|ITB1_HUMAN	-0.504805	0.229012	0.431851		sp|P33778|H2B1B_HUMAN	-0.511248	0.1579	0.35794		sp|Q5JTV8|TOIP1_HUMAN	0.588372	0.194877	0.387069		sp|P0DP23|CALM1_HUMAN	-0.373476	0.135162	0.306557		sp|P17987|TCPA_HUMAN	0.449922	0.0810334	0.216375		Q14152	0.772505	0.107509	0.266231
sp|P01859|IGHG2_HUMAN	-1.27063	0.0483409	0.16863		sp|Q15847|ADIRF_HUMAN	-0.77303	0.229689	0.432305		sp|Q16778|H2B2E_HUMAN	-0.511248	0.1579	0.35794		sp|P04632|CPNS1_HUMAN	0.36818	0.19524	0.387069		sp|P0DP24|CALM2_HUMAN	-0.373476	0.135162	0.306557		sp|Q13185|CBX3_HUMAN	0.671089	0.0810635	0.216375		O60234	-0.644796	0.107638	0.266231
sp|O00203|AP3B1_HUMAN	0.861682	0.0483766	0.16863		sp|P08246|ELNE_HUMAN	-0.436593	0.230365	0.432754		sp|O14979|HNRDL_HUMAN	0.514036	0.158383	0.35794		sp|P68366|TBA4A_HUMAN	0.268978	0.195586	0.387069		sp|P0DP25|CALM3_HUMAN	-0.373476	0.135162	0.306557		sp|Q86X76|NIT1_HUMAN	0.857431	0.0817355	0.217695		P62136	0.445223	0.108187	0.26708
sp|P51665|PSMD7_HUMAN	0.930837	0.0486228	0.169167		sp|Q9Y2B0|CNPY2_HUMAN	0.489868	0.231486	0.434037		sp|Q99715|COCA1_HUMAN	1.03065	0.158418	0.35794		sp|Q9ULA0|DNPEP_HUMAN	-0.693987	0.196045	0.387069		sp|Q86UX7|URP2_HUMAN	-0.792212	0.135398	0.306557		sp|P42167|LAP2B_HUMAN	0.689152	0.0818683	0.217695		P40939	0.535084	0.109235	0.269155
sp|P11279|LAMP1_HUMAN	-0.888405	0.0488177	0.169524		sp|P20618|PSB1_HUMAN	0.479576	0.233866	0.43767		sp|P08708|RS17_HUMAN	0.470608	0.158974	0.358099		sp|Q9UBR2|CATZ_HUMAN	-0.869056	0.19613	0.387069		sp|Q9Y6C9|MTCH2_HUMAN	0.673821	0.135479	0.306557		sp|P05413|FABPH_HUMAN	-1.15643	0.0821953	0.218152		P14550	-0.515916	0.109493	0.269281
sp|Q9NVH2|INT7_HUMAN	-1.2496	0.0491278	0.169958		sp|P01877|IGHA2_HUMAN	-0.761272	0.236633	0.440755		sp|Q6DD88|ATLA3_HUMAN	0.615321	0.159088	0.358099		sp|P84243|H33_HUMAN	-0.381622	0.196912	0.38788		sp|Q14103|HNRPD_HUMAN	0.347056	0.135961	0.307067		sp|P78417|GSTO1_HUMAN	0.592728	0.0824241	0.218346		P04844	0.658416	0.109721	0.269333
sp|Q49AN0|CRY2_HUMAN	-1.24962	0.0491278	0.169958		sp|P53597|SUCA_HUMAN	-0.44297	0.236768	0.440755		sp|P08134|RHOC_HUMAN	-0.55418	0.159969	0.359403		sp|P62328|TYB4_HUMAN	-0.448011	0.197956	0.389202		sp|P46782|RS5_HUMAN	0.568	0.13754	0.310048		sp|P30085|KCY_HUMAN	0.85929	0.0826784	0.218607		Q8WUM4	0.437675	0.110673	0.271158
sp|P13693|TCTP_HUMAN	0.90517	0.0494016	0.170584		sp|P00505|AATM_HUMAN	0.437691	0.23685	0.440755		sp|P12236|ADT3_HUMAN	0.458014	0.161527	0.36222		sp|P00387|NB5R3_HUMAN	-0.384831	0.198572	0.389679		sp|Q13148|TADBP_HUMAN	-0.449631	0.138928	0.312587		sp|P05387|RLA2_HUMAN	0.602855	0.0834088	0.21972		P13667	0.872908	0.110915	0.271241
sp|O94973|AP2A2_HUMAN	-0.991362	0.0496152	0.171		sp|P62258|1433E_HUMAN	-0.286475	0.237828	0.441744		sp|P49327|FAS_HUMAN	1.06676	0.162794	0.364377		sp|Q14103|HNRPD_HUMAN	0.311198	0.199097	0.389976		sp|O14745|NHRF1_HUMAN	1.07907	0.13994	0.314274		sp|Q07955|SRSF1_HUMAN	0.584913	0.083412	0.21972		P43243	0.587932	0.111261	0.271577
sp|P12429|ANXA3_HUMAN	-1.1322	0.0498722	0.171545		sp|P40926|MDHM_HUMAN	0.423185	0.238993	0.443077		sp|P18085|ARF4_HUMAN	0.467808	0.164877	0.367804		sp|P22626|ROA2_HUMAN	-0.282407	0.201364	0.393512		sp|P63244|RACK1_HUMAN	0.494254	0.140284	0.314457		sp|P02452|CO1A1_HUMAN	-0.748164	0.0837597	0.220206		Q14697	0.441931	0.112783	0.274776
sp|Q99714|HCD2_HUMAN	0.74153	0.0499601	0.171545		sp|P11413|G6PD_HUMAN	0.445549	0.239848	0.443831		sp|Q96AE4|FUBP1_HUMAN	0.503219	0.164941	0.367804		sp|P09669|COX6C_HUMAN	-0.561964	0.201656	0.393512		sp|P07384|CAN1_HUMAN	0.453678	0.14129	0.31596		sp|P62910|RL32_HUMAN	0.676365	0.0839106	0.220206		P14324	0.740501	0.113354	0.275502
sp|Q9BS26|ERP44_HUMAN	0.763682	0.0501394	0.171741		sp|P07858|CATB_HUMAN	0.530332	0.240502	0.44421		sp|P63000|RAC1_HUMAN	-0.381891	0.167633	0.372764		sp|P14317|HCLS1_HUMAN	0.685237	0.202884	0.39517		sp|P60981|DEST_HUMAN	-0.436722	0.141483	0.31596		sp|P30050|RL12_HUMAN	0.526161	0.0844186	0.221126		P50453	-0.787616	0.11358	0.275502
sp|O00231|PSD11_HUMAN	0.732884	0.0502146	0.171741		sp|Q9UBE0|SAE1_HUMAN	0.538181	0.242019	0.445961		sp|P60903|S10AA_HUMAN	-0.525591	0.167791	0.372764		sp|P63000|RAC1_HUMAN	-0.316688	0.203598	0.395483		sp|P68366|TBA4A_HUMAN	0.305534	0.141867	0.316113		sp|P30084|ECHM_HUMAN	0.689676	0.0848912	0.22195		Q9Y333	0.904979	0.113716	0.275502
sp|Q8IWT3|CUL9_HUMAN	-1.0643	0.0502976	0.171741		sp|Q969H8|MYDGF_HUMAN	0.464076	0.242845	0.445961		sp|P20339|RAB5A_HUMAN	-0.686508	0.172204	0.380306		sp|P14866|HNRPL_HUMAN	0.399933	0.203802	0.395483		sp|P40925|MDHC_HUMAN	-0.377772	0.142079	0.316113		sp|P46782|RS5_HUMAN	0.512127	0.0863541	0.225355		P84098	0.8358	0.114635	0.27691
sp|Q9BWU1|CDK19_HUMAN	-1.18295	0.0509025	0.172843		sp|P13284|GILT_HUMAN	-0.735265	0.242919	0.445961		sp|P09651|ROA1_HUMAN	0.496625	0.172211	0.380306		sp|O75396|SC22B_HUMAN	-0.404872	0.205244	0.397541		sp|Q6YN16|HSDL2_HUMAN	-0.996789	0.143464	0.318603		sp|Q99832|TCPH_HUMAN	0.474874	0.0865518	0.225452		P30084	0.649384	0.114723	0.27691
sp|Q9BVI0|PHF20_HUMAN	-1.18297	0.0509025	0.172843		sp|P09211|GSTP1_HUMAN	-0.274606	0.243251	0.445961		sp|Q6PIU2|NCEH1_HUMAN	0.659335	0.172437	0.380306		sp|Q9BRA2|TXD17_HUMAN	0.528553	0.20616	0.398496		sp|O15371|EIF3D_HUMAN	0.587766	0.145456	0.322427		sp|P60842|IF4A1_HUMAN	0.472862	0.0871971	0.226398		P62879	-0.576749	0.114967	0.276985
sp|Q9UJU2|LEF1_HUMAN	-1.18297	0.0509025	0.172843		sp|P24844|MYL9_HUMAN	-0.376926	0.245803	0.449806		sp|Q16401|PSMD5_HUMAN	0.676141	0.173383	0.380306		sp|Q96TA1|NIBA2_HUMAN	0.404999	0.2065	0.398496		sp|Q9Y3I0|RTCB_HUMAN	0.60979	0.145914	0.322845		sp|P20962|PTMS_HUMAN	-0.845248	0.0872374	0.226398		Q9BX84	-1.00702	0.115461	0.277662
sp|P48735|IDHP_HUMAN	0.803265	0.0512909	0.173524		sp|P30101|PDIA3_HUMAN	-0.27214	0.246351	0.449977		sp|Q9C0C2|TB182_HUMAN	0.676164	0.173383	0.380306		sp|P53004|BIEA_HUMAN	0.670268	0.20706	0.39884		sp|P21980|TGM2_HUMAN	-0.726461	0.146941	0.324517		sp|P40939|ECHA_HUMAN	0.581432	0.0876822	0.227133		P07910;O60812;B2RXH8	0.431159	0.116018	0.278487
sp|Q92793|CBP_HUMAN	-0.930431	0.0514118	0.173524		sp|P31943|HNRH1_HUMAN	0.351886	0.247223	0.450737		sp|Q3SY84|K2C71_HUMAN	0.67618	0.173383	0.380306		sp|Q15019|SEPT2_HUMAN	-0.354767	0.207931	0.399779		sp|P31942|HNRH3_HUMAN	-0.585673	0.148768	0.327947		sp|Q9Y3Z3|SAMH1_HUMAN	-0.579418	0.0883863	0.228535		P49368	0.470167	0.116696	0.279598
sp|A5YKK6|CNOT1_HUMAN	-0.952444	0.0515737	0.173524		sp|P49913|CAMP_HUMAN	-0.578246	0.24776	0.450887		sp|P35659|DEK_HUMAN	0.814096	0.173417	0.380306		sp|P10606|COX5B_HUMAN	-0.519826	0.209495	0.402045		sp|P09960|LKHA4_HUMAN	-0.607044	0.149145	0.328174		sp|P62314|SMD1_HUMAN	0.659154	0.0889835	0.22905		Q15717	0.639055	0.117031	0.279884
sp|Q9NYU2|UGGG1_HUMAN	1.10968	0.0518533	0.173524		sp|Q9ULV4|COR1C_HUMAN	-0.291121	0.248231	0.450914		sp|P07738|PMGE_HUMAN	-0.93381	0.173843	0.380465		sp|Q07954|LRP1_HUMAN	-0.731374	0.210311	0.402871		sp|P14678|RSMB_HUMAN	0.615949	0.14967	0.328725		sp|P01619|KV320_HUMAN	-1.31215	0.0890202	0.22905		P00441	-0.428773	0.119533	0.285345
sp|O95983|MBD3_HUMAN	-1.12788	0.0520208	0.173524		sp|Q9HAV0|GBB4_HUMAN	-0.735892	0.250338	0.45391		sp|P54578|UBP14_HUMAN	0.748073	0.174127	0.380465		sp|P31943|HNRH1_HUMAN	0.389769	0.211357	0.404134		sp|P20674|COX5A_HUMAN	0.499977	0.151544	0.33088		sp|Q9ULA0|DNPEP_HUMAN	-0.724405	0.0892235	0.22905		P23193	0.838038	0.120301	0.286156
sp|P28161|GSTM2_HUMAN	-1.12788	0.0520208	0.173524		sp|A0A0J9YXX1|HV5X1_HUMAN	-0.744774	0.251324	0.454613		sp|P30626|SORCN_HUMAN	-0.703771	0.174974	0.381616		sp|P60953|CDC42_HUMAN	0.33791	0.212454	0.405488		sp|Q9BSJ8|ESYT1_HUMAN	0.731748	0.151579	0.33088		sp|P05783|K1C18_HUMAN	1.03541	0.0893508	0.22905		P05452	-0.907893	0.120412	0.286156
sp|P38398|BRCA1_HUMAN	-1.12789	0.0520208	0.173524		sp|P60468|SC61B_HUMAN	-0.650473	0.251644	0.454613		sp|Q8WUM4|PDC6I_HUMAN	0.40698	0.175883	0.382899		sp|P61981|1433G_HUMAN	0.320383	0.213104	0.405987		sp|O00391|QSOX1_HUMAN	-0.888757	0.151755	0.33088		sp|Q9Y6C9|MTCH2_HUMAN	0.867459	0.0894011	0.22905		O14979	0.64347	0.120533	0.286156
sp|Q92851|CASPA_HUMAN	-1.12791	0.0520208	0.173524		sp|Q01995|TAGL_HUMAN	-0.516677	0.252144	0.454686		sp|P62136|PP1A_HUMAN	0.398143	0.176643	0.383852		sp|P17858|PFKAL_HUMAN	0.636679	0.213829	0.406625		sp|P04632|CPNS1_HUMAN	0.402802	0.151757	0.33088		sp|P14550|AK1A1_HUMAN	-0.49542	0.0903907	0.231163		Q9NYU2	0.773072	0.121275	0.287393
sp|P27635|RL10_HUMAN	0.735503	0.0521381	0.173524		sp|O75594|PGRP1_HUMAN	-0.650716	0.254789	0.457435		sp|P50991|TCPD_HUMAN	0.411155	0.17828	0.386317		sp|Q9P2X0|DPM3_HUMAN	-0.783617	0.214445	0.407057		sp|Q9BPX5|ARP5L_HUMAN	0.752812	0.152993	0.332385		sp|O95292|VAPB_HUMAN	0.904979	0.093464	0.238588		P63218	-0.953608	0.122441	0.289628
sp|O95602|RPA1_HUMAN	-0.978546	0.0522077	0.173524		sp|P02788|TRFL_HUMAN	-0.663497	0.255005	0.457435		sp|Q14108|SCRB2_HUMAN	-0.746436	0.179492	0.386317		sp|P02788|TRFL_HUMAN	-0.676516	0.214899	0.407177		sp|P55036|PSMD4_HUMAN	0.700551	0.153342	0.332385		sp|P08865|RSSA_HUMAN	0.548356	0.0945792	0.240759		P0DP25;P0DP24;P0DP23	-0.458601	0.123506	0.291616
sp|Q16543|CDC37_HUMAN	0.744287	0.0522749	0.173524		sp|Q96KP4|CNDP2_HUMAN	0.474321	0.255055	0.457435		sp|P14174|MIF_HUMAN	-0.746469	0.179492	0.386317		sp|Q01995|TAGL_HUMAN	-0.541684	0.216288	0.409067		sp|P62269|RS18_HUMAN	0.463471	0.15345	0.332385		sp|P20810|ICAL_HUMAN	0.774931	0.0946576	0.240759		P26373	0.640773	0.123918	0.29206
sp|P12757|SKIL_HUMAN	-1.08163	0.0526146	0.173524		sp|P06396|GELS_HUMAN	-0.362602	0.25618	0.457817		sp|P14550|AK1A1_HUMAN	-0.436947	0.179509	0.386317		sp|P06396|GELS_HUMAN	-0.365613	0.218004	0.411443		sp|Q9BV40|VAMP8_HUMAN	0.717831	0.153558	0.332385		sp|P62328|TYB4_HUMAN	-0.485965	0.0956088	0.242739		P07237	0.514076	0.124265	0.292348
sp|Q96NW7|LRRC7_HUMAN	-1.08165	0.0526146	0.173524		sp|O00487|PSDE_HUMAN	0.472001	0.256193	0.457817		sp|P13797|PLST_HUMAN	-0.568886	0.179946	0.386317		sp|P57737|CORO7_HUMAN	-0.540644	0.218333	0.411443		sp|P19012|K1C15_HUMAN	1.20151	0.153953	0.332422		sp|P63000|RAC1_HUMAN	-0.45411	0.0960311	0.243371		P09758	0.847244	0.124635	0.29269
sp|Q14161|GIT2_HUMAN	-1.08166	0.0526146	0.173524		sp|P27824|CALX_HUMAN	0.28809	0.258787	0.460945		sp|Q15363|TMED2_HUMAN	-0.889743	0.180044	0.386317		sp|P13796|PLSL_HUMAN	-0.301459	0.219164	0.411717		sp|P49189|AL9A1_HUMAN	-0.486991	0.154329	0.332422		sp|Q07954|LRP1_HUMAN	-1.14225	0.0967077	0.244644		Q02878	0.487057	0.125503	0.294197
sp|P23467|PTPRB_HUMAN	-1.08168	0.0526146	0.173524		sp|P10606|COX5B_HUMAN	-0.459181	0.258874	0.460945		sp|Q9H4G4|GAPR1_HUMAN	-0.889757	0.180044	0.386317		sp|P15153|RAC2_HUMAN	-0.380792	0.219267	0.411717		sp|A7E2Y1|MYH7B_HUMAN	-0.642179	0.154441	0.332422		sp|P09758|TACD2_HUMAN	0.946837	0.0971948	0.245434		P61247	0.495772	0.126858	0.296838
sp|P78357|CNTP1_HUMAN	-1.08169	0.0526146	0.173524		sp|P11766|ADHX_HUMAN	-0.337973	0.260014	0.462143		sp|Q9NUV9|GIMA4_HUMAN	-0.773163	0.180999	0.386974		sp|P08246|ELNE_HUMAN	-0.444802	0.220065	0.412474		sp|O60234|GMFG_HUMAN	-0.6936	0.15496	0.332422		sp|P13284|GILT_HUMAN	-0.881097	0.0974826	0.245719		Q16531	0.597336	0.128281	0.29949
sp|O60313|OPA1_HUMAN	1.64951	0.0527971	0.173814		sp|Q9UKM9|RALY_HUMAN	0.390584	0.260886	0.462863		sp|Q9NTJ5|SAC1_HUMAN	-0.773193	0.180999	0.386974		sp|O14579|COPE_HUMAN	0.529753	0.222361	0.41603		sp|P80748|LV321_HUMAN	-0.970191	0.154964	0.332422		sp|P55327|TPD52_HUMAN	1.00961	0.0977649	0.245989		Q15847	-1.09317	0.1285	0.29949
sp|P21333|FLNA_HUMAN	-0.51691	0.0532608	0.174709		sp|Q15651|HMGN3_HUMAN	-0.568943	0.261732	0.463533		sp|P50402|EMD_HUMAN	-0.842957	0.181572	0.387245		sp|P01877|IGHA2_HUMAN	-0.782989	0.222834	0.416169		sp|Q14764|MVP_HUMAN	0.628958	0.157824	0.337953		sp|Q12905|ILF2_HUMAN	0.850669	0.0981351	0.246479		P19338	0.470247	0.128682	0.29949
sp|P00747|PLMN_HUMAN	-1.00205	0.0533331	0.174709		sp|P09669|COX6C_HUMAN	-0.499174	0.262835	0.464654		sp|P07711|CATL1_HUMAN	-0.804885	0.181775	0.387245		sp|P05556|ITB1_HUMAN	-0.490834	0.223768	0.417167		sp|P10599|THIO_HUMAN	0.817566	0.158394	0.338568		sp|P22307|SCP2_HUMAN	-0.77636	0.0985013	0.246918		Q9P2X0	-0.97832	0.130368	0.302334
sp|P23526|SAHH_HUMAN	0.873021	0.0533543	0.174709		sp|P05452|TETN_HUMAN	-0.608878	0.263753	0.465446		sp|P20160|CAP7_HUMAN	-0.569882	0.183671	0.390586		sp|Q9UH99|SUN2_HUMAN	-0.539729	0.224777	0.418302		sp|P60953|CDC42_HUMAN	0.373362	0.160097	0.341598		sp|O43747|AP1G1_HUMAN	0.847591	0.0986617	0.246918		Q08170	-0.978329	0.130368	0.302334
sp|Q14974|IMB1_HUMAN	0.605874	0.0537264	0.175453		sp|P84098|RL19_HUMAN	0.555216	0.267994	0.47209		sp|P09211|GSTP1_HUMAN	-0.467619	0.184805	0.3923		sp|P62140|PP1B_HUMAN	0.327791	0.225725	0.418999		sp|P02747|C1QC_HUMAN	-0.955541	0.162708	0.346552		sp|P08574|CY1_HUMAN	0.672682	0.0989531	0.247207		Q8NC51	0.552281	0.130797	0.302788
sp|P02452|CO1A1_HUMAN	-0.655646	0.0537724	0.175453		sp|Q9UNZ2|NSF1C_HUMAN	0.571915	0.269452	0.47298		sp|Q58FG0|HS905_HUMAN	0.558859	0.185351	0.39241		sp|P61769|B2MG_HUMAN	-0.407021	0.225954	0.418999		sp|P00367|DHE3_HUMAN	-0.321689	0.16371	0.347461		sp|P15153|RAC2_HUMAN	-0.547166	0.100474	0.250238		Q32MZ4	0.773231	0.131055	0.302846
sp|P50991|TCPD_HUMAN	0.576144	0.0543719	0.177094		sp|P06576|ATPB_HUMAN	-0.34513	0.269455	0.47298		sp|O60282|KIF5C_HUMAN	0.68581	0.185844	0.39241		sp|P53007|TXTP_HUMAN	-0.56588	0.226954	0.41933		sp|Q06830|PRDX1_HUMAN	-0.338461	0.163785	0.347461		sp|P13861|KAP2_HUMAN	-0.525577	0.100523	0.250238		Q9BS40	-0.79198	0.132091	0.304699
sp|P62826|RAN_HUMAN	0.519779	0.054539	0.177324		sp|O43765|SGTA_HUMAN	0.614403	0.272395	0.476451		sp|Q12840|KIF5A_HUMAN	0.68581	0.185844	0.39241		sp|P30101|PDIA3_HUMAN	-0.287612	0.227238	0.41933		sp|P61981|1433G_HUMAN	0.35773	0.164295	0.347461		sp|P09496|CLCA_HUMAN	-0.650579	0.100806	0.250497		O95336	0.538753	0.13464	0.309764
sp|Q03518|TAP1_HUMAN	0.864158	0.0547375	0.177655		sp|P14927|QCR7_HUMAN	0.621743	0.272395	0.476451		sp|P67936|TPM4_HUMAN	-0.504458	0.188979	0.398325		sp|Q15651|HMGN3_HUMAN	-0.653636	0.227338	0.41933		sp|P14866|HNRPL_HUMAN	0.434712	0.164297	0.347461		sp|P56381|ATP5E_HUMAN	-0.900136	0.101041	0.250639		P13284	-0.772894	0.134763	0.309764
sp|P42356|PI4KA_HUMAN	-0.881168	0.0554021	0.179495		sp|P07741|APT_HUMAN	0.396223	0.274478	0.479247		sp|Q99832|TCPH_HUMAN	0.415645	0.189761	0.399268		sp|Q13838|DX39B_HUMAN	0.37226	0.228793	0.42088		sp|P61978|HNRPK_HUMAN	0.301322	0.165495	0.349148		sp|P05787|K2C8_HUMAN	0.680287	0.102082	0.252775		O75348	-0.604371	0.136812	0.31392
sp|P00558|PGK1_HUMAN	0.482393	0.0562599	0.181953		sp|P14625|ENPL_HUMAN	0.319118	0.279193	0.486621		sp|P00367|DHE3_HUMAN	-0.412327	0.190205	0.399498		sp|Q15847|ADIRF_HUMAN	-0.767068	0.228985	0.42088		sp|P62140|PP1B_HUMAN	0.364394	0.165678	0.349148		sp|P61006|RAB8A_HUMAN	-0.618529	0.102423	0.253172		P10644	0.670455	0.137771	0.315564
sp|Q9UQ35|SRRM2_HUMAN	-0.739029	0.0570512	0.184162		sp|O75915|PRAF3_HUMAN	0.579721	0.28121	0.489275		sp|Q14204|DYHC1_HUMAN	0.70237	0.190825	0.400096		sp|Q9Y2B0|CNPY2_HUMAN	0.490753	0.22999	0.421985		sp|P31040|SDHA_HUMAN	0.557815	0.166428	0.350112		sp|Q13263|TIF1B_HUMAN	0.608543	0.103368	0.255059		Q9BS26	0.539799	0.138456	0.316576
sp|P54578|UBP14_HUMAN	1.09294	0.0571433	0.184162		sp|Q9BVC6|TM109_HUMAN	-0.564344	0.283072	0.490501		sp|P83731|RL24_HUMAN	0.594779	0.192146	0.402158		sp|P28074|PSB5_HUMAN	-0.678273	0.232977	0.426715		sp|Q6DD88|ATLA3_HUMAN	0.69746	0.167607	0.351975		sp|P07951|TPM2_HUMAN	-0.522202	0.105238	0.259218		Q969H8	0.632965	0.139223	0.31666
sp|Q13242|SRSF9_HUMAN	1.06491	0.0575166	0.18504		sp|P14174|MIF_HUMAN	-0.566145	0.283072	0.490501		sp|P05388|RLA0_HUMAN	0.498887	0.194676	0.40674		sp|Q9HAV0|GBB4_HUMAN	-0.733343	0.234199	0.427475		sp|Q96TA1|NIBA2_HUMAN	0.440239	0.169383	0.355081		sp|P30040|ERP29_HUMAN	0.443007	0.105561	0.259559		P00492	0.637989	0.139223	0.31666
sp|Q14112|NID2_HUMAN	-1.0431	0.0582856	0.187186		sp|Q16822|PCKGM_HUMAN	0.506053	0.2834	0.490501		sp|Q99798|ACON_HUMAN	0.509304	0.195687	0.408138		sp|P61978|HNRPK_HUMAN	0.263761	0.234454	0.427475		sp|Q01469|FABP5_HUMAN	-0.732083	0.171231	0.358327		sp|Q86UX7|URP2_HUMAN	-0.850756	0.1058	0.25969		Q9UBE0	0.640032	0.139223	0.31666
sp|P08865|RSSA_HUMAN	0.632914	0.0593295	0.190098		sp|P50897|PPT1_HUMAN	-0.427324	0.28656	0.495104		sp|O75131|CPNE3_HUMAN	0.477545	0.196788	0.408589		sp|P09211|GSTP1_HUMAN	-0.281025	0.23462	0.427475		sp|Q96KP4|CNDP2_HUMAN	0.547552	0.172024	0.359358		sp|P04179|SODM_HUMAN	0.645092	0.106184	0.260178		O43169	-0.790374	0.14023	0.316837
sp|P27816|MAP4_HUMAN	0.725037	0.0593993	0.190098		sp|O00299|CLIC1_HUMAN	0.277093	0.287314	0.495541		sp|Q16543|CDC37_HUMAN	0.498806	0.196788	0.408589		sp|P00505|AATM_HUMAN	0.434954	0.235246	0.427549		sp|P48426|PI42A_HUMAN	-0.825229	0.172837	0.359478		sp|P54578|UBP14_HUMAN	1.01861	0.107712	0.263463		P25787	0.529527	0.140408	0.316837
sp|P14314|GLU2B_HUMAN	0.630062	0.0595224	0.190161		sp|O75390|CISY_HUMAN	0.288254	0.289688	0.498768		sp|Q7L576|CYFP1_HUMAN	0.526462	0.196931	0.408589		sp|P25325|THTM_HUMAN	-0.482118	0.23548	0.427549		sp|P46977|STT3A_HUMAN	-0.420735	0.173058	0.359478		sp|Q86Y82|STX12_HUMAN	-0.904579	0.108053	0.263838		O15511	0.571874	0.140507	0.316837
sp|Q16629|SRSF7_HUMAN	0.779133	0.0596373	0.190197		sp|Q9UI12|VATH_HUMAN	-0.557618	0.29224	0.502288		sp|P15121|ALDR_HUMAN	-0.4589	0.197495	0.40891		sp|Q969H8|MYDGF_HUMAN	0.466212	0.237013	0.429586		sp|Q5JTV8|TOIP1_HUMAN	0.623976	0.173104	0.359478		sp|P30044|PRDX5_HUMAN	-0.412636	0.108496	0.264458		P58546	0.594166	0.140507	0.316837
sp|P30084|ECHM_HUMAN	0.925339	0.0598553	0.190562		sp|P36957|ODO2_HUMAN	0.465803	0.293258	0.503163		sp|P30101|PDIA3_HUMAN	-0.531766	0.197771	0.40891		sp|P38646|GRP75_HUMAN	0.366484	0.237737	0.430152		sp|Q13509|TBB3_HUMAN	0.81532	0.173282	0.359478		sp|Q03519|TAP2_HUMAN	1.37941	0.110493	0.26886		Q99714	0.478334	0.140519	0.316837
sp|P62979|RS27A_HUMAN	-0.657623	0.0603518	0.19181		sp|Q1KMD3|HNRL2_HUMAN	0.450805	0.294978	0.50524		sp|P39023|RL3_HUMAN	0.364011	0.200532	0.413867		sp|P24844|MYL9_HUMAN	-0.377861	0.239144	0.431949		sp|P20618|PSB1_HUMAN	0.55504	0.175977	0.364438		sp|P39023|RL3_HUMAN	0.496047	0.113575	0.275881		P48643	0.486672	0.140951	0.317263
sp|Q9NZ01|TECR_HUMAN	0.804812	0.0607685	0.192801		sp|P27797|CALR_HUMAN	0.237473	0.295984	0.506087		sp|P59666|DEF3_HUMAN	-0.484935	0.200863	0.413867		sp|P06576|ATPB_HUMAN	-0.352541	0.242093	0.435849		sp|P67775|PP2AA_HUMAN	0.50033	0.176356	0.364591		sp|Q9NYU2|UGGG1_HUMAN	0.773878	0.114344	0.276784		Q99829	0.807011	0.141242	0.317367
sp|P04899|GNAI2_HUMAN	-0.542624	0.0613707	0.194376		sp|O95831|AIFM1_HUMAN	-0.418105	0.297241	0.506666		sp|P13861|KAP2_HUMAN	-0.403947	0.20212	0.41574		sp|Q9UBE0|SAE1_HUMAN	0.546175	0.242138	0.435849		sp|P31943|HNRH1_HUMAN	0.422663	0.178598	0.367189		sp|P37837|TALDO_HUMAN	-0.466464	0.114635	0.276784		Q8WX93	0.829975	0.141734	0.317925
sp|Q92804|RBP56_HUMAN	1.06255	0.0615338	0.194493		sp|P84077|ARF1_HUMAN	0.560417	0.297879	0.506666		sp|P62140|PP1B_HUMAN	0.378923	0.204111	0.419113		sp|P53597|SUCA_HUMAN	-0.438084	0.243063	0.436327		sp|Q9BRA2|TXD17_HUMAN	0.562635	0.178631	0.367189		sp|P17858|PFKAL_HUMAN	0.555843	0.114657	0.276784		Q7Z6B7	-0.793318	0.142546	0.319195
sp|Q99460|PSMD1_HUMAN	0.712941	0.0616193	0.194493		sp|P98179|RBM3_HUMAN	0.440518	0.297888	0.506666		sp|Q9UKM9|RALY_HUMAN	0.47977	0.204923	0.420056		sp|O15533|TPSN_HUMAN	0.58421	0.24324	0.436327		sp|Q13838|DX39B_HUMAN	0.408877	0.178738	0.367189		sp|P46940|IQGA1_HUMAN	0.380502	0.114735	0.276784		P06703	-0.501337	0.142949	0.319547
sp|Q13217|DNJC3_HUMAN	1.00741	0.0617451	0.194555		sp|P14854|CX6B1_HUMAN	-0.422812	0.29837	0.506666		sp|P04792|HSPB1_HUMAN	0.504098	0.206366	0.421997		sp|P40926|MDHM_HUMAN	0.398072	0.245406	0.439459		sp|P49327|FAS_HUMAN	0.972143	0.17884	0.367189		sp|P31949|S10AB_HUMAN	0.678267	0.11539	0.277511		P61224;A6NIZ1	-0.470739	0.144809	0.323149
sp|P56192|SYMC_HUMAN	0.855066	0.0624778	0.1963		sp|O94973|AP2A2_HUMAN	-0.726629	0.299387	0.507523		sp|P27695|APEX1_HUMAN	0.4081	0.206577	0.421997		sp|Q14011|CIRBP_HUMAN	-0.592584	0.247012	0.440815		sp|Q14315|FLNC_HUMAN	-0.450611	0.180781	0.370538		sp|P50135|HNMT_HUMAN	-0.932936	0.115432	0.277511		Q92522	-0.644898	0.14615	0.325584
sp|P46783|RS10_HUMAN	0.680754	0.0626647	0.1963		sp|P07602|SAP_HUMAN	0.314453	0.300191	0.508015		sp|P13647|K2C5_HUMAN	1.22876	0.207178	0.422502		sp|P11766|ADHX_HUMAN	-0.354945	0.247425	0.440815		sp|P30049|ATPD_HUMAN	-0.702468	0.181113	0.370585		sp|O43488|ARK72_HUMAN	-0.507464	0.116238	0.27897		P25325	-0.534637	0.147092	0.327123
sp|P35659|DEK_HUMAN	0.958065	0.0626903	0.1963		sp|O15511|ARPC5_HUMAN	0.395308	0.302449	0.510964		sp|P02795|MT2_HUMAN	-0.562719	0.209671	0.425527		sp|P62258|1433E_HUMAN	-0.281932	0.24743	0.440815		sp|P13987|CD59_HUMAN	-0.494164	0.183822	0.375486		sp|Q07666|KHDR1_HUMAN	0.804692	0.117011	0.28013		Q9HC38	-0.574835	0.147639	0.327779
sp|P07237|PDIA1_HUMAN	0.645596	0.0629043	0.1963		sp|P62424|RL7A_HUMAN	0.29677	0.304026	0.51115		sp|P13640|MT1G_HUMAN	-0.562719	0.209671	0.425527		sp|P49913|CAMP_HUMAN	-0.575516	0.248593	0.442132		sp|P14317|HCLS1_HUMAN	0.719273	0.185357	0.377977		sp|P30536|TSPO_HUMAN	-0.637941	0.11712	0.28013		P09651;Q32P51;A0A2R8Y4L2	0.48784	0.14979	0.331989
sp|Q9Y3B3|TMED7_HUMAN	0.883001	0.0629425	0.1963		sp|P24534|EF1B_HUMAN	0.453718	0.304108	0.51115		sp|P98095|FBLN2_HUMAN	-0.635016	0.210263	0.425527		sp|P62753|RS6_HUMAN	0.391407	0.252608	0.448509		sp|P06310|KV230_HUMAN	-0.644219	0.186426	0.379509		sp|P60981|DEST_HUMAN	-0.46029	0.117637	0.280887		Q01469	-0.688924	0.15151	0.334815
sp|P30154|2AAB_HUMAN	-0.76704	0.0629935	0.1963		sp|P42766|RL35_HUMAN	0.454703	0.304108	0.51115		sp|P20073|ANXA7_HUMAN	-0.39814	0.210378	0.425527		sp|P60468|SC61B_HUMAN	-0.64573	0.255766	0.452575		sp|Q8NF91|SYNE1_HUMAN	-0.74554	0.189773	0.385668		sp|Q9UMS4|PRP19_HUMAN	0.742434	0.117986	0.281244		A0A0C4DH38	-0.862486	0.15158	0.334815
sp|Q14498|RBM39_HUMAN	0.915866	0.0630469	0.1963		sp|P50990|TCPQ_HUMAN	0.262656	0.305395	0.512443		sp|P17987|TCPA_HUMAN	0.374989	0.210726	0.425527		sp|Q9H4G4|GAPR1_HUMAN	-0.649759	0.255766	0.452575		sp|P53004|BIEA_HUMAN	0.704771	0.194136	0.393867		sp|Q15029|U5S1_HUMAN	0.808636	0.118237	0.281363		P62424	0.509253	0.152074	0.334887
sp|P40429|RL13A_HUMAN	0.792185	0.0631658	0.196338		sp|P09758|TACD2_HUMAN	0.686432	0.309622	0.518656		sp|P62826|RAN_HUMAN	0.35717	0.210801	0.425527		sp|Q9UKM9|RALY_HUMAN	0.39741	0.257995	0.455146		sp|P31946|1433B_HUMAN	-0.287888	0.194721	0.394197		sp|P63244|RACK1_HUMAN	0.510036	0.120344	0.285894		P49327	1.18711	0.152147	0.334887
sp|P62820|RAB1A_HUMAN	-0.644612	0.0640272	0.198679		sp|P78417|GSTO1_HUMAN	0.494241	0.315034	0.52683		sp|P59665|DEF1_HUMAN	-0.50117	0.21182	0.426861		sp|O75594|PGRP1_HUMAN	-0.646949	0.258091	0.455146		sp|P00441|SODC_HUMAN	-0.372952	0.195238	0.394197		sp|P28482|MK01_HUMAN	-0.543573	0.120753	0.28638		Q9H444	0.781512	0.152648	0.334887
sp|Q13596|SNX1_HUMAN	-0.796552	0.0647462	0.200571		sp|P52209|6PGD_HUMAN	0.277035	0.319071	0.532681		sp|Q06830|PRDX1_HUMAN	-0.468834	0.213636	0.429793		sp|P05452|TETN_HUMAN	-0.604772	0.258649	0.455362		sp|P51148|RAB5C_HUMAN	-0.450314	0.195393	0.394197		sp|P25815|S100P_HUMAN	1.49716	0.121382	0.287386		P08621	0.784298	0.152648	0.334887
sp|P33991|MCM4_HUMAN	1.04406	0.0650276	0.201104		sp|Q71DI3|H32_HUMAN	0.683994	0.320569	0.533435		sp|P49419|AL7A1_HUMAN	0.583331	0.215214	0.431813		sp|O00487|PSDE_HUMAN	0.448646	0.261637	0.459847		sp|P38646|GRP75_HUMAN	0.402523	0.195861	0.394197		sp|P50453|SPB9_HUMAN	-0.725339	0.122213	0.288867		O60763	0.685597	0.1529	0.334887
sp|P52597|HNRPF_HUMAN	0.66291	0.0653231	0.201678		sp|P30626|SORCN_HUMAN	-0.409946	0.3206	0.533435		sp|P09669|COX6C_HUMAN	-0.569189	0.215365	0.431813		sp|Q9UNZ2|NSF1C_HUMAN	0.576981	0.26453	0.46415		sp|P00505|AATM_HUMAN	0.472936	0.196228	0.394197		sp|Q15363|TMED2_HUMAN	-0.953008	0.123129	0.290543		O75594	-0.793416	0.153899	0.33638
sp|Q13630|FCL_HUMAN	1.06123	0.0659547	0.203287		sp|O15372|EIF3H_HUMAN	0.478034	0.322201	0.5352		sp|P23246|SFPQ_HUMAN	0.399052	0.215726	0.431813		sp|P07741|APT_HUMAN	0.396084	0.266947	0.466839		sp|P08123|CO1A2_HUMAN	-0.565669	0.196275	0.394197		sp|Q15424|SAFB1_HUMAN	0.78788	0.124718	0.292328		P25815	1.35177	0.154099	0.33638
sp|Q96Q15|SMG1_HUMAN	-0.784679	0.0662767	0.203937		sp|P07919|QCR6_HUMAN	-0.523204	0.330852	0.548649		sp|Q15582|BGH3_HUMAN	0.623727	0.216713	0.433063		sp|P07858|CATB_HUMAN	0.517775	0.266957	0.466839		sp|P17858|PFKAL_HUMAN	0.671696	0.197712	0.396418		sp|P62837|UB2D2_HUMAN	0.788166	0.124718	0.292328		P10768	-0.407906	0.155383	0.33774
sp|O43684|BUB3_HUMAN	0.909073	0.0665491	0.204433		sp|P62834|RAP1A_HUMAN	-0.589656	0.332362	0.549268		sp|P08574|CY1_HUMAN	0.557846	0.217437	0.433783		sp|O43765|SGTA_HUMAN	0.618402	0.267902	0.466928		sp|O00217|NDUS8_HUMAN	-0.605215	0.199141	0.398616		sp|Q9BPX5|ARP5L_HUMAN	0.796199	0.124718	0.292328		P02747	-0.880341	0.15567	0.33774
sp|P60174|TPIS_HUMAN	0.449841	0.0672268	0.205875		sp|Q08380|LG3BP_HUMAN	0.501564	0.33237	0.549268		sp|Q96TA1|NIBA2_HUMAN	0.524258	0.218254	0.434321		sp|P14927|QCR7_HUMAN	0.627125	0.267902	0.466928		sp|P13489|RINI_HUMAN	-0.322671	0.199871	0.399409		sp|P55036|PSMD4_HUMAN	0.802625	0.124718	0.292328		P50213	0.752927	0.155922	0.33774
sp|P13804|ETFA_HUMAN	0.594218	0.0672428	0.205875		sp|O75348|VATG1_HUMAN	-0.48545	0.333049	0.549268		sp|Q16891|MIC60_HUMAN	0.386244	0.218435	0.434321		sp|Q8IXB1|DJC10_HUMAN	0.692741	0.269058	0.46816		sp|Q9Y2B0|CNPY2_HUMAN	0.526045	0.200327	0.399652		sp|P32320|CDD_HUMAN	1.45933	0.124967	0.292422		P15121	-0.549648	0.155982	0.33774
sp|Q05707|COEA1_HUMAN	-1.21522	0.0673966	0.206003		sp|P50995|ANX11_HUMAN	0.37649	0.333723	0.549268		sp|P61158|ARP3_HUMAN	0.396014	0.221008	0.438203		sp|P11413|G6PD_HUMAN	0.428261	0.269846	0.468751		sp|Q14CN4|K2C72_HUMAN	1.03668	0.20101	0.400348		sp|P10606|COX5B_HUMAN	-0.65741	0.126345	0.295154		P06576	-0.449822	0.156164	0.33774
sp|P40227|TCPZ_HUMAN	0.688107	0.0687163	0.209555		sp|P29401|TKT_HUMAN	-0.232043	0.333999	0.549268		sp|Q92522|H1X_HUMAN	-0.573175	0.221153	0.438203		sp|P62993|GRB2_HUMAN	0.518446	0.273354	0.473649		sp|Q9Y3Z3|SAMH1_HUMAN	-0.399328	0.202053	0.401756		sp|P52566|GDIR2_HUMAN	-0.447634	0.126829	0.295795		P18564	1.23522	0.156279	0.33774
sp|P51149|RAB7A_HUMAN	0.537728	0.0688955	0.209555		sp|O60749|SNX2_HUMAN	0.451128	0.336036	0.550878		sp|P62258|1433E_HUMAN	-0.380207	0.221489	0.438203		sp|P35611|ADDA_HUMAN	-0.555817	0.273593	0.473649		sp|P22307|SCP2_HUMAN	-0.608905	0.203618	0.404197		sp|P13796|PLSL_HUMAN	-0.376573	0.129221	0.300872		P62837;P61077	0.734773	0.15763	0.33897
sp|P38606|VATA_HUMAN	0.576642	0.0689011	0.209555		sp|P04843|RPN1_HUMAN	0.267963	0.336091	0.550878		sp|P61006|RAB8A_HUMAN	-0.479528	0.22358	0.441607		sp|Q9ULV4|COR1C_HUMAN	-0.287666	0.274027	0.473649		sp|Q969H8|MYDGF_HUMAN	0.501148	0.205015	0.406251		sp|P18085|ARF4_HUMAN	0.575612	0.130859	0.30363		Q9BPX5	0.739355	0.15763	0.33897
sp|P01861|IGHG4_HUMAN	-0.817546	0.0692636	0.21031		sp|P62910|RL32_HUMAN	0.401623	0.337389	0.551206		sp|Q7Z4W1|DCXR_HUMAN	-0.564746	0.224189	0.442079		sp|P50570|DYN2_HUMAN	0.454578	0.2756	0.47558		sp|Q9Y5X3|SNX5_HUMAN	-0.676414	0.205332	0.406251		sp|Q16531|DDB1_HUMAN	0.511077	0.130884	0.30363		O00233	0.736215	0.15763	0.33897
sp|O60716|CTND1_HUMAN	0.77463	0.0696341	0.211085		sp|P50238|CRIP1_HUMAN	-0.703582	0.338278	0.551206		sp|Q9BSJ8|ESYT1_HUMAN	0.480859	0.226328	0.44556		sp|O75390|CISY_HUMAN	0.292825	0.286647	0.493827		sp|Q99497|PARK7_HUMAN	-0.335774	0.206919	0.408191		sp|Q9H4G4|GAPR1_HUMAN	-0.981809	0.131054	0.30363		P31949	0.579963	0.158949	0.341242
sp|P13667|PDIA4_HUMAN	0.831508	0.0700163	0.21167		sp|P49419|AL7A1_HUMAN	0.547996	0.338368	0.551206		sp|P50897|PPT1_HUMAN	-0.581413	0.227018	0.446181		sp|Q9BVC6|TM109_HUMAN	-0.559808	0.287978	0.494488		sp|A0A0J9YXX1|HV5X1_HUMAN	-0.891174	0.206994	0.408191		sp|Q13596|SNX1_HUMAN	-0.663387	0.131768	0.304691		Q08380	0.742488	0.159275	0.34138
sp|P99999|CYC_HUMAN	0.566424	0.0701166	0.21167		sp|P42167|LAP2B_HUMAN	0.324348	0.338518	0.551206		sp|P31483|TIA1_HUMAN	0.729574	0.228623	0.448597		sp|P14174|MIF_HUMAN	-0.562041	0.287978	0.494488		sp|O00479|HMGN4_HUMAN	-0.472501	0.208076	0.409472		sp|Q00610|CLH1_HUMAN	0.37121	0.131975	0.304691		Q13247	0.732556	0.15969	0.341705
sp|Q9UMN6|KMT2B_HUMAN	-0.914117	0.0702596	0.21167		sp|Q14195|DPYL3_HUMAN	-0.43463	0.341058	0.554429		sp|P08727|K1C19_HUMAN	0.752577	0.229245	0.448887		sp|P50897|PPT1_HUMAN	-0.42352	0.288523	0.494611		sp|P40926|MDHM_HUMAN	0.436491	0.208328	0.409472		sp|P17096|HMGA1_HUMAN	0.716015	0.132182	0.304691		P01859	-1.22669	0.160737	0.34338
sp|Q15717|ELAV1_HUMAN	0.819261	0.070399	0.21167		sp|P09496|CLCA_HUMAN	-0.370625	0.345583	0.560865		sp|P40121|CAPG_HUMAN	-0.506637	0.229523	0.448887		sp|P78417|GSTO1_HUMAN	0.505495	0.290548	0.497265		sp|P35241|RADI_HUMAN	-0.423972	0.20867	0.409472		sp|O43795|MYO1B_HUMAN	-1.15002	0.132897	0.304691		P07686	0.698231	0.16141	0.344254
sp|P08574|CY1_HUMAN	0.811746	0.0704484	0.21167		sp|P25398|RS12_HUMAN	0.294524	0.346333	0.561162		sp|Q8N257|H2B3B_HUMAN	-0.42065	0.231379	0.451776		sp|P98179|RBM3_HUMAN	0.443721	0.291606	0.498261		sp|P02545|LMNA_HUMAN	-0.338714	0.209159	0.40976		sp|Q9UHL4|DPP2_HUMAN	-0.768612	0.132969	0.304691		Q15019	-0.422377	0.163683	0.348531
sp|O75083|WDR1_HUMAN	0.470066	0.0705181	0.21167		sp|P18621|RL17_HUMAN	0.348341	0.348124	0.562397		sp|P10155|RO60_HUMAN	0.55631	0.234634	0.457383		sp|P29401|TKT_HUMAN	-0.246103	0.292205	0.498468		sp|Q16836|HCDH_HUMAN	-0.430538	0.21078	0.411617		sp|Q6UW68|TM205_HUMAN	-0.777205	0.132969	0.304691		P20290	0.635301	0.166215	0.350638
sp|P83731|RL24_HUMAN	0.819855	0.0710464	0.212785		sp|O43795|MYO1B_HUMAN	-0.719597	0.348232	0.562397		sp|Q9BV40|VAMP8_HUMAN	0.620437	0.236214	0.458218		sp|P14625|ENPL_HUMAN	0.308297	0.292826	0.498669		sp|P30044|PRDX5_HUMAN	-0.289325	0.210795	0.411617		sp|P40227|TCPZ_HUMAN	0.63215	0.133031	0.304691		P60468	-0.801139	0.166233	0.350638
sp|Q9Y618|NCOR2_HUMAN	-0.880789	0.0711214	0.212785		sp|P10768|ESTD_HUMAN	-0.286436	0.349229	0.56309		sp|O00233|PSMD9_HUMAN	0.620436	0.236214	0.458218		sp|Q9UBV2|SE1L1_HUMAN	-0.597701	0.293383	0.498669		sp|Q9UKM9|RALY_HUMAN	0.433848	0.211725	0.41276		sp|Q13247|SRSF6_HUMAN	0.793969	0.133701	0.305727		Q9UHL4	-0.801139	0.166233	0.350638
sp|P27695|APEX1_HUMAN	0.610093	0.0712508	0.212825		sp|P39019|RS19_HUMAN	0.367042	0.350629	0.563717		sp|Q14258|TRI25_HUMAN	0.620471	0.236214	0.458218		sp|O00299|CLIC1_HUMAN	0.273252	0.293756	0.498669		sp|P07951|TPM2_HUMAN	-0.413264	0.212798	0.414178		sp|P11413|G6PD_HUMAN	0.564201	0.134891	0.30757		P12235	-0.801354	0.166233	0.350638
sp|P01011|AACT_HUMAN	-0.887347	0.071381	0.212868		sp|Q00839|HNRPU_HUMAN	0.220347	0.350757	0.563717		sp|Q05639|EF1A2_HUMAN	0.458948	0.240774	0.466304		sp|P24534|EF1B_HUMAN	0.456834	0.297942	0.503319		sp|P62753|RS6_HUMAN	0.427438	0.213825	0.415501		sp|P46777|RL5_HUMAN	0.602646	0.135092	0.30757		Q05315	-0.803448	0.166233	0.350638
sp|P25789|PSA4_HUMAN	0.59957	0.0728689	0.216686		sp|P20700|LMNB1_HUMAN	0.241857	0.351804	0.564483		sp|Q8N8S7|ENAH_HUMAN	0.711657	0.241655	0.467253		sp|P42766|RL35_HUMAN	0.458049	0.297942	0.503319		sp|P09429|HMGB1_HUMAN	-0.316731	0.214743	0.416609		sp|P62258|1433E_HUMAN	-0.366084	0.135164	0.30757		P27797	0.366465	0.16629	0.350638
sp|P25787|PSA2_HUMAN	0.578906	0.0728972	0.216686		sp|P08637|FCG3A_HUMAN	-0.557737	0.352727	0.565048		sp|P12724|ECP_HUMAN	-0.661636	0.24282	0.468745		sp|Q86X76|NIT1_HUMAN	0.475196	0.297942	0.503319		sp|Q02978|M2OM_HUMAN	-0.627675	0.215959	0.417649		sp|O94925|GLSK_HUMAN	1.19831	0.135505	0.307845		P38646	0.42154	0.166871	0.351293
sp|Q16531|DDB1_HUMAN	0.762616	0.0733302	0.217268		sp|Q9NYL9|TMOD3_HUMAN	-0.339092	0.355445	0.568483		sp|P35241|RADI_HUMAN	-0.443552	0.243941	0.470148		sp|Q14696|MESD_HUMAN	-0.642535	0.299532	0.505188		sp|Q9UBE0|SAE1_HUMAN	0.581934	0.215977	0.417649		sp|P14866|HNRPL_HUMAN	0.457701	0.13717	0.31089		P23526	0.682293	0.167291	0.351609
sp|O75131|CPNE3_HUMAN	0.708673	0.0733451	0.217268		sp|P16401|H15_HUMAN	-0.258456	0.358859	0.572608		sp|O15400|STX7_HUMAN	-0.613197	0.24479	0.471023		sp|P09758|TACD2_HUMAN	0.690796	0.302674	0.509665		sp|Q9UBR2|CATZ_HUMAN	-0.835662	0.218828	0.422479		sp|Q14974|IMB1_HUMAN	0.459737	0.137606	0.31089		O14773	-0.55652	0.16763	0.351752
sp|P35916|VGFR3_HUMAN	-0.839811	0.0734478	0.217268		sp|P35637|FUS_HUMAN	0.412993	0.359181	0.572608		sp|P63244|RACK1_HUMAN	0.380221	0.245999	0.472587		sp|P62910|RL32_HUMAN	0.429454	0.303592	0.510387		sp|P52566|GDIR2_HUMAN	-0.318534	0.219287	0.422683		sp|P62249|RS16_HUMAN	0.444055	0.137893	0.31089		Q9UBR2	-0.955508	0.168525	0.353061
sp|Q9Y2A7|NCKP1_HUMAN	0.857192	0.0740536	0.218708		sp|P10321|HLAC_HUMAN	0.439766	0.365274	0.581385		sp|Q15181|IPYR_HUMAN	0.378666	0.247503	0.474713		sp|P14854|CX6B1_HUMAN	-0.421638	0.304903	0.511767		sp|Q6IBS0|TWF2_HUMAN	0.592777	0.219719	0.422778		sp|P06744|G6PI_HUMAN	0.389039	0.137923	0.31089		Q16181	-0.343857	0.169271	0.354053
sp|Q9Y6C9|MTCH2_HUMAN	0.887075	0.0743655	0.219277		sp|P13073|COX41_HUMAN	0.451123	0.367539	0.584051		sp|P49023|PAXI_HUMAN	-0.626836	0.25062	0.47992		sp|O75832|PSD10_HUMAN	-0.671824	0.306765	0.514066		sp|Q01814|AT2B2_HUMAN	-0.476023	0.220042	0.422778		sp|P02545|LMNA_HUMAN	-0.407734	0.137952	0.31089		P62906	0.470239	0.169547	0.354061
sp|P16104|H2AX_HUMAN	0.476348	0.0746549	0.219777		sp|P39656|OST48_HUMAN	-0.287554	0.369992	0.587007		sp|O95994|AGR2_HUMAN	-0.795052	0.254547	0.486657		sp|Q92900|RENT1_HUMAN	0.591438	0.310206	0.518999		sp|P61006|RAB8A_HUMAN	-0.431487	0.221057	0.424047		sp|P63104|1433Z_HUMAN	0.332693	0.138243	0.311047		P08574	0.58585	0.170103	0.354653
sp|P46778|RL21_HUMAN	0.755043	0.0751756	0.220956		sp|P61026|RAB10_HUMAN	-0.289356	0.371129	0.587868		sp|Q16695|H31T_HUMAN	-0.370341	0.255471	0.48763		sp|P27824|CALX_HUMAN	0.266751	0.318173	0.531476		sp|O00487|PSDE_HUMAN	0.48511	0.223163	0.427401		sp|P98179|RBM3_HUMAN	0.600797	0.139037	0.311849		P50897	-0.60484	0.170988	0.355929
sp|Q9NUV9|GIMA4_HUMAN	-0.856791	0.0754342	0.221362		sp|Q8NC51|PAIRB_HUMAN	0.286337	0.372294	0.588771		sp|O43707|ACTN4_HUMAN	-0.554333	0.255952	0.48763		sp|P27797|CALR_HUMAN	0.223239	0.319624	0.533047		sp|O14579|COPE_HUMAN	0.557292	0.223917	0.428141		sp|Q8WWM9|CYGB_HUMAN	-1.01312	0.139044	0.311849		Q16881	0.743179	0.17145	0.35632
sp|Q9UHD8|SEPT9_HUMAN	0.508286	0.075998	0.222661		sp|P35222|CTNB1_HUMAN	0.324454	0.375537	0.592953		sp|Q9BVC6|TM109_HUMAN	-0.642829	0.256282	0.48763		sp|P39019|RS19_HUMAN	0.385092	0.321813	0.535841		sp|P62987|RL40_HUMAN	-0.799138	0.224264	0.428141		sp|P07237|PDIA1_HUMAN	0.488989	0.141213	0.31621		P30044	-0.357477	0.171847	0.356575
sp|P61158|ARP3_HUMAN	0.571243	0.0769226	0.22439		sp|P28066|PSA5_HUMAN	-0.276868	0.378188	0.596189		sp|P30044|PRDX5_HUMAN	-0.314735	0.257862	0.489856		sp|O60749|SNX2_HUMAN	0.46128	0.322562	0.536233		sp|O75390|CISY_HUMAN	0.327349	0.224716	0.42831		sp|P49773|HINT1_HUMAN	0.442959	0.141872	0.317178		P13762	-0.909106	0.172164	0.356665
sp|Q07954|LRP1_HUMAN	-0.783772	0.0770243	0.22439		sp|P15121|ALDR_HUMAN	-0.308636	0.379213	0.596853		sp|P61769|B2MG_HUMAN	-0.427875	0.258792	0.490841		sp|O43795|MYO1B_HUMAN	-0.742006	0.324419	0.538463		sp|Q9ULA0|DNPEP_HUMAN	-0.658918	0.225068	0.42831		sp|P04844|RPN2_HUMAN	0.533733	0.142481	0.317757		Q96TA1	0.72448	0.173466	0.35879
sp|Q96N67|DOCK7_HUMAN	-0.876099	0.077321	0.22439		sp|O75396|SC22B_HUMAN	-0.27754	0.379958	0.597077		sp|P40227|TCPZ_HUMAN	0.451019	0.25936	0.491137		sp|P50995|ANX11_HUMAN	0.367362	0.324959	0.538503		sp|P07741|APT_HUMAN	0.432009	0.225922	0.429253		sp|P05976|MYL1_HUMAN	-0.702484	0.142583	0.317757		P33121	-0.775587	0.173811	0.358934
sp|Q9P2R7|SUCB1_HUMAN	-0.876132	0.077321	0.22439		sp|P18124|RL7_HUMAN	0.221228	0.384495	0.602299		sp|P28482|MK01_HUMAN	-0.470869	0.260562	0.492396		sp|P30626|SORCN_HUMAN	-0.405572	0.327302	0.541526		sp|P09493|TPM1_HUMAN	-0.414996	0.226503	0.429674		sp|P33121|ACSL1_HUMAN	-0.839084	0.143206	0.318415		P16402	-0.547797	0.17572	0.3623
sp|P06310|KV230_HUMAN	-0.876147	0.077321	0.22439		sp|P33121|ACSL1_HUMAN	-0.46565	0.384498	0.602299		sp|Q15257|PTPA_HUMAN	-0.661482	0.261657	0.492396		sp|Q71DI3|H32_HUMAN	0.362109	0.329044	0.543548		sp|O00299|CLIC1_HUMAN	0.309547	0.228275	0.43235		sp|P02747|C1QC_HUMAN	-0.982349	0.14339	0.318415		P51572	0.552825	0.178529	0.36751
sp|Q9Y6J0|CABIN_HUMAN	-0.876184	0.077321	0.22439		sp|P55072|TERA_HUMAN	0.209446	0.385738	0.603287		sp|Q9UI12|VATH_HUMAN	-0.661515	0.261657	0.492396		sp|P24666|PPAC_HUMAN	0.548791	0.33201	0.547581		sp|P09669|COX6C_HUMAN	-0.528547	0.231252	0.437297		sp|Q71DI3|H32_HUMAN	0.65898	0.143559	0.318415		Q96L93	-0.812224	0.17963	0.368609
sp|P49458|SRP09_HUMAN	0.785977	0.0782983	0.226347		sp|Q9Y696|CLIC4_HUMAN	-0.318021	0.386691	0.603824		sp|P52272|HNRPM_HUMAN	0.393944	0.261676	0.492396		sp|P62424|RL7A_HUMAN	0.299287	0.332837	0.548078		sp|P11413|G6PD_HUMAN	0.463866	0.232949	0.439811		sp|Q9H444|CHM4B_HUMAN	0.835471	0.145288	0.321743		Q8NG11	-0.811976	0.17963	0.368609
sp|Q14258|TRI25_HUMAN	0.792327	0.0782983	0.226347		sp|P62266|RS23_HUMAN	0.308354	0.387619	0.604304		sp|P57053|H2BFS_HUMAN	-0.389604	0.262426	0.49303		sp|O15260|SURF4_HUMAN	-0.536329	0.337654	0.553872		sp|Q9P2X0|DPM3_HUMAN	-0.750091	0.234037	0.441169		sp|Q562R1|ACTBL_HUMAN	-1.00371	0.14553	0.32177		Q8IXB1	0.78815	0.182245	0.373386
sp|P62942|FKB1A_HUMAN	-0.584149	0.0783651	0.226347		sp|P80303|NUCB2_HUMAN	0.414896	0.388219	0.604304		sp|Q8IZP2|ST134_HUMAN	0.428761	0.264254	0.495684		sp|Q99538|LGMN_HUMAN	-0.540174	0.337654	0.553872		sp|P62328|TYB4_HUMAN	-0.412892	0.234603	0.441541		sp|Q96TA1|NIBA2_HUMAN	0.641497	0.145941	0.322171		P09496	-0.52729	0.184551	0.377518
sp|P46782|RS5_HUMAN	0.672693	0.0787686	0.226941		sp|P12814|ACTN1_HUMAN	-0.239731	0.391673	0.607813		sp|P06576|ATPB_HUMAN	-0.509081	0.266254	0.498651		sp|O75348|VATG1_HUMAN	-0.480756	0.338779	0.553872		sp|P84243|H33_HUMAN	-0.344493	0.23577	0.443041		sp|P80723|BASP1_HUMAN	0.705956	0.146935	0.323857		P62330	-0.586133	0.186226	0.380197
sp|O75140|DEPD5_HUMAN	-0.897979	0.0790647	0.226941		sp|Q9BTV4|TMM43_HUMAN	-0.437955	0.392257	0.607813		sp|Q9Y536|PAL4A_HUMAN	-0.420464	0.267167	0.499577		sp|P25398|RS12_HUMAN	0.298661	0.338809	0.553872		sp|P00387|NB5R3_HUMAN	-0.350298	0.237178	0.444987		sp|P11166|GTR1_HUMAN	0.867196	0.147619	0.324855		P50579	0.767696	0.186446	0.380197
sp|Q9BS40|LXN_HUMAN	-0.897973	0.0790647	0.226941		sp|Q99832|TCPH_HUMAN	0.195596	0.392316	0.607813		sp|P50995|ANX11_HUMAN	0.466762	0.26823	0.50078		sp|Q1KMD3|HNRL2_HUMAN	0.42004	0.339008	0.553872		sp|Q10567|AP1B1_HUMAN	0.346368	0.238333	0.446456		sp|P84243|H33_HUMAN	-0.415814	0.147957	0.325089		P31483	0.770251	0.188091	0.382591
sp|Q9NTJ5|SAC1_HUMAN	-0.897979	0.0790647	0.226941		sp|Q8WX93|PALLD_HUMAN	0.403828	0.393479	0.608071		sp|P09496|CLCA_HUMAN	-0.48524	0.268786	0.501034		sp|P06753|TPM3_HUMAN	-0.262135	0.34185	0.557101		sp|P07858|CATB_HUMAN	0.554707	0.239283	0.447533		sp|Q16181|SEPT7_HUMAN	-0.373598	0.148266	0.325258		Q9Y3Z3	-0.443273	0.188208	0.382591
sp|Q9Y230|RUVB2_HUMAN	0.876528	0.0799508	0.228287		sp|P28838|AMPL_HUMAN	0.202005	0.39514	0.608071		sp|P14618|KPYM_HUMAN	0.619853	0.270276	0.503026		sp|P04843|RPN1_HUMAN	0.264655	0.342052	0.557101		sp|P10619|PPGB_HUMAN	0.512467	0.239677	0.447572		sp|Q86UE4|LYRIC_HUMAN	0.865277	0.148668	0.325614		P18085	0.520967	0.188516	0.38262
sp|P01033|TIMP1_HUMAN	1.0024	0.0805562	0.228287		sp|O00244|ATOX1_HUMAN	0.452142	0.395353	0.608071		sp|P0CG39|POTEJ_HUMAN	-0.32019	0.270915	0.50343		sp|P18621|RL17_HUMAN	0.349482	0.344819	0.559501		sp|P12883|MYH7_HUMAN	-0.821664	0.240963	0.4481		sp|O75348|VATG1_HUMAN	-0.592203	0.148892	0.325614		P50502;Q8NFI4	0.510982	0.189394	0.383802
sp|Q86Y82|STX12_HUMAN	-0.92283	0.0806099	0.228287		sp|P26641|EF1G_HUMAN	0.241081	0.395806	0.608071		sp|Q16822|PCKGM_HUMAN	0.553639	0.274276	0.508093		sp|Q9NYL9|TMOD3_HUMAN	-0.338022	0.345035	0.559501		sp|P14625|ENPL_HUMAN	0.346206	0.241359	0.4481		sp|P48735|IDHP_HUMAN	0.665542	0.150552	0.328732		Q8IUE6	-0.801754	0.190186	0.384809
sp|P47914|RL29_HUMAN	0.83954	0.0809478	0.228287		sp|Q05315|LEG10_HUMAN	-0.550937	0.395814	0.608071		sp|P32456|GBP2_HUMAN	0.553695	0.274276	0.508093		sp|O95831|AIFM1_HUMAN	-0.374377	0.345133	0.559501		sp|P10606|COX5B_HUMAN	-0.485748	0.241398	0.4481		sp|P35232|PHB1_HUMAN	0.420492	0.151905	0.331171		P57737	-0.630332	0.191355	0.386573
sp|Q9H981|ARP8_HUMAN	-0.95148	0.0818851	0.228287		sp|P06753|TPM3_HUMAN	-0.232259	0.396893	0.608071		sp|P62714|PP2AB_HUMAN	0.471334	0.277113	0.512552		sp|P49419|AL7A1_HUMAN	0.5345	0.345937	0.559934		sp|O75396|SC22B_HUMAN	-0.368603	0.241575	0.4481		sp|P13667|PDIA4_HUMAN	0.721315	0.152308	0.331535		P27635	0.429891	0.193788	0.390452
sp|P33151|CADH5_HUMAN	-0.951487	0.0818851	0.228287		sp|P36542|ATPG_HUMAN	0.409813	0.397776	0.608071		sp|P49448|DHE4_HUMAN	-0.338786	0.277795	0.513017		sp|P52209|6PGD_HUMAN	0.257801	0.347272	0.561226		sp|Q15019|SEPT2_HUMAN	-0.316957	0.241832	0.4481		sp|P08708|RS17_HUMAN	0.410841	0.152594	0.331643		P62979;P0CG47;P0CG48	-0.415183	0.193936	0.390452
sp|Q00534|CDK6_HUMAN	-0.951498	0.0818851	0.228287		sp|P30046|DOPD_HUMAN	0.365659	0.398431	0.608071		sp|P39019|RS19_HUMAN	0.384432	0.279255	0.514916		sp|P48637|GSHB_HUMAN	0.368604	0.349476	0.563915		sp|O43765|SGTA_HUMAN	0.649949	0.242746	0.449099		sp|Q9BUF5|TBB6_HUMAN	0.427762	0.153047	0.332114		A0A0A0MRZ8;P04433	-0.820806	0.194176	0.390452
sp|P00519|ABL1_HUMAN	-0.951518	0.0818851	0.228287		sp|O60234|GMFG_HUMAN	-0.489292	0.398526	0.608071		sp|P06733|ENOA_HUMAN	0.600837	0.280715	0.51681		sp|P07602|SAP_HUMAN	0.297195	0.350575	0.564815		sp|Q9NNW7|TRXR2_HUMAN	-0.604737	0.243933	0.450598		sp|P13798|ACPH_HUMAN	0.690377	0.155629	0.337196		P55735	0.444048	0.196427	0.39437
sp|O75182|SIN3B_HUMAN	-0.951514	0.0818851	0.228287		sp|P55735|SEC13_HUMAN	0.319856	0.398624	0.608071		sp|P13796|PLSL_HUMAN	-0.412503	0.28443	0.522513		sp|P10321|HLAC_HUMAN	0.450445	0.351258	0.565043		sp|P42167|LAP2B_HUMAN	0.387162	0.245127	0.452107		sp|P13987|CD59_HUMAN	-0.57208	0.156233	0.337719		Q03252	-0.515046	0.19745	0.395813
sp|Q9NRM7|LATS2_HUMAN	-0.951528	0.0818851	0.228287		sp|P50502|F10A1_HUMAN	0.507605	0.400255	0.609619		sp|P63313|TYB10_HUMAN	0.438682	0.285127	0.522513		sp|P10768|ESTD_HUMAN	-0.284737	0.352831	0.565328		sp|P27797|CALR_HUMAN	0.259688	0.24731	0.455431		sp|Q12874|SF3A3_HUMAN	0.737613	0.156592	0.337719		Q13185	0.525385	0.198086	0.396478
sp|Q14289|FAK2_HUMAN	-0.951537	0.0818851	0.228287		sp|P62263|RS14_HUMAN	0.260346	0.404112	0.613152		sp|O14579|COPE_HUMAN	0.445178	0.285127	0.522513		sp|Q99715|COCA1_HUMAN	0.759423	0.352892	0.565328		sp|P22626|ROA2_HUMAN	-0.245821	0.247907	0.455829		sp|Q15843|NEDD8_HUMAN	0.743414	0.156592	0.337719		P18621	0.50525	0.198738	0.396857
sp|Q9Y6G9|DC1L1_HUMAN	1.00241	0.0819122	0.228287		sp|Q04941|PLP2_HUMAN	0.457803	0.404433	0.613152		sp|P99999|CYC_HUMAN	0.326162	0.285585	0.522551		sp|P08637|FCG3A_HUMAN	-0.556382	0.353338	0.565328		sp|P62993|GRB2_HUMAN	0.554172	0.248443	0.456115		sp|P00367|DHE3_HUMAN	-0.370789	0.158116	0.340484		P31942	0.644872	0.1993	0.396857
sp|Q9H5Z1|DHX35_HUMAN	-1.12836	0.0819448	0.228287		sp|P82979|SARNP_HUMAN	0.458357	0.404433	0.613152		sp|Q15631|TSN_HUMAN	-0.493592	0.286155	0.522791		sp|Q9NX63|MIC19_HUMAN	-0.442035	0.353696	0.565328		sp|P02788|TRFL_HUMAN	-0.640976	0.250212	0.458659		sp|Q8IXB1|DJC10_HUMAN	0.843923	0.159444	0.342794		Q12874	0.648449	0.1993	0.396857
sp|P46199|IF2M_HUMAN	-1.12838	0.0819448	0.228287		sp|P61916|NPC2_HUMAN	-0.345323	0.406558	0.615432		sp|Q9Y696|CLIC4_HUMAN	-0.441221	0.287121	0.523754		sp|Q14195|DPYL3_HUMAN	-0.427296	0.354557	0.565328		sp|P84077|ARF1_HUMAN	0.31983	0.251215	0.459793		sp|P10155|RO60_HUMAN	0.578031	0.159677	0.342794		P09429;B2RPK0	-0.344326	0.199527	0.396857
sp|O00268|TAF4_HUMAN	-1.12839	0.0819448	0.228287		sp|P43034|LIS1_HUMAN	-0.294841	0.408467	0.617377		sp|P40925|MDHC_HUMAN	-0.30616	0.287866	0.524312		sp|P12814|ACTN1_HUMAN	-0.250479	0.354684	0.565328		sp|P57737|CORO7_HUMAN	-0.50555	0.252053	0.460621		sp|P06396|GELS_HUMAN	-0.422921	0.160054	0.343077		Q16401	0.515551	0.199801	0.396857
sp|O00267|SPT5H_HUMAN	-1.1284	0.0819448	0.228287		sp|P62913|RL11_HUMAN	0.270023	0.410705	0.619206		sp|P49458|SRP09_HUMAN	0.500984	0.288759	0.525136		sp|P17987|TCPA_HUMAN	0.23723	0.358867	0.571124		sp|Q01995|TAGL_HUMAN	-0.50465	0.256477	0.46665		sp|O00479|HMGN4_HUMAN	-0.600296	0.160717	0.343973		Q9ULA0	-0.664918	0.200186	0.396878
sp|Q5T2W1|NHRF3_HUMAN	-1.12841	0.0819448	0.228287		sp|P17987|TCPA_HUMAN	0.20471	0.413083	0.619206		sp|Q1KMD3|HNRL2_HUMAN	0.43303	0.289991	0.526573		sp|P52272|HNRPM_HUMAN	0.250951	0.363725	0.577973		sp|P98179|RBM3_HUMAN	0.47677	0.2568	0.46665		sp|P52597|HNRPF_HUMAN	0.503422	0.161558	0.345247		P24844	-0.6065	0.200727	0.396878
sp|Q14157|UBP2L_HUMAN	0.9028	0.0820834	0.228287		sp|P24666|PPAC_HUMAN	0.467701	0.413279	0.619206		sp|P62195|PRS8_HUMAN	0.418089	0.291346	0.527171		sp|P28066|PSA5_HUMAN	-0.276204	0.366931	0.582182		sp|P08246|ELNE_HUMAN	-0.409954	0.257178	0.46665		sp|Q15181|IPYR_HUMAN	0.470209	0.16332	0.348483		P14406	-0.624218	0.200727	0.396878
sp|P02794|FRIH_HUMAN	-1.17243	0.0827915	0.228287		sp|Q9UHV9|PFD2_HUMAN	0.468161	0.413279	0.619206		sp|P07910|HNRPC_HUMAN	0.307046	0.291423	0.527171		sp|P61026|RAB10_HUMAN	-0.28688	0.375596	0.595026		sp|P28074|PSB5_HUMAN	-0.651058	0.257202	0.46665		sp|P00441|SODC_HUMAN	-0.398016	0.163632	0.348619		P53999	0.547323	0.2018	0.397769
sp|Q8IY63|AMOL1_HUMAN	-0.984798	0.0827977	0.228287		sp|O43324|MCA3_HUMAN	0.473225	0.413279	0.619206		sp|Q9UGI8|TES_HUMAN	0.554833	0.291645	0.527171		sp|O15511|ARPC5_HUMAN	0.330896	0.378859	0.599034		sp|Q15847|ADIRF_HUMAN	-0.734356	0.257438	0.46665		sp|O14745|NHRF1_HUMAN	1.12515	0.164662	0.349929		P17096	0.581854	0.202188	0.397769
sp|Q15363|TMED2_HUMAN	-0.984826	0.0827977	0.228287		sp|P08571|CD14_HUMAN	-0.296781	0.41343	0.619206		sp|P46977|STT3A_HUMAN	-0.374985	0.293409	0.529556		sp|P30566|PUR8_HUMAN	0.436802	0.37985	0.599034		sp|P13284|GILT_HUMAN	-0.705654	0.258047	0.46665		sp|Q9Y383|LC7L2_HUMAN	0.657075	0.164995	0.349929		P09543	0.594599	0.202188	0.397769
sp|Q8WVS4|DC2I1_HUMAN	-0.984839	0.0827977	0.228287		sp|P18669|PGAM1_HUMAN	0.17896	0.417771	0.624763		sp|O43488|ARK72_HUMAN	-0.415409	0.294416	0.530571		sp|Q9NUQ9|CYRIB_HUMAN	0.359611	0.379851	0.599034		sp|P63000|RAC1_HUMAN	-0.280568	0.25808	0.46665		sp|Q15833|STXB2_HUMAN	0.654491	0.164995	0.349929		P62829	0.558965	0.202401	0.397769
sp|P04626|ERBB2_HUMAN	-0.984868	0.0827977	0.228287		sp|Q15836|VAMP3_HUMAN	0.356148	0.421318	0.629118		sp|Q6ZMR3|LDH6A_HUMAN	-0.496995	0.295323	0.531402		sp|P39656|OST48_HUMAN	-0.28547	0.380421	0.599034		sp|P27824|CALX_HUMAN	0.301575	0.259046	0.467115		sp|Q9NZ01|TECR_HUMAN	0.619546	0.166286	0.351161		P13010	0.373649	0.202915	0.398179
sp|O14617|AP3D1_HUMAN	0.861995	0.0829159	0.228287		sp|P28799|GRN_HUMAN	0.269418	0.424862	0.633454		sp|P62753|RS6_HUMAN	0.357364	0.296197	0.531629		sp|Q00839|HNRPU_HUMAN	0.214835	0.381507	0.599839		sp|P05556|ITB1_HUMAN	-0.455601	0.259118	0.467115		sp|Q9Y224|RTRAF_HUMAN	0.58261	0.167033	0.351161		Q7Z4W1	-0.627514	0.203727	0.39917
sp|Q96T23|RSF1_HUMAN	-1.07112	0.0830134	0.228287		sp|O14818|PSA7_HUMAN	0.369201	0.427794	0.635613		sp|P23528|COF1_HUMAN	-0.373251	0.296395	0.531629		sp|P63313|TYB10_HUMAN	0.278141	0.383785	0.602514		sp|Q8IXB1|DJC10_HUMAN	0.72359	0.260255	0.467813		sp|P24534|EF1B_HUMAN	0.598129	0.167033	0.351161		P07437	0.302545	0.209628	0.408893
sp|Q13671|RIN1_HUMAN	-1.07112	0.0830134	0.228287		sp|Q9UGI8|TES_HUMAN	0.423619	0.428085	0.635613		sp|P08621|RU17_HUMAN	0.55194	0.297231	0.531629		sp|P50990|TCPQ_HUMAN	0.221153	0.389034	0.609391		sp|Q15651|HMGN3_HUMAN	-0.620652	0.260287	0.467813		sp|Q05315|LEG10_HUMAN	-0.816458	0.167164	0.351161		Q9P2R7	-0.83215	0.209947	0.408893
sp|P17568|NDUB7_HUMAN	-1.07113	0.0830134	0.228287		sp|P53634|CATC_HUMAN	0.398407	0.428236	0.635613		sp|O00303|EIF3F_HUMAN	0.552007	0.297231	0.531629		sp|P55072|TERA_HUMAN	0.208338	0.389542	0.609391		sp|P24534|EF1B_HUMAN	0.490349	0.263697	0.472523		sp|P50990|TCPQ_HUMAN	0.377227	0.167262	0.351161		Q15363	-0.832173	0.209947	0.408893
sp|Q9NRI5|DISC1_HUMAN	-1.07114	0.0830134	0.228287		sp|Q14696|MESD_HUMAN	-0.497967	0.429977	0.636215		sp|Q9HDC9|APMAP_HUMAN	-0.337724	0.297928	0.532078		sp|P55735|SEC13_HUMAN	0.323738	0.389917	0.609391		sp|P42766|RL35_HUMAN	0.491697	0.263697	0.472523		sp|P43304|GPDM_HUMAN	0.582952	0.167327	0.351161		P02745	-0.832209	0.209947	0.408893
sp|O14745|NHRF1_HUMAN	1.18067	0.0841591	0.230805		sp|Q9Y2Y8|PRG3_HUMAN	-0.508016	0.429977	0.636215		sp|Q14568|HS902_HUMAN	0.458786	0.299701	0.533004		sp|P30046|DOPD_HUMAN	0.369541	0.390759	0.609795		sp|P62910|RL32_HUMAN	0.46496	0.266444	0.475715		sp|Q16539|MK14_HUMAN	0.598465	0.167327	0.351161		P60174	0.300318	0.211047	0.410193
sp|P21964|COMT_HUMAN	0.748913	0.0841804	0.230805		sp|O75347|TBCA_HUMAN	0.248542	0.43057	0.636215		sp|P62269|RS18_HUMAN	0.369116	0.299787	0.533004		sp|P61163|ACTZ_HUMAN	-0.293612	0.392579	0.61172		sp|Q7Z4W1|DCXR_HUMAN	-0.671667	0.266534	0.475715		sp|P13010|XRCC5_HUMAN	0.382979	0.16793	0.3519		P00505	0.483257	0.21133	0.410193
sp|Q96QV6|H2A1A_HUMAN	0.467324	0.0848819	0.232382		sp|P10155|RO60_HUMAN	0.350199	0.434427	0.639202		sp|Q8NHW5|RLA0L_HUMAN	0.389537	0.299787	0.533004		sp|P15121|ALDR_HUMAN	-0.30154	0.39413	0.613222		sp|P15153|RAC2_HUMAN	-0.346509	0.266671	0.475715		sp|Q92499|DDX1_HUMAN	0.581432	0.169271	0.354183		Q99538	-0.689818	0.21156	0.410193
sp|P78347|GTF2I_HUMAN	0.96148	0.0854723	0.23365		sp|P46776|RL27A_HUMAN	0.296415	0.434528	0.639202		sp|P17655|CAN2_HUMAN	-0.400784	0.304682	0.5409		sp|O60234|GMFG_HUMAN	-0.485836	0.39493	0.61335		sp|P53007|TXTP_HUMAN	-0.527752	0.267146	0.475854		sp|P49748|ACADV_HUMAN	-0.475363	0.170423	0.356063		P11177	0.529675	0.213134	0.412054
sp|Q8IZD2|KMT2E_HUMAN	-0.97862	0.086919	0.237252		sp|P05386|RLA1_HUMAN	0.31988	0.434528	0.639202		sp|Q9Y3I0|RTCB_HUMAN	0.377492	0.307582	0.544534		sp|Q8NC51|PAIRB_HUMAN	0.270424	0.396813	0.61335		sp|P62424|RL7A_HUMAN	0.336474	0.267951	0.476579		sp|P50238|CRIP1_HUMAN	-0.869755	0.172364	0.359582		Q27J81	0.675896	0.213153	0.412054
sp|Q14103|HNRPD_HUMAN	0.450901	0.0871874	0.237631		sp|Q9UBG0|MRC2_HUMAN	0.44079	0.435174	0.639203		sp|Q5JTV8|TOIP1_HUMAN	0.429887	0.307997	0.544534		sp|Q9Y696|CLIC4_HUMAN	-0.310086	0.396868	0.61335		sp|P06396|GELS_HUMAN	-0.328627	0.26898	0.477069		sp|Q15847|ADIRF_HUMAN	-0.989254	0.173068	0.360515		P27105	-0.594543	0.214577	0.414192
sp|P08311|CATG_HUMAN	-0.78875	0.0873411	0.237697		sp|P22314|UBA1_HUMAN	0.162093	0.437058	0.641018		sp|P12814|ACTN1_HUMAN	-0.454537	0.308098	0.544534		sp|P43034|LIS1_HUMAN	-0.305178	0.397582	0.61335		sp|P61769|B2MG_HUMAN	-0.372215	0.269285	0.477069		sp|P35268|RL22_HUMAN	0.547836	0.17484	0.36348		P62753	0.484574	0.21658	0.41732
sp|P05387|RLA2_HUMAN	0.641557	0.088193	0.239613		sp|Q08257|QOR_HUMAN	-0.469051	0.438734	0.642498		sp|P12235|ADT1_HUMAN	0.312288	0.308885	0.545118		sp|Q16787|LAMA3_HUMAN	-0.841021	0.397708	0.61335		sp|P78417|GSTO1_HUMAN	0.538196	0.269422	0.477069		sp|P62140|PP1B_HUMAN	0.356939	0.175009	0.36348		P02545	-0.363264	0.216839	0.41732
sp|P63313|TYB10_HUMAN	0.829639	0.0883059	0.239613		sp|Q9NQC3|RTN4_HUMAN	-0.246047	0.439365	0.642498		sp|O14974|MYPT1_HUMAN	-0.505459	0.314678	0.554521		sp|Q32MZ4|LRRF1_HUMAN	0.410136	0.398483	0.61335		sp|Q14141|SEPT6_HUMAN	0.437497	0.270168	0.477683		sp|O75323|NIPS2_HUMAN	1.3299	0.175467	0.363894		Q9UBI6	-0.620029	0.217808	0.418564
sp|Q96T58|MINT_HUMAN	-0.721722	0.088655	0.240205		sp|P51571|SSRD_HUMAN	0.326247	0.447075	0.651616		sp|P42126|ECI1_HUMAN	0.515586	0.315901	0.555856		sp|Q04941|PLP2_HUMAN	0.462063	0.39849	0.61335		sp|P25325|THTM_HUMAN	-0.447213	0.272184	0.480537		sp|P09429|HMGB1_HUMAN	-0.345635	0.176933	0.365997		P46940	0.36201	0.218593	0.419453
sp|Q14764|MVP_HUMAN	0.731041	0.0891213	0.241019		sp|Q9NUQ9|CYRIB_HUMAN	0.314941	0.447584	0.651616		sp|Q9BQE5|APOL2_HUMAN	0.54991	0.322713	0.567006		sp|Q05315|LEG10_HUMAN	-0.547823	0.398913	0.61335		sp|P17987|TCPA_HUMAN	0.274646	0.273864	0.48279		sp|Q16543|CDC37_HUMAN	0.465999	0.177003	0.365997		Q5JTV8	0.499217	0.219297	0.420185
sp|P07384|CAN1_HUMAN	0.561059	0.0892177	0.241019		sp|P29966|MARCS_HUMAN	0.335592	0.447584	0.651616		sp|Q13404|UB2V1_HUMAN	0.453258	0.324605	0.56949		sp|Q14956|GPNMB_HUMAN	-0.516109	0.401036	0.615335		sp|P39019|RS19_HUMAN	0.423504	0.275065	0.484195		sp|P61247|RS3A_HUMAN	0.406091	0.177673	0.366404		P17987	0.342594	0.219808	0.420545
sp|P68366|TBA4A_HUMAN	0.41189	0.0895607	0.241366		sp|P20073|ANXA7_HUMAN	-0.22867	0.448233	0.651616		sp|P25398|RS12_HUMAN	0.338813	0.326502	0.571978		sp|Q15819|UB2V2_HUMAN	0.364109	0.402096	0.615335		sp|Q14011|CIRBP_HUMAN	-0.564528	0.275675	0.484511		sp|P55735|SEC13_HUMAN	0.44341	0.177742	0.366404		P62258	-0.336238	0.220672	0.421577
sp|P49748|ACADV_HUMAN	-0.577791	0.089609	0.241366		sp|P31942|HNRH3_HUMAN	0.348142	0.44914	0.651977		sp|P25787|PSA2_HUMAN	0.319292	0.32747	0.572833		sp|P16401|H15_HUMAN	-0.246039	0.402883	0.615335		sp|P13796|PLSL_HUMAN	-0.266471	0.276072	0.484511		sp|Q8WUM4|PDC6I_HUMAN	0.377989	0.177982	0.366404		P08238	0.299179	0.221228	0.42202
sp|O15371|EIF3D_HUMAN	0.688636	0.0904833	0.243364		sp|Q9P2E9|RRBP1_HUMAN	0.268986	0.450559	0.65308		sp|P35579|MYH9_HUMAN	-0.678489	0.330318	0.576968		sp|Q9C0C2|TB182_HUMAN	-0.290148	0.40411	0.615335		sp|P04843|RPN1_HUMAN	0.302258	0.276458	0.484511		sp|P62136|PP1A_HUMAN	0.698415	0.179183	0.368336		P49591	0.459145	0.227271	0.432913
sp|P60953|CDC42_HUMAN	0.48761	0.0926744	0.248893		sp|P67936|TPM4_HUMAN	-0.197704	0.452057	0.654293		sp|P11766|ADHX_HUMAN	-0.311781	0.331143	0.577564		sp|Q08380|LG3BP_HUMAN	0.446039	0.404921	0.615335		sp|P60468|SC61B_HUMAN	-0.61211	0.280687	0.489779		sp|Q8N8S7|ENAH_HUMAN	0.885623	0.179995	0.369463		P35232	0.328122	0.228187	0.434022
sp|P20810|ICAL_HUMAN	0.734017	0.0928655	0.249042		sp|P11021|BIP_HUMAN	0.194525	0.452932	0.654602		sp|Q04917|1433F_HUMAN	-0.285782	0.332849	0.579327		sp|Q9NR45|SIAS_HUMAN	0.387151	0.405159	0.615335		sp|Q9H4G4|GAPR1_HUMAN	-0.617813	0.280687	0.489779		sp|P21926|CD9_HUMAN	-0.565111	0.182764	0.374599		Q9NX63	-0.592429	0.230271	0.437347
sp|P00488|F13A_HUMAN	-0.824733	0.093133	0.249395		sp|P53999|TCP4_HUMAN	0.269964	0.454045	0.655255		sp|P46783|RS10_HUMAN	0.424294	0.333125	0.579327		sp|Q08257|QOR_HUMAN	-0.50958	0.405789	0.615335		sp|P25398|RS12_HUMAN	0.335314	0.280692	0.489779		sp|P13693|TCTP_HUMAN	0.529252	0.183506	0.375572		O75131	0.436462	0.233478	0.442791
sp|O94905|ERLN2_HUMAN	0.699476	0.0958293	0.25624		sp|Q86VB7|C163A_HUMAN	-0.510884	0.459048	0.660253		sp|P10768|ESTD_HUMAN	-0.315758	0.334178	0.579493		sp|Q9BTV4|TMM43_HUMAN	-0.426352	0.40594	0.615335		sp|P52209|6PGD_HUMAN	0.294549	0.281771	0.490333		sp|Q9UHV9|PFD2_HUMAN	0.766015	0.185398	0.378892		O14964	0.640205	0.234512	0.444105
sp|Q16576|RBBP7_HUMAN	0.726128	0.0960439	0.25624		sp|P80511|S10AC_HUMAN	-0.411353	0.459761	0.660253		sp|P61586|RHOA_HUMAN	-0.29807	0.33531	0.579493		sp|P52790|HXK3_HUMAN	0.472532	0.406021	0.615335		sp|P53597|SUCA_HUMAN	-0.403217	0.28204	0.490333		sp|P62826|RAN_HUMAN	0.327491	0.187639	0.382601		P39023	0.385137	0.2359	0.446084
sp|P63244|RACK1_HUMAN	0.583557	0.0961073	0.25624		sp|P61163|ACTZ_HUMAN	-0.256884	0.460104	0.660253		sp|O00217|NDUS8_HUMAN	-0.516426	0.335441	0.579493		sp|P62263|RS14_HUMAN	0.261448	0.406554	0.615335		sp|P24844|MYL9_HUMAN	-0.342794	0.282684	0.490333		sp|P06748|NPM_HUMAN	0.396209	0.187995	0.382601		Q6UW68	-0.59127	0.236614	0.446784
sp|Q9BSJ8|ESYT1_HUMAN	0.812584	0.0968011	0.257715		sp|P05107|ITB2_HUMAN	-0.402451	0.460176	0.660253		sp|Q9NRV9|HEBP1_HUMAN	-0.516523	0.335441	0.579493		sp|Q9UHV9|PFD2_HUMAN	0.473784	0.407581	0.615335		sp|P30101|PDIA3_HUMAN	-0.250201	0.282974	0.490333		sp|P25787|PSA2_HUMAN	0.411731	0.18803	0.382601		P49458	0.485384	0.24004	0.451941
sp|P26038|MOES_HUMAN	-0.441132	0.0981192	0.260847		sp|Q14956|GPNMB_HUMAN	-0.430981	0.462189	0.661305		sp|P09382|LEG1_HUMAN	-0.302982	0.335649	0.579493		sp|O43324|MCA3_HUMAN	0.478174	0.407581	0.615335		sp|P49913|CAMP_HUMAN	-0.54364	0.283058	0.490333		sp|P50213|IDH3A_HUMAN	0.666754	0.188666	0.383339		P46459	0.516636	0.24004	0.451941
sp|Q12879|NMDE1_HUMAN	-0.748692	0.0991165	0.263117		sp|P14550|AK1A1_HUMAN	-0.233076	0.462245	0.661305		sp|P10606|COX5B_HUMAN	-0.419215	0.336577	0.580255		sp|Q9NQC3|RTN4_HUMAN	-0.258388	0.407866	0.615335		sp|P50995|ANX11_HUMAN	0.403638	0.283857	0.491006		sp|P35606|COPB2_HUMAN	0.642591	0.189934	0.384994		Q5SSJ5	-0.386171	0.240387	0.451941
sp|P51610|HCFC1_HUMAN	0.92327	0.0993905	0.263464		sp|P15311|EZRI_HUMAN	-0.226158	0.467478	0.667103		sp|Q01518|CAP1_HUMAN	-0.345643	0.337946	0.581773		sp|Q15417|CNN3_HUMAN	-0.445368	0.409608	0.61634		sp|P11234|RALB_HUMAN	0.52113	0.284453	0.491328		sp|Q01469|FABP5_HUMAN	-0.664	0.190559	0.384994		P56381;Q5VTU8	-0.685293	0.241371	0.453137
sp|Q13838|DX39B_HUMAN	0.510746	0.0995867	0.263603		sp|Q9C0C2|TB182_HUMAN	0.306247	0.467865	0.667103		sp|Q15185|TEBP_HUMAN	0.393141	0.339367	0.582539		sp|P61916|NPC2_HUMAN	-0.339747	0.409713	0.61634		sp|P23527|H2B1O_HUMAN	-0.74316	0.285318	0.492112		sp|O15511|ARPC5_HUMAN	0.488152	0.190792	0.384994		O95292	0.6238	0.242938	0.455422
sp|Q8NHM5|KDM2B_HUMAN	-0.856856	0.100583	0.265329		sp|Q07960|RHG01_HUMAN	0.348964	0.468758	0.667103		sp|P53999|TCP4_HUMAN	0.3942	0.339367	0.582539		sp|Q96AE4|FUBP1_HUMAN	-0.23466	0.419193	0.629694		sp|P09758|TACD2_HUMAN	0.726254	0.286905	0.493553		sp|P19012|K1C15_HUMAN	1.22029	0.191067	0.384994		P84095	0.5518	0.243366	0.455568
sp|P52630|STAT2_HUMAN	0.864931	0.100604	0.265329		sp|O60884|DNJA2_HUMAN	0.386984	0.469516	0.667103		sp|P50990|TCPQ_HUMAN	0.278453	0.345203	0.591131		sp|P62913|RL11_HUMAN	0.26937	0.419926	0.629888		sp|P11766|ADHX_HUMAN	-0.318966	0.286978	0.493553		sp|P00505|AATM_HUMAN	0.490658	0.191071	0.384994		Q9BV40	0.57196	0.244733	0.457327
sp|P61978|HNRPK_HUMAN	0.407998	0.100705	0.265329		sp|O15145|ARPC3_HUMAN	0.300633	0.469667	0.667103		sp|P16401|H15_HUMAN	-0.287418	0.345466	0.591131		sp|P05107|ITB2_HUMAN	-0.433202	0.422133	0.631971		sp|Q92900|RENT1_HUMAN	0.62622	0.28826	0.495046		sp|P35659|DEK_HUMAN	0.71886	0.191126	0.384994		P06396	-0.35541	0.245009	0.457327
sp|P14866|HNRPL_HUMAN	0.532603	0.100816	0.265329		sp|Q9BQB6|VKOR1_HUMAN	-0.481195	0.471023	0.667138		sp|P20020|AT2B1_HUMAN	-0.523231	0.346354	0.591131		sp|P08571|CD14_HUMAN	-0.297192	0.422525	0.631971		sp|P07602|SAP_HUMAN	0.333701	0.289923	0.49719		sp|Q09666|AHNK_HUMAN	-0.440508	0.191499	0.385192		Q99715	0.907456	0.249623	0.463553
sp|O00148|DX39A_HUMAN	0.67167	0.1011	0.265694		sp|Q04837|SSBP_HUMAN	0.367325	0.47104	0.667138		sp|Q15651|HMGN3_HUMAN	-0.523262	0.346354	0.591131		sp|P53634|CATC_HUMAN	0.405183	0.424236	0.633623		sp|Q71DI3|H32_HUMAN	0.397708	0.290374	0.49725		sp|P07602|SAP_HUMAN	0.406681	0.192718	0.386683		Q01995	-0.502221	0.25019	0.463553
sp|P10599|THIO_HUMAN	0.912584	0.101413	0.266137		sp|Q96EP5|DAZP1_HUMAN	0.374892	0.47278	0.668646		sp|P36542|ATPG_HUMAN	0.381387	0.347022	0.591424		sp|P46776|RL27A_HUMAN	0.299474	0.426038	0.634498		sp|P09211|GSTP1_HUMAN	-0.245443	0.291733	0.498863		sp|P53634|CATC_HUMAN	0.731771	0.192791	0.386683		P07108	-0.678047	0.250483	0.463553
sp|O95714|HERC2_HUMAN	-0.81187	0.101719	0.26656		sp|P61586|RHOA_HUMAN	-0.218561	0.473667	0.668945		sp|P07203|GPX1_HUMAN	-0.332735	0.349454	0.592279		sp|P05386|RLA1_HUMAN	0.323099	0.426038	0.634498		sp|P05452|TETN_HUMAN	-0.571253	0.292227	0.498996		sp|P00491|PNPH_HUMAN	0.4329	0.194894	0.38918		P51452	-0.678047	0.250483	0.463553
sp|Q9Y3I0|RTCB_HUMAN	0.694697	0.101952	0.266789		sp|Q15819|UB2V2_HUMAN	0.31128	0.475612	0.670735		sp|P51148|RAB5C_HUMAN	-0.342457	0.349454	0.592279		sp|Q86VB7|C163A_HUMAN	-0.52729	0.432604	0.64336		sp|O75594|PGRP1_HUMAN	-0.61424	0.293882	0.501107		sp|Q9P2R7|SUCB1_HUMAN	-0.817032	0.195126	0.38918		P01717	-0.681933	0.250483	0.463553
sp|P04632|CPNS1_HUMAN	0.506743	0.102308	0.267341		sp|P55084|ECHB_HUMAN	0.191856	0.477772	0.672823		sp|Q14974|IMB1_HUMAN	0.286461	0.349509	0.592279		sp|P28799|GRN_HUMAN	0.275103	0.433457	0.643712		sp|O60749|SNX2_HUMAN	0.495391	0.296099	0.503591		sp|P01593|KVD33_HUMAN	-0.822131	0.195126	0.38918		P07711	-0.683723	0.250483	0.463553
sp|O15400|STX7_HUMAN	-0.757461	0.102753	0.26812		sp|P24158|PRTN3_HUMAN	-0.375305	0.480055	0.675078		sp|P25789|PSA4_HUMAN	0.301215	0.349509	0.592279		sp|Q9Y2Y8|PRG3_HUMAN	-0.503599	0.435135	0.644737		sp|P06576|ATPB_HUMAN	-0.315838	0.296181	0.503591		sp|Q01995|TAGL_HUMAN	-0.561421	0.195176	0.38918		Q5JWF2;P63092	-0.494611	0.251804	0.465337
sp|P49815|TSC2_HUMAN	-0.747109	0.103025	0.268149		sp|P28070|PSB4_HUMAN	0.290452	0.483929	0.679257		sp|P46781|RS9_HUMAN	0.33387	0.350338	0.592552		sp|P51571|SSRD_HUMAN	0.330611	0.435383	0.644737		sp|P18621|RL17_HUMAN	0.384208	0.299142	0.507633		sp|Q9Y6W5|WASF2_HUMAN	-0.677824	0.195976	0.38918		P50995	0.550177	0.254646	0.469921
sp|Q9UPN3|MACF1_HUMAN	-1.0015	0.103056	0.268149		sp|Q9UHL4|DPP2_HUMAN	-0.364557	0.484635	0.679257		sp|P82979|SARNP_HUMAN	0.547324	0.35116	0.592552		sp|P20700|LMNB1_HUMAN	0.206897	0.43728	0.646629		sp|Q1KMD3|HNRL2_HUMAN	0.456703	0.299406	0.507633		sp|Q9BS40|LXN_HUMAN	-0.699317	0.195976	0.38918		P02788	-0.652936	0.25649	0.472654
sp|P55036|PSMD4_HUMAN	0.786036	0.103393	0.268646		sp|P63010|AP2B1_HUMAN	0.371194	0.485086	0.679257		sp|Q96FJ2|DYL2_HUMAN	0.547335	0.35116	0.592552		sp|P67936|TPM4_HUMAN	-0.200131	0.43904	0.647618		sp|Q00839|HNRPU_HUMAN	0.251246	0.300657	0.508645		sp|O43169|CYB5B_HUMAN	-0.700628	0.195976	0.38918		P68366	0.495037	0.259566	0.477645
sp|P31040|SDHA_HUMAN	0.664609	0.103802	0.269329		sp|P20160|CAP7_HUMAN	-0.338943	0.486148	0.679457		sp|P00338|LDHA_HUMAN	0.345466	0.356463	0.599427		sp|P29966|MARCS_HUMAN	0.341616	0.439189	0.647618		sp|P52272|HNRPM_HUMAN	0.286133	0.300895	0.508645		sp|P06703|S10A6_HUMAN	-0.467235	0.196745	0.389851		P48637	0.451988	0.260129	0.478005
sp|P67775|PP2AA_HUMAN	0.591269	0.10466	0.271171		sp|P62304|RUXE_HUMAN	0.381246	0.486935	0.679457		sp|P05787|K2C8_HUMAN	0.516177	0.358854	0.599427		sp|P33121|ACSL1_HUMAN	-0.407006	0.442116	0.651014		sp|P62258|1433E_HUMAN	-0.243329	0.301598	0.508645		sp|P25325|THTM_HUMAN	-0.490611	0.196869	0.389851		P08123	-0.479595	0.263674	0.483836
sp|Q9BV40|VAMP8_HUMAN	0.8124	0.105278	0.272152		sp|P59665|DEF1_HUMAN	-0.289066	0.487459	0.679457		sp|O60814|H2B1K_HUMAN	-0.324902	0.359757	0.599427		sp|P14550|AK1A1_HUMAN	-0.23825	0.448225	0.65908		sp|P62491|RB11A_HUMAN	-0.354111	0.301703	0.508645		sp|P02788|TRFL_HUMAN	-0.721399	0.198021	0.391579		P29401	-0.262997	0.26586	0.487161
sp|P01619|KV320_HUMAN	-1.24382	0.105335	0.272152		sp|P62750|RL23A_HUMAN	0.23892	0.488365	0.679457		sp|P58876|H2B1D_HUMAN	-0.324902	0.359757	0.599427		sp|P49720|PSB3_HUMAN	-0.266305	0.450115	0.660928		sp|P24666|PPAC_HUMAN	0.58036	0.303298	0.510616		sp|P40925|MDHC_HUMAN	-0.348181	0.198667	0.391913		P52565	-0.297908	0.266446	0.487548
sp|P49327|FAS_HUMAN	1.06722	0.105526	0.272264		sp|P36871|PGM1_HUMAN	0.254474	0.489181	0.679457		sp|P62807|H2B1C_HUMAN	-0.324902	0.359757	0.599427		sp|P18669|PGAM1_HUMAN	0.168601	0.453497	0.664959		sp|P48637|GSHB_HUMAN	0.403616	0.305178	0.513059		sp|Q969H8|MYDGF_HUMAN	0.51587	0.199261	0.391913		Q9BTV4	-0.481885	0.266951	0.487786
sp|O14773|TPP1_HUMAN	-0.529534	0.106226	0.273685		sp|Q96PK6|RBM14_HUMAN	0.372516	0.489691	0.679457		sp|Q5QNW6|H2B2F_HUMAN	-0.324902	0.359757	0.599427		sp|P22314|UBA1_HUMAN	0.151139	0.456903	0.668755		sp|P35611|ADDA_HUMAN	-0.521299	0.307339	0.515967		sp|P10644|KAP0_HUMAN	0.557524	0.199261	0.391913		P27361	-0.676683	0.270012	0.492687
sp|Q9BPX5|ARP5L_HUMAN	0.845287	0.106677	0.274462		sp|P50416|CPT1A_HUMAN	-0.407118	0.490032	0.679457		sp|Q93079|H2B1H_HUMAN	-0.324902	0.359757	0.599427		sp|Q9P2E9|RRBP1_HUMAN	0.264292	0.457367	0.668755		sp|P55072|TERA_HUMAN	0.245351	0.310386	0.520352		sp|P08123|CO1A2_HUMAN	-0.602545	0.199306	0.391913		P30101	-0.264157	0.271661	0.494364
sp|Q5JTV8|TOIP1_HUMAN	0.721926	0.107383	0.275892		sp|P07437|TBB5_HUMAN	0.15044	0.491042	0.679904		sp|Q99877|H2B1N_HUMAN	-0.324902	0.359757	0.599427		sp|P53999|TCP4_HUMAN	0.2721	0.459683	0.671201		sp|P50990|TCPQ_HUMAN	0.256158	0.312169	0.522611		sp|O00233|PSMD9_HUMAN	0.615748	0.199814	0.392362		Q9H008	-0.677241	0.273211	0.494364
sp|P61981|1433G_HUMAN	0.466454	0.107565	0.275975		sp|Q00765|REEP5_HUMAN	-0.272741	0.495102	0.684569		sp|Q99879|H2B1M_HUMAN	-0.324902	0.359757	0.599427		sp|P26641|EF1G_HUMAN	0.210549	0.460883	0.672014		sp|P13640|MT1G_HUMAN	-0.638836	0.314784	0.526252		sp|Q14254|FLOT2_HUMAN	0.572454	0.200261	0.39269		P01594;P01593	-0.677592	0.273211	0.494364
sp|Q6DD88|ATLA3_HUMAN	0.79144	0.107819	0.276238		sp|P38117|ETFB_HUMAN	0.250865	0.496794	0.68503		sp|P61020|RAB5B_HUMAN	-0.417445	0.360692	0.599521		sp|P36871|PGM1_HUMAN	0.257338	0.4623	0.673009		sp|Q9BVC6|TM109_HUMAN	-0.527581	0.317671	0.529087		sp|P10619|PPGB_HUMAN	0.574636	0.200792	0.393182		O95197	-0.677759	0.273211	0.494364
sp|P20674|COX5A_HUMAN	0.599829	0.108446	0.277373		sp|P58546|MTPN_HUMAN	0.306481	0.497489	0.68503		sp|P48637|GSHB_HUMAN	0.411705	0.360818	0.599521		sp|P10155|RO60_HUMAN	0.354634	0.4632	0.673009		sp|P14174|MIF_HUMAN	-0.530807	0.317671	0.529087		sp|P14317|HCLS1_HUMAN	0.677756	0.202755	0.395164		Q9NXG2	-0.677818	0.273211	0.494364
sp|Q09472|EP300_HUMAN	-0.856838	0.108563	0.277373		sp|Q99798|ACON_HUMAN	0.228325	0.497512	0.68503		sp|P07205|PGK2_HUMAN	0.322176	0.362081	0.600783		sp|P15311|EZRI_HUMAN	-0.226142	0.463499	0.673009		sp|P08559|ODPA_HUMAN	0.456243	0.317806	0.529087		sp|P27635|RL10_HUMAN	0.41749	0.202794	0.395164		Q15286	-0.678103	0.273211	0.494364
sp|Q96TA1|NIBA2_HUMAN	0.547592	0.108908	0.277612		sp|P98095|FBLN2_HUMAN	-0.356279	0.500409	0.686955		sp|P52565|GDIR1_HUMAN	-0.272221	0.362799	0.601138		sp|Q96EP5|DAZP1_HUMAN	0.381812	0.466037	0.673989		sp|P20020|AT2B1_HUMAN	-0.486888	0.318616	0.5297		sp|O60234|GMFG_HUMAN	-0.650986	0.202958	0.395164		P08571	-0.421616	0.273962	0.495035
sp|O94913|PCF11_HUMAN	-0.951534	0.108959	0.277612		sp|P28065|PSB9_HUMAN	0.284501	0.500553	0.686955		sp|P63220|RS21_HUMAN	0.379816	0.366905	0.607097		sp|P18124|RL7_HUMAN	0.200168	0.466156	0.673989		sp|Q9ULV4|COR1C_HUMAN	-0.252519	0.320304	0.531766		sp|P62829|RL23_HUMAN	0.573646	0.203	0.395164		O43396	-0.433197	0.275019	0.496255
sp|Q96KP4|CNDP2_HUMAN	0.656434	0.109615	0.278895		sp|P54725|RD23A_HUMAN	-0.332178	0.500991	0.686955		sp|P56385|ATP5I_HUMAN	-0.540491	0.369172	0.608937		sp|P80511|S10AC_HUMAN	-0.406259	0.466374	0.673989		sp|Q13885|TBB2A_HUMAN	0.702549	0.322134	0.534065		sp|Q9UBT2|SAE2_HUMAN	0.910606	0.203299	0.395164		Q13557	-0.450782	0.275998	0.497331
sp|Q15154|PCM1_HUMAN	-0.78049	0.110152	0.279875		sp|P51452|DUS3_HUMAN	-0.392009	0.504035	0.690173		sp|O00232|PSD12_HUMAN	0.480096	0.370058	0.608937		sp|P61586|RHOA_HUMAN	-0.221081	0.466757	0.673989		sp|Q15075|EEA1_HUMAN	-0.408495	0.323168	0.535038		sp|Q16270|IBP7_HUMAN	-0.796479	0.203493	0.395164		P05107	-0.692428	0.276888	0.498244
sp|Q16181|SEPT7_HUMAN	-0.41178	0.11055	0.280497		sp|Q99439|CNN2_HUMAN	0.255944	0.509866	0.697193		sp|Q9Y3B3|TMED7_HUMAN	0.480103	0.370058	0.608937		sp|Q04837|SSBP_HUMAN	0.370105	0.468574	0.674349		sp|P49419|AL7A1_HUMAN	0.57039	0.323677	0.53514		sp|P13762|DRB4_HUMAN	-0.927395	0.204195	0.395981		Q14240	0.606495	0.278198	0.499911
sp|P38646|GRP75_HUMAN	0.509627	0.110884	0.280957		sp|P35221|CTNA1_HUMAN	-0.222008	0.511032	0.697823		sp|Q86X76|NIT1_HUMAN	0.480115	0.370058	0.608937		sp|P20160|CAP7_HUMAN	-0.348503	0.468593	0.674349		sp|Q14696|MESD_HUMAN	-0.610171	0.32473	0.53614		sp|P99999|CYC_HUMAN	0.371284	0.204941	0.396879		O15260	0.485702	0.28385	0.508687
sp|P40926|MDHM_HUMAN	0.567273	0.111573	0.281842		sp|O43488|ARK72_HUMAN	-0.228201	0.513331	0.699997		sp|P51571|SSRD_HUMAN	0.361706	0.371082	0.609781		sp|A0FGR8|ESYT2_HUMAN	0.454656	0.468944	0.674349		sp|P62266|RS23_HUMAN	0.345181	0.330305	0.543844		sp|P25774|CATS_HUMAN	-0.81544	0.205479	0.397372		Q9Y3I0	0.474181	0.283924	0.508687
sp|P07858|CATB_HUMAN	0.677773	0.111592	0.281842		sp|Q14980|NUMA1_HUMAN	-0.212922	0.51505	0.70045		sp|P15311|EZRI_HUMAN	-0.380984	0.373187	0.612397		sp|Q9BQB6|VKOR1_HUMAN	-0.476819	0.476157	0.683779		sp|O15511|ARPC5_HUMAN	0.365698	0.330305	0.543844		sp|P31483|TIA1_HUMAN	0.770738	0.20778	0.400594		P61158	0.297977	0.284255	0.508687
sp|P14678|RSMB_HUMAN	0.627854	0.111693	0.281842		sp|Q9H299|SH3L3_HUMAN	-0.263449	0.515079	0.70045		sp|Q9UHD8|SEPT9_HUMAN	0.284077	0.375573	0.615464		sp|P62304|RUXE_HUMAN	0.386114	0.480422	0.688957		sp|P63313|TYB10_HUMAN	0.312313	0.331039	0.544305		sp|Q99714|HCD2_HUMAN	0.438607	0.20787	0.400594		O15143	0.399441	0.285179	0.50964
sp|P62140|PP1B_HUMAN	0.467507	0.111879	0.281922		sp|B9A064|IGLL5_HUMAN	-0.520893	0.517186	0.700541		sp|Q99880|H2B1L_HUMAN	-0.310362	0.380869	0.619225		sp|Q15435|PP1R7_HUMAN	0.329575	0.482681	0.691113		sp|P50897|PPT1_HUMAN	-0.389858	0.332249	0.545545		sp|P60174|TPIS_HUMAN	0.279623	0.208001	0.400594		Q9H0U4;Q92928	0.419136	0.286061	0.510514
sp|P02747|C1QC_HUMAN	-0.819741	0.112648	0.283471		sp|O43633|CHM2A_HUMAN	-0.457097	0.517976	0.700541		sp|P51452|DUS3_HUMAN	-0.551639	0.380993	0.619225		sp|P07437|TBB5_HUMAN	0.14686	0.48325	0.691113		sp|Q9H0U4|RAB1B_HUMAN	0.258048	0.333749	0.547256		sp|P53004|BIEA_HUMAN	0.712146	0.209352	0.402645		P08246	-0.49499	0.287934	0.512831
sp|Q9Y6W5|WASF2_HUMAN	-0.795513	0.113862	0.285744		sp|O43181|NDUS4_HUMAN	-0.458177	0.517976	0.700541		sp|P26006|ITA3_HUMAN	-0.551646	0.380993	0.619225		sp|P07942|LAMB1_HUMAN	-0.394886	0.485646	0.693044		sp|P54652|HSP72_HUMAN	0.470563	0.334808	0.548242		sp|Q32MZ4|LRRF1_HUMAN	0.668684	0.210603	0.403513		P15153	-0.377661	0.289056	0.512831
sp|Q3SYG4|PTHB1_HUMAN	-0.795525	0.113862	0.285744		sp|P01714|LV319_HUMAN	-0.457169	0.517976	0.700541		sp|P60468|SC61B_HUMAN	-0.551655	0.380993	0.619225		sp|Q07960|RHG01_HUMAN	0.3292	0.485927	0.693044		sp|Q9NUQ9|CYRIB_HUMAN	0.39371	0.336525	0.550301		sp|O95197|RTN3_HUMAN	-0.83316	0.210898	0.403513		P61313	0.385385	0.289428	0.512831
sp|P62269|RS18_HUMAN	0.561822	0.115068	0.288378		sp|P05164|PERM_HUMAN	-0.361362	0.521277	0.704044		sp|Q9UHL4|DPP2_HUMAN	-0.551667	0.380993	0.619225		sp|O60884|DNJA2_HUMAN	0.388808	0.486885	0.693462		sp|Q8NC51|PAIRB_HUMAN	0.307191	0.340285	0.555691		sp|Q86TM6|SYVN1_HUMAN	-0.836799	0.210898	0.403513		P63244	0.398244	0.289433	0.512831
sp|Q9BRA2|TXD17_HUMAN	0.663407	0.115648	0.289434		sp|Q13409|DC1I2_HUMAN	-0.278772	0.522779	0.70511		sp|P01889|HLAB_HUMAN	0.310048	0.382805	0.619225		sp|P58546|MTPN_HUMAN	0.310006	0.48819	0.694265		sp|P55735|SEC13_HUMAN	0.360072	0.341545	0.555897		sp|P49327|FAS_HUMAN	1.04135	0.210953	0.403513		P84077	0.326066	0.289526	0.512831
sp|P62879|GBB2_HUMAN	-0.443912	0.117442	0.292146		sp|O14974|MYPT1_HUMAN	0.321098	0.524825	0.706803		sp|P13073|COX41_HUMAN	0.432616	0.382809	0.619225		sp|P00403|COX2_HUMAN	0.253742	0.488778	0.694265		sp|Q13555|KCC2G_HUMAN	-0.50764	0.341689	0.555897		sp|Q9BVC6|TM109_HUMAN	-0.692634	0.212741	0.405827		P37108	0.483296	0.290512	0.512831
sp|P31323|KAP3_HUMAN	-0.812602	0.117526	0.292146		sp|P23284|PPIB_HUMAN	0.17388	0.526098	0.706803		sp|P43304|GPDM_HUMAN	0.432677	0.382809	0.619225		sp|P11021|BIP_HUMAN	0.179043	0.489764	0.694719		sp|Q99715|COCA1_HUMAN	0.794998	0.341805	0.555897		sp|Q15027|ACAP1_HUMAN	-0.700315	0.212741	0.405827		P36957	0.496627	0.290512	0.512831
sp|Q8N3P4|VPS8_HUMAN	-0.812612	0.117526	0.292146		sp|P48047|ATPO_HUMAN	-0.184876	0.526176	0.706803		sp|Q9UHD9|UBQL2_HUMAN	0.544044	0.38314	0.619225		sp|Q9UHL4|DPP2_HUMAN	-0.359424	0.491435	0.695639		sp|P62263|RS14_HUMAN	0.297604	0.343112	0.557266		sp|P24844|MYL9_HUMAN	-0.414006	0.213079	0.405921		P28062	0.509529	0.290512	0.512831
sp|P21675|TAF1_HUMAN	-0.812631	0.117526	0.292146		sp|Q9BVK6|TMED9_HUMAN	0.225025	0.527569	0.707715		sp|P51149|RAB7A_HUMAN	0.248799	0.383182	0.619225		sp|P98095|FBLN2_HUMAN	-0.351248	0.492392	0.695639		sp|P30566|PUR8_HUMAN	0.470353	0.344156	0.558204		sp|P62330|ARF6_HUMAN	-0.534816	0.21689	0.41262		P14174	-0.391259	0.291242	0.513423
sp|Q9NTI5|PDS5B_HUMAN	-0.812649	0.117526	0.292146		sp|Q16401|PSMD5_HUMAN	0.276439	0.532409	0.713241		sp|P61106|RAB14_HUMAN	-0.269572	0.383577	0.619225		sp|O14979|HNRDL_HUMAN	0.225821	0.492411	0.695639		sp|P14854|CX6B1_HUMAN	-0.386063	0.344807	0.558503		sp|P62753|RS6_HUMAN	0.44604	0.217922	0.413546		Q02978	-0.536228	0.297232	0.521291
sp|P53004|BIEA_HUMAN	0.802682	0.117955	0.292815		sp|Q8IUE6|H2A2B_HUMAN	0.27758	0.537656	0.718868		sp|Q15365|PCBP1_HUMAN	-0.266216	0.387691	0.625021		sp|Q9UGI8|TES_HUMAN	0.339939	0.49464	0.697843		sp|P22314|UBA1_HUMAN	0.187834	0.346677	0.560774		sp|Q7Z4W1|DCXR_HUMAN	-0.682093	0.217966	0.413546		Q9Y4Y9	0.52304	0.297315	0.521291
sp|P00505|AATM_HUMAN	0.583679	0.118438	0.293618		sp|P62906|RL10A_HUMAN	0.202492	0.538062	0.718868		sp|P29401|TKT_HUMAN	-0.328893	0.390902	0.628529		sp|P62750|RL23A_HUMAN	0.240345	0.495577	0.698222		sp|P61956|SUMO2_HUMAN	-0.422786	0.347866	0.561218		sp|P53007|TXTP_HUMAN	-0.5842	0.219165	0.414471		Q9Y6E0	0.543437	0.297315	0.521291
sp|O95239|KIF4A_HUMAN	1.18372	0.119006	0.294512		sp|P42126|ECI1_HUMAN	0.370518	0.539135	0.719331		sp|P61204|ARF3_HUMAN	0.257788	0.391343	0.628529		sp|P50416|CPT1A_HUMAN	-0.402297	0.502068	0.706414		sp|P30046|DOPD_HUMAN	0.404065	0.347889	0.561218		sp|A0A075B6S6|KVD30_HUMAN	-0.630709	0.219165	0.414471		Q96EP5	0.551595	0.29811	0.521291
sp|Q03252|LMNB2_HUMAN	-0.467046	0.119119	0.294512		sp|P09110|THIK_HUMAN	-0.315395	0.540717	0.720471		sp|Q9BRA2|TXD17_HUMAN	0.397557	0.391448	0.628529		sp|Q9UHQ9|NB5R1_HUMAN	0.407354	0.508133	0.711936		sp|P18669|PGAM1_HUMAN	0.20551	0.350528	0.564713		sp|P23368|MAOM_HUMAN	0.410964	0.219339	0.414471		Q9NZ01	0.561542	0.29811	0.521291
sp|Q9Y224|RTRAF_HUMAN	0.674662	0.119624	0.295361		sp|Q969X5|ERGI1_HUMAN	-0.36529	0.551194	0.733444		sp|Q9P2R7|SUCB1_HUMAN	-0.565348	0.392972	0.629556		sp|P36543|VATE1_HUMAN	-0.31652	0.508481	0.711936		sp|Q93077|H2A1C_HUMAN	-0.623346	0.351376	0.565319		sp|P38646|GRP75_HUMAN	0.36178	0.220902	0.416863		P82979	0.561334	0.29811	0.521291
sp|Q8TCU5|NMD3A_HUMAN	-0.832114	0.121089	0.297381		sp|P11177|ODPB_HUMAN	0.250116	0.554477	0.736027		sp|B2RXH8|HNRC2_HUMAN	0.369014	0.397209	0.629556		sp|O95782|AP2A1_HUMAN	0.286642	0.508688	0.711936		sp|P62834|RAP1A_HUMAN	-0.550777	0.355798	0.571664		sp|P84098|RL19_HUMAN	0.50298	0.221398	0.417238		P53004	0.5679	0.29904	0.522158
sp|Q8N3U4|STAG2_HUMAN	-0.832114	0.121089	0.297381		sp|P29350|PTN6_HUMAN	0.30074	0.554622	0.736027		sp|O60812|HNRC1_HUMAN	0.369014	0.397209	0.629556		sp|Q8N8S7|ENAH_HUMAN	0.449927	0.509046	0.711936		sp|P68363|TBA1B_HUMAN	0.185134	0.357186	0.573126		sp|P49591|SYSC_HUMAN	0.464102	0.222389	0.418544		P00491	0.327302	0.299408	0.522158
sp|P50402|EMD_HUMAN	-0.832127	0.121089	0.297381		sp|Q9UHD9|UBQL2_HUMAN	0.300338	0.56025	0.742095		sp|Q9Y2B0|CNPY2_HUMAN	0.373811	0.397209	0.629556		sp|Q06124|PTN11_HUMAN	-0.375555	0.50965	0.711936		sp|P62913|RL11_HUMAN	0.304387	0.358124	0.573861		sp|P27797|CALR_HUMAN	0.260482	0.225403	0.422961		P36543	-0.508587	0.302979	0.527488
sp|Q9UPY3|DICER_HUMAN	-0.83216	0.121089	0.297381		sp|P13797|PLST_HUMAN	-0.256743	0.560694	0.742095		sp|Q9BWM7|SFXN3_HUMAN	-0.357432	0.397951	0.629556		sp|P51452|DUS3_HUMAN	-0.386495	0.510084	0.711936		sp|O43795|MYO1B_HUMAN	-0.709887	0.358672	0.573972		sp|P06753|TPM3_HUMAN	-0.324548	0.225461	0.422961		P01889	0.373495	0.303275	0.527488
sp|P14317|HCLS1_HUMAN	0.819714	0.121929	0.298778		sp|P63220|RS21_HUMAN	0.243148	0.562967	0.744108		sp|P53597|SUCA_HUMAN	-0.360399	0.397951	0.629556		sp|O75347|TBCA_HUMAN	0.204085	0.51089	0.712108		sp|Q15819|UB2V2_HUMAN	0.398542	0.359759	0.574942		sp|Q9BTV4|TMM43_HUMAN	-0.475861	0.22564	0.422961		Q99798	0.37729	0.304523	0.527875
sp|P17858|PFKAL_HUMAN	0.667182	0.121984	0.298778		sp|P61106|RAB14_HUMAN	-0.190843	0.564574	0.745237		sp|Q96KP4|CNDP2_HUMAN	0.333665	0.399526	0.629556		sp|Q16822|PCKGM_HUMAN	0.308623	0.516253	0.716766		sp|P29401|TKT_HUMAN	-0.210002	0.364293	0.580894		sp|O95169|NDUB8_HUMAN	-0.848427	0.22794	0.426703		P05387	0.372842	0.305447	0.527875
sp|P11413|G6PD_HUMAN	0.568878	0.122769	0.300301		sp|O00303|EIF3F_HUMAN	0.285143	0.567344	0.747888		sp|Q9Y6N5|SQOR_HUMAN	-0.410684	0.400461	0.629556		sp|Q9BVK6|TMED9_HUMAN	0.22642	0.516865	0.716766		sp|Q04941|PLP2_HUMAN	0.495339	0.364939	0.580894		sp|Q99798|ACON_HUMAN	0.463089	0.228357	0.426916		Q9Y3A6	-0.570206	0.305913	0.527875
sp|Q96I25|SPF45_HUMAN	-0.854677	0.124474	0.30206		sp|P23381|SYWC_HUMAN	-0.223348	0.568093	0.747888		sp|O15511|ARPC5_HUMAN	0.348394	0.400888	0.629556		sp|P46459|NSF_HUMAN	0.249452	0.516865	0.716766		sp|P82979|SARNP_HUMAN	0.497162	0.364939	0.580894		sp|Q9BS26|ERP44_HUMAN	0.435983	0.229364	0.427742		P50416	-0.572754	0.305913	0.527875
sp|Q9BWH6|RPAP1_HUMAN	-0.854677	0.124474	0.30206		sp|P07942|LAMB1_HUMAN	-0.324381	0.570418	0.747995		sp|P22061|PIMT_HUMAN	0.35214	0.400888	0.629556		sp|Q9UBG0|MRC2_HUMAN	-0.339779	0.516978	0.716766		sp|P50570|DYN2_HUMAN	0.344344	0.36622	0.582158		sp|Q16401|PSMD5_HUMAN	0.490941	0.231043	0.427742		P11233	-0.573111	0.305913	0.527875
sp|Q92922|SMRC1_HUMAN	-0.854685	0.124474	0.30206		sp|P21926|CD9_HUMAN	-0.234584	0.570479	0.747995		sp|P46778|RL21_HUMAN	0.349572	0.400888	0.629556		sp|Q16401|PSMD5_HUMAN	0.281365	0.520016	0.717415		sp|P20700|LMNB1_HUMAN	0.242106	0.366731	0.582197		sp|Q9UKG1|DP13A_HUMAN	-0.667282	0.231237	0.427742		P30046;A6NHG4	0.370765	0.306209	0.527875
sp|O14786|NRP1_HUMAN	-0.85469	0.124474	0.30206		sp|O75832|PSD10_HUMAN	-0.354002	0.570818	0.747995		sp|P55735|SEC13_HUMAN	0.354068	0.400888	0.629556		sp|P05164|PERM_HUMAN	-0.356166	0.520961	0.717415		sp|P30626|SORCN_HUMAN	-0.370282	0.368107	0.583609		sp|Q16774|KGUA_HUMAN	-0.672154	0.231237	0.427742		Q9UGI8	0.602387	0.306338	0.527875
sp|Q13111|CAF1A_HUMAN	-0.854698	0.124474	0.30206		sp|P37802|TAGL2_HUMAN	0.163568	0.571196	0.747995		sp|P30154|2AAB_HUMAN	-0.415658	0.401589	0.629556		sp|Q99439|CNN2_HUMAN	0.237731	0.522612	0.717415		sp|Q32MZ4|LRRF1_HUMAN	0.44346	0.370244	0.586219		sp|P40306|PSB10_HUMAN	-0.674621	0.231237	0.427742		Q96QK1	0.363136	0.307118	0.527922
sp|O95218|ZRAB2_HUMAN	-0.854698	0.124474	0.30206		sp|P49821|NDUV1_HUMAN	-0.311878	0.571994	0.74805		sp|Q14847|LASP1_HUMAN	-0.256621	0.401665	0.629556		sp|P35222|CTNB1_HUMAN	0.219113	0.523029	0.717415		sp|P08621|RU17_HUMAN	0.404321	0.372166	0.588359		sp|P60468|SC61B_HUMAN	-0.678599	0.231237	0.427742		P63104	0.23545	0.30754	0.527922
sp|Q9BUT1|BDH2_HUMAN	-0.854685	0.125478	0.304094		sp|Q04760|LGUL_HUMAN	-0.199513	0.57358	0.748566		sp|P62280|RS11_HUMAN	0.32119	0.403021	0.629556		sp|O43181|NDUS4_HUMAN	-0.453047	0.523045	0.717415		sp|O75348|VATG1_HUMAN	-0.447929	0.373381	0.588359		sp|O75594|PGRP1_HUMAN	-0.685093	0.231237	0.427742		P62910	0.439216	0.307582	0.527922
sp|P20618|PSB1_HUMAN	0.644215	0.126567	0.305556		sp|P13798|ACPH_HUMAN	0.286356	0.573901	0.748566		sp|Q16881|TRXR1_HUMAN	0.337009	0.403021	0.629556		sp|O43633|CHM2A_HUMAN	-0.452332	0.523045	0.717415		sp|P18124|RL7_HUMAN	0.237439	0.373533	0.588359		sp|P07711|CATL1_HUMAN	-0.69854	0.231237	0.427742		Q14103	0.253171	0.308717	0.529172
sp|Q9UIG0|BAZ1B_HUMAN	-0.81265	0.127361	0.305556		sp|P23368|MAOM_HUMAN	-0.236032	0.575562	0.749745		sp|Q9BPX5|ARP5L_HUMAN	0.470065	0.403868	0.629556		sp|P01714|LV319_HUMAN	-0.452549	0.523045	0.717415		sp|P28799|GRN_HUMAN	0.309527	0.373561	0.588359		sp|P09669|COX6C_HUMAN	-0.543278	0.234406	0.431427		Q9Y2B0	0.522348	0.309588	0.529966
sp|Q14155|ARHG7_HUMAN	-0.881022	0.127578	0.305556		sp|P25788|PSA3_HUMAN	-0.159407	0.576361	0.7498		sp|Q6IBS0|TWF2_HUMAN	0.470086	0.403868	0.629556		sp|P09110|THIK_HUMAN	-0.320038	0.523439	0.717415		sp|Q9UHV9|PFD2_HUMAN	0.505478	0.375338	0.590381		sp|Q8TAQ2|SMRC2_HUMAN	0.694966	0.234634	0.431427		P61960	0.428735	0.311261	0.532129
sp|Q9UQ84|EXO1_HUMAN	-0.881032	0.127578	0.305556		sp|Q16795|NDUA9_HUMAN	0.309799	0.579235	0.752549		sp|P28799|GRN_HUMAN	0.299492	0.403981	0.629556		sp|O43488|ARK72_HUMAN	-0.227119	0.524285	0.717415		sp|P07437|TBB5_HUMAN	0.183926	0.375954	0.590573		sp|P23193|TCEA1_HUMAN	0.698246	0.234634	0.431427		Q09666	-0.340189	0.313705	0.535605
sp|O75478|TAD2A_HUMAN	-0.881043	0.127578	0.305556		sp|P11142|HSP7C_HUMAN	0.121229	0.583008	0.753379		sp|P62750|RL23A_HUMAN	0.307052	0.403981	0.629556		sp|Q9H299|SH3L3_HUMAN	-0.244049	0.524317	0.717415		sp|P46776|RL27A_HUMAN	0.333726	0.378554	0.593101		sp|O14561|ACPM_HUMAN	0.698614	0.234634	0.431427		Q9P0V9	-0.643319	0.315619	0.538165
sp|P29474|NOS3_HUMAN	-0.881051	0.127578	0.305556		sp|P31150|GDIA_HUMAN	0.136855	0.584026	0.753379		sp|Q9BXS5|AP1M1_HUMAN	-0.582477	0.404939	0.629556		sp|Q96PK6|RBM14_HUMAN	0.344746	0.525396	0.71795		sp|P05386|RLA1_HUMAN	0.358415	0.378554	0.593101		sp|Q14764|MVP_HUMAN	0.524807	0.234765	0.431427		Q14764	0.492336	0.31796	0.541448
sp|P63218|GBG5_HUMAN	-0.881053	0.127578	0.305556		sp|Q96IU4|ABHEB_HUMAN	-0.269105	0.584885	0.753379		sp|P0C0S8|H2A1_HUMAN	-0.305125	0.406335	0.629556		sp|P62906|RL10A_HUMAN	0.207758	0.526636	0.718704		sp|Q9H254|SPTN4_HUMAN	-0.420285	0.379842	0.593867		sp|O00217|NDUS8_HUMAN	-0.583504	0.238009	0.436817		P47755	-0.328332	0.318721	0.542034
sp|Q07889|SOS1_HUMAN	-0.881077	0.127578	0.305556		sp|Q16891|MIC60_HUMAN	0.248628	0.585081	0.753379		sp|Q16777|H2A2C_HUMAN	-0.305125	0.406335	0.629556		sp|P42126|ECI1_HUMAN	0.370185	0.530972	0.723112		sp|P62854|RS26_HUMAN	0.379045	0.380035	0.593867		sp|P68366|TBA4A_HUMAN	0.243044	0.238481	0.437111		P46782	0.316515	0.32058	0.54435
sp|Q9UK96|FBX10_HUMAN	-0.881077	0.127578	0.305556		sp|P68104|EF1A1_HUMAN	0.576699	0.585115	0.753379		sp|Q6FI13|H2A2A_HUMAN	-0.305125	0.406335	0.629556		sp|P48047|ATPO_HUMAN	-0.183933	0.531252	0.723112		sp|P26641|EF1G_HUMAN	0.24626	0.381372	0.595179		sp|P10515|ODP2_HUMAN	0.662288	0.238938	0.437379		P78417	0.335418	0.320919	0.54435
sp|P23142|FBLN1_HUMAN	-0.49367	0.128345	0.306514		sp|Q96S97|MYADM_HUMAN	-0.291724	0.585734	0.753379		sp|Q96KK5|H2A1H_HUMAN	-0.305125	0.406335	0.629556		sp|O00244|ATOX1_HUMAN	0.327283	0.533775	0.7256		sp|P52790|HXK3_HUMAN	0.5057	0.382735	0.596528		sp|P61026|RAB10_HUMAN	-0.406813	0.240082	0.438578		P10155	0.396369	0.322452	0.545638
sp|P07339|CATD_HUMAN	-0.484806	0.128461	0.306514		sp|Q14011|CIRBP_HUMAN	-0.295139	0.585734	0.753379		sp|Q99878|H2A1J_HUMAN	-0.305125	0.406335	0.629556		sp|P21912|SDHB_HUMAN	-0.353096	0.538723	0.730794		sp|P08637|FCG3A_HUMAN	-0.52931	0.38472	0.598312		sp|P26440|IVD_HUMAN	-0.645143	0.240218	0.438578		P10599	0.53573	0.322658	0.545638
sp|P31943|HNRH1_HUMAN	0.516374	0.128479	0.306514		sp|O75947|ATP5H_HUMAN	0.281122	0.585961	0.753379		sp|Q9BTM1|H2AJ_HUMAN	-0.305125	0.406335	0.629556		sp|O14964|HGS_HUMAN	0.2582	0.539653	0.730794		sp|P51571|SSRD_HUMAN	0.367791	0.385213	0.598312		sp|Q9H2G2|SLK_HUMAN	0.638797	0.241549	0.439361		P02794	-0.713606	0.322937	0.545638
sp|P63162|RSMN_HUMAN	0.631688	0.12878	0.306775		sp|P11234|RALB_HUMAN	0.306276	0.587483	0.754355		sp|P62913|RL11_HUMAN	0.295081	0.407442	0.630451		sp|P35221|CTNA1_HUMAN	-0.21354	0.540022	0.730794		sp|Q08380|LG3BP_HUMAN	0.476809	0.385379	0.598312		sp|P14324|FPPS_HUMAN	0.542846	0.24173	0.439361		P00367;P49448	-0.288979	0.32409	0.546876
sp|Q9UQ90|SPG7_HUMAN	-0.912251	0.130259	0.306775		sp|O60493|SNX3_HUMAN	0.277271	0.591124	0.757859		sp|P20671|H2A1D_HUMAN	-0.298788	0.408352	0.630848		sp|P24158|PRTN3_HUMAN	-0.277318	0.540395	0.730794		sp|O95831|AIFM1_HUMAN	-0.337811	0.391777	0.606439		sp|P0DP23|CALM1_HUMAN	-0.309025	0.241783	0.439361		P24158	-0.458428	0.324685	0.54717
sp|O75448|MED24_HUMAN	-0.912269	0.130259	0.306775		sp|O95994|AGR2_HUMAN	-0.429935	0.591743	0.757859		sp|P62424|RL7A_HUMAN	0.278129	0.408756	0.630848		sp|P61106|RAB14_HUMAN	-0.197025	0.542235	0.732333		sp|P53675|CLH2_HUMAN	-0.571125	0.392001	0.606439		sp|Q5VYK3|ECM29_HUMAN	0.699654	0.241899	0.439361		Q8TD08	-0.669503	0.327075	0.549064
sp|Q9NQ66|PLCB1_HUMAN	-0.912278	0.130259	0.306775		sp|P06748|NPM_HUMAN	0.153163	0.593074	0.758583		sp|Q09666|AHNK_HUMAN	-0.544284	0.413568	0.637451		sp|Q8IUX7|AEBP1_HUMAN	-0.374266	0.543956	0.73335		sp|P29966|MARCS_HUMAN	0.376895	0.392134	0.606439		sp|P27694|RFA1_HUMAN	0.546639	0.242771	0.439993		Q14964	-0.669515	0.327075	0.549064
sp|O75382|TRIM3_HUMAN	-0.912287	0.130259	0.306775		sp|P62318|SMD3_HUMAN	-0.252931	0.595062	0.759753		sp|P13639|EF2_HUMAN	0.401213	0.416555	0.64063		sp|O75964|ATP5L_HUMAN	-0.330261	0.544393	0.73335		sp|P53634|CATC_HUMAN	0.436727	0.396175	0.611899		sp|P29466|CASP1_HUMAN	0.607046	0.242873	0.439993		O00391	-0.669533	0.327075	0.549064
sp|Q96HW7|INT4_HUMAN	-0.912305	0.130259	0.306775		sp|Q09666|AHNK_HUMAN	-0.202767	0.595523	0.759753		sp|P53007|TXTP_HUMAN	-0.414828	0.416705	0.64063		sp|Q8WX93|PALLD_HUMAN	0.271862	0.547964	0.736816		sp|Q9NYL9|TMOD3_HUMAN	-0.303341	0.397327	0.612887		sp|P31942|HNRH3_HUMAN	0.573189	0.243208	0.440031		P21964	0.387985	0.328332	0.550464
sp|Q9UBC3|DNM3B_HUMAN	-0.912309	0.130259	0.306775		sp|Q02978|M2OM_HUMAN	-0.279025	0.60402	0.7696		sp|A6NHL2|TBAL3_HUMAN	0.25502	0.422678	0.648977		sp|P29350|PTN6_HUMAN	0.309256	0.548782	0.736816		sp|Q9P2E9|RRBP1_HUMAN	0.303186	0.398158	0.613023		sp|P07910|HNRPC_HUMAN	0.326969	0.244362	0.441029		Q9NR12	-0.706149	0.328859	0.550638
sp|P09884|DPOLA_HUMAN	-0.912314	0.130259	0.306775		sp|Q9UL25|RAB21_HUMAN	-0.20688	0.608601	0.774441		sp|Q9NR45|SIAS_HUMAN	0.36884	0.424734	0.651295		sp|P84098|RL19_HUMAN	0.201202	0.549083	0.736816		sp|Q9NX63|MIC19_HUMAN	-0.405447	0.39844	0.613023		sp|P04908|H2A1B_HUMAN	-0.266166	0.244388	0.441029		P10606	-0.50869	0.32989	0.551182
sp|O43395|PRPF3_HUMAN	-0.912312	0.130259	0.306775		sp|Q13148|TADBP_HUMAN	-0.184189	0.610352	0.775672		sp|P52790|HXK3_HUMAN	0.432694	0.425751	0.652017		sp|Q9UHD9|UBQL2_HUMAN	0.302917	0.552983	0.741097		sp|P09496|CLCA_HUMAN	-0.330943	0.400645	0.615486		sp|O75390|CISY_HUMAN	0.322774	0.247019	0.445204		P30048	0.344967	0.330031	0.551182
sp|Q6ZW49|PAXI1_HUMAN	-0.912322	0.130259	0.306775		sp|Q15365|PCBP1_HUMAN	-0.124058	0.614295	0.779682		sp|Q15293|RCN1_HUMAN	-0.345423	0.42782	0.654346		sp|P37802|TAGL2_HUMAN	0.155375	0.556655	0.744869		sp|Q14195|DPYL3_HUMAN	-0.390876	0.401218	0.615486		sp|Q92522|H1X_HUMAN	-0.489915	0.249376	0.448876		Q9NTJ5	-0.560846	0.334431	0.557814
sp|Q52LR7|EPC2_HUMAN	-0.949859	0.132315	0.308848		sp|P61160|ARP2_HUMAN	-0.113463	0.615294	0.77995		sp|P15259|PGAM2_HUMAN	-0.242802	0.428656	0.654784		sp|Q969X5|ERGI1_HUMAN	-0.36126	0.557225	0.744869		sp|Q01546|K22O_HUMAN	0.771666	0.401583	0.615486		sp|P08246|ELNE_HUMAN	-0.538334	0.250004	0.449431		Q9BVK6	0.349738	0.337856	0.562806
sp|P03372|ESR1_HUMAN	-0.949864	0.132315	0.308848		sp|P54920|SNAA_HUMAN	-0.179398	0.61967	0.783751		sp|P20618|PSB1_HUMAN	0.358118	0.430665	0.657011		sp|O00303|EIF3F_HUMAN	0.291932	0.558787	0.745216		sp|P53999|TCP4_HUMAN	0.30638	0.403475	0.617595		sp|Q9UIJ7|KAD3_HUMAN	-0.67967	0.251708	0.451338		P06748	0.26515	0.338681	0.563458
sp|P18084|ITB5_HUMAN	-0.949882	0.132315	0.308848		sp|P21912|SDHB_HUMAN	-0.284181	0.620136	0.783751		sp|P36543|VATE1_HUMAN	-0.413918	0.43268	0.659183		sp|Q9UQE7|SMC3_HUMAN	-0.322569	0.559896	0.745216		sp|Q14956|GPNMB_HUMAN	-0.563452	0.405082	0.619146		sp|P08637|FCG3A_HUMAN	-0.694851	0.251708	0.451338		O60884	0.41848	0.339668	0.564286
sp|Q9GZS1|RPA49_HUMAN	-0.949883	0.132315	0.308848		sp|Q96QK1|VPS35_HUMAN	0.202891	0.620668	0.783751		sp|Q9UNX3|RL26L_HUMAN	0.336857	0.433615	0.659183		sp|P23284|PPIB_HUMAN	0.161147	0.559997	0.745216		sp|P11021|BIP_HUMAN	0.216723	0.405522	0.619146		sp|O75915|PRAF3_HUMAN	0.603442	0.252083	0.451434		O75947	0.441641	0.340046	0.564286
sp|P21802|FGFR2_HUMAN	-0.949885	0.132315	0.308848		sp|Q13561|DCTN2_HUMAN	0.230756	0.622384	0.784918		sp|O75347|TBCA_HUMAN	0.285626	0.434298	0.659183		sp|Q9HC38|GLOD4_HUMAN	-0.279792	0.560603	0.745216		sp|P26440|IVD_HUMAN	-0.429006	0.406605	0.620007		sp|P51970|NDUA8_HUMAN	-0.594654	0.253441	0.453287		P46783	0.442828	0.344486	0.570667
sp|Q5VWG9|TAF3_HUMAN	-0.949892	0.132315	0.308848		sp|P07738|PMGE_HUMAN	-0.404036	0.623584	0.78543		sp|O95336|6PGL_HUMAN	0.293906	0.434298	0.659183		sp|P63220|RS21_HUMAN	0.24517	0.561937	0.745216		sp|P10768|ESTD_HUMAN	-0.250116	0.408069	0.621448		sp|P61158|ARP3_HUMAN	0.284217	0.256275	0.457773		P62750	0.327301	0.344799	0.570667
sp|P27540|ARNT_HUMAN	-0.949892	0.132315	0.308848		sp|O43707|ACTN4_HUMAN	-0.139086	0.625448	0.786503		sp|O60749|SNX2_HUMAN	0.325784	0.435073	0.659519		sp|Q99798|ACON_HUMAN	0.202707	0.562755	0.745216		sp|P06753|TPM3_HUMAN	-0.226034	0.409592	0.622975		sp|P08571|CD14_HUMAN	-0.429764	0.256924	0.45835		A0A075B6S2;A2NJV5;A0A0A0MRZ7	-0.511984	0.345208	0.570667
sp|Q6Q0C0|TRAF7_HUMAN	-0.996003	0.133466	0.31035		sp|Q9BTT0|AN32E_HUMAN	0.303344	0.626024	0.786503		sp|P18124|RL7_HUMAN	0.223301	0.435708	0.659645		sp|P28838|AMPL_HUMAN	0.130733	0.563062	0.745216		sp|Q13576|IQGA2_HUMAN	-0.537048	0.410289	0.623244		sp|P61254|RL26_HUMAN	0.419472	0.258005	0.459367		O14745	0.725878	0.346643	0.572314
sp|Q5T6S3|PHF19_HUMAN	-0.996019	0.133466	0.31035		sp|O14964|HGS_HUMAN	0.206205	0.62776	0.787684		sp|P46940|IQGA1_HUMAN	0.326576	0.437386	0.66051		sp|P55084|ECHB_HUMAN	0.157475	0.563195	0.745216		sp|P36871|PGM1_HUMAN	0.292125	0.411546	0.62436		sp|Q8TD55|PKHO2_HUMAN	-0.53329	0.258148	0.459367		O15372	0.437186	0.349653	0.575094
sp|Q9Y3R0|GRIP1_HUMAN	-0.996034	0.133466	0.31035		sp|P05109|S10A8_HUMAN	0.219545	0.630532	0.789555		sp|P06748|NPM_HUMAN	0.241256	0.437387	0.66051		sp|O95994|AGR2_HUMAN	-0.439515	0.565386	0.746663		sp|P01743|HV146_HUMAN	-0.501637	0.413159	0.625718		sp|Q99538|LGMN_HUMAN	-0.607462	0.258805	0.459953		Q15843	0.447733	0.349653	0.575094
sp|Q08209|PP2BA_HUMAN	0.757057	0.134543	0.31246		sp|P30041|PRDX6_HUMAN	-0.118232	0.631759	0.789555		sp|P60953|CDC42_HUMAN	0.220386	0.442156	0.665106		sp|P60903|S10AA_HUMAN	-0.250251	0.566394	0.746663		sp|P11055|MYH3_HUMAN	-0.482992	0.413486	0.625718		sp|P10599|THIO_HUMAN	0.620649	0.261224	0.463397		P52815	0.457307	0.349653	0.575094
sp|Q5SSJ5|HP1B3_HUMAN	-0.455261	0.135358	0.313955		sp|Q8IUX7|AEBP1_HUMAN	-0.30582	0.631861	0.789555		sp|P24666|PPAC_HUMAN	0.457524	0.442189	0.665106		sp|Q13561|DCTN2_HUMAN	0.272459	0.566434	0.746663		sp|P10155|RO60_HUMAN	0.391383	0.420027	0.634814		sp|P39687|AN32A_HUMAN	0.3701	0.261404	0.463397		Q16543	0.334862	0.353161	0.579443
sp|Q969H8|MYDGF_HUMAN	0.601549	0.136308	0.31576		sp|Q01130|SRSF2_HUMAN	0.245782	0.632442	0.789555		sp|P30566|PUR8_HUMAN	0.457542	0.442189	0.665106		sp|P11142|HSP7C_HUMAN	0.125555	0.568889	0.747533		sp|Q9NR31|SAR1A_HUMAN	0.332827	0.421651	0.636464		sp|Q99497|PARK7_HUMAN	-0.280932	0.261754	0.463434		P14317	0.448784	0.354525	0.579443
sp|Q00839|HNRPU_HUMAN	0.368512	0.137131	0.317267		sp|P52907|CAZA1_HUMAN	0.149118	0.634558	0.791072		sp|P41218|MNDA_HUMAN	-0.404516	0.442661	0.665106		sp|P07686|HEXB_HUMAN	-0.265863	0.569198	0.747533		sp|O14979|HNRDL_HUMAN	0.261403	0.423419	0.638328		sp|Q9Y2B0|CNPY2_HUMAN	0.505219	0.262141	0.463534		P24534	0.46446	0.354525	0.579443
sp|P06730|IF4E_HUMAN	0.785406	0.137553	0.317844		sp|P11678|PERE_HUMAN	-0.438906	0.635255	0.791072		sp|P62330|ARF6_HUMAN	-0.41281	0.449606	0.674692		sp|P13798|ACPH_HUMAN	0.282068	0.570154	0.747533		sp|P28066|PSA5_HUMAN	-0.239325	0.425774	0.641071		sp|P63313|TYB10_HUMAN	0.303192	0.264982	0.467969		P29466	0.464527	0.354525	0.579443
sp|P14625|ENPL_HUMAN	0.449242	0.13816	0.318844		sp|Q96FW1|OTUB1_HUMAN	0.213244	0.640449	0.796538		sp|P62263|RS14_HUMAN	0.255466	0.450983	0.675909		sp|P31150|GDIA_HUMAN	0.146023	0.570212	0.747533		sp|Q96EP5|DAZP1_HUMAN	0.414004	0.427849	0.642219		sp|P31943|HNRH1_HUMAN	0.351878	0.265944	0.468808		Q15075	0.461083	0.354525	0.579443
sp|P07741|APT_HUMAN	0.535933	0.139002	0.320249		sp|P09622|DLDH_HUMAN	-0.129066	0.644381	0.800423		sp|Q13423|NNTM_HUMAN	-0.274835	0.454864	0.680256		sp|P23381|SYWC_HUMAN	-0.21669	0.570674	0.747533		sp|P62736|ACTA_HUMAN	-0.905095	0.429314	0.642219		sp|Q9UBE0|SAE1_HUMAN	0.49694	0.266125	0.468808		Q13409	0.460494	0.355615	0.580496
sp|Q9UKM9|RALY_HUMAN	0.534187	0.139117	0.320249		sp|Q06323|PSME1_HUMAN	0.178688	0.646682	0.801171		sp|Q15075|EEA1_HUMAN	0.404429	0.455594	0.680256		sp|P61160|ARP2_HUMAN	-0.129338	0.572623	0.749146		sp|Q9NP97|DLRB1_HUMAN	-0.473948	0.429662	0.642219		sp|Q15165|PON2_HUMAN	0.574421	0.26648	0.468844		Q04760	-0.342632	0.356295	0.580876
sp|Q71DI3|H32_HUMAN	0.529694	0.14039	0.322775		sp|P30048|PRDX3_HUMAN	0.186732	0.647714	0.801171		sp|O00244|ATOX1_HUMAN	0.404463	0.455594	0.680256		sp|P11234|RALB_HUMAN	0.309139	0.578722	0.756177		sp|P01593|KVD33_HUMAN	-0.482603	0.429662	0.642219		sp|Q96QK1|VPS35_HUMAN	0.395356	0.266842	0.468893		P40925	-0.278405	0.358187	0.583231
sp|P24666|PPAC_HUMAN	0.86218	0.141422	0.324741		sp|P49720|PSB3_HUMAN	-0.164271	0.648929	0.801171		sp|P08571|CD14_HUMAN	-0.301503	0.460572	0.686829		sp|P21926|CD9_HUMAN	-0.227985	0.580347	0.756408		sp|P01594|KV133_HUMAN	-0.482603	0.429662	0.642219		sp|P05556|ITB1_HUMAN	-0.468935	0.267497	0.469457		P51970	-0.435412	0.362251	0.585748
sp|P50453|SPB9_HUMAN	-0.825467	0.143718	0.3296		sp|Q15631|TSN_HUMAN	-0.197415	0.649318	0.801171		sp|P35222|CTNB1_HUMAN	0.264038	0.466231	0.693434		sp|Q00765|REEP5_HUMAN	-0.224439	0.580347	0.756408		sp|P12814|ACTN1_HUMAN	-0.213589	0.429792	0.642219		sp|Q9UBR2|CATZ_HUMAN	-0.882075	0.269553	0.472475		P62899	0.48887	0.36279	0.585748
sp|O00487|PSDE_HUMAN	0.588493	0.145111	0.332296		sp|P31153|METK2_HUMAN	-0.189873	0.649477	0.801171		sp|Q14697|GANAB_HUMAN	0.270012	0.466517	0.693434		sp|Q99832|TCPH_HUMAN	0.137725	0.58308	0.75832		sp|P61026|RAB10_HUMAN	-0.250607	0.430292	0.642219		sp|Q9UGI8|TES_HUMAN	0.584544	0.270615	0.473744		P14927	0.494084	0.36279	0.585748
sp|P42167|LAP2B_HUMAN	0.490355	0.145255	0.332296		sp|P60903|S10AA_HUMAN	-0.199254	0.649838	0.801171		sp|P07741|APT_HUMAN	0.287125	0.467141	0.693434		sp|P20073|ANXA7_HUMAN	-0.162236	0.583369	0.75832		sp|Q16787|LAMA3_HUMAN	-0.802436	0.430905	0.642333		sp|P98088|MUC5A_HUMAN	-0.674217	0.274451	0.479134		P63220	0.33254	0.363417	0.585748
sp|O00299|CLIC1_HUMAN	0.414915	0.14584	0.333219		sp|P16422|EPCAM_HUMAN	0.205874	0.651018	0.801627		sp|P63208|SKP1_HUMAN	-0.411584	0.467587	0.693434		sp|P38117|ETFB_HUMAN	0.202143	0.585476	0.75832		sp|P62750|RL23A_HUMAN	0.275511	0.432635	0.642872		sp|Q9P2X0|DPM3_HUMAN	-0.676319	0.274451	0.479134		P67936	-0.255783	0.36387	0.585748
sp|Q6YN16|HSDL2_HUMAN	-0.899653	0.146285	0.333508		sp|P30740|ILEU_HUMAN	0.374209	0.652938	0.802992		sp|B7ZW38|HNRC3_HUMAN	0.3182	0.469652	0.693434		sp|P11177|ODPB_HUMAN	0.228837	0.585476	0.75832		sp|P00403|COX2_HUMAN	0.288991	0.432737	0.642872		sp|Q99715|COCA1_HUMAN	0.927967	0.274717	0.479134		P62269	0.310311	0.363952	0.585748
sp|Q9Y570|PPME1_HUMAN	1.00831	0.14633	0.333508		sp|P46459|NSF_HUMAN	0.180456	0.655754	0.804742		sp|P0DMR1|HNRC4_HUMAN	0.3182	0.469652	0.693434		sp|P23368|MAOM_HUMAN	-0.234095	0.586381	0.75832		sp|Q04837|SSBP_HUMAN	0.404624	0.432878	0.642872		sp|Q9Y3I0|RTCB_HUMAN	0.477746	0.276479	0.481608		Q9UBT2	0.542881	0.364393	0.585748
sp|Q9Y2B0|CNPY2_HUMAN	0.620381	0.147573	0.335926		sp|Q15366|PCBP2_HUMAN	0.109267	0.65643	0.804742		sp|P30046|DOPD_HUMAN	0.321171	0.469652	0.693434		sp|P55795|HNRH2_HUMAN	0.151921	0.587283	0.75832		sp|Q05315|LEG10_HUMAN	-0.519325	0.434395	0.644325		sp|P62987|RL40_HUMAN	-0.677779	0.278964	0.485335		P19105;O14950	-0.300081	0.364692	0.585748
sp|P61254|RL26_HUMAN	0.532298	0.147886	0.336117		sp|P30566|PUR8_HUMAN	0.233977	0.657613	0.804742		sp|P61254|RL26_HUMAN	0.320842	0.469652	0.693434		sp|O75915|PRAF3_HUMAN	0.208361	0.587684	0.75832		sp|Q15435|PP1R7_HUMAN	0.366031	0.437404	0.647986		sp|Q9UBI6|GBG12_HUMAN	-0.547769	0.280272	0.487007		Q9P2E9	0.316967	0.364873	0.585748
sp|P10619|PPGB_HUMAN	0.623841	0.148023	0.336117		sp|P62273|RS29_HUMAN	0.240166	0.657613	0.804742		sp|P30041|PRDX6_HUMAN	-0.214995	0.475768	0.701597		sp|Q02218|ODO1_HUMAN	0.207161	0.587927	0.75832		sp|P62304|RUXE_HUMAN	0.418248	0.443455	0.656138		sp|P50579|MAP2_HUMAN	0.711818	0.281011	0.487688		P35659	0.515053	0.365728	0.585748
sp|P62424|RL7A_HUMAN	0.442916	0.148885	0.337656		sp|Q15113|PCOC1_HUMAN	0.298016	0.66041	0.807168		sp|P35609|ACTN2_HUMAN	-0.217197	0.480795	0.707389		sp|O75955|FLOT1_HUMAN	0.241701	0.588389	0.75832		sp|P39656|OST48_HUMAN	-0.248345	0.444647	0.657006		sp|P11233|RALA_HUMAN	-0.587651	0.281828	0.488501		Q9BQE3	0.366165	0.366344	0.585748
sp|P62805|H4_HUMAN	-0.374166	0.150386	0.340641		sp|P05023|AT1A1_HUMAN	0.161356	0.674897	0.823857		sp|P68371|TBB4B_HUMAN	-0.360729	0.481228	0.707389		sp|O43707|ACTN4_HUMAN	-0.142756	0.589078	0.75832		sp|Q08257|QOR_HUMAN	-0.476755	0.446604	0.657006		sp|P10768|ESTD_HUMAN	-0.310885	0.283747	0.491018		Q9UHD9	-0.548016	0.366425	0.585748
sp|P62753|RS6_HUMAN	0.530087	0.150746	0.341036		sp|Q96AB3|ISOC2_HUMAN	0.248043	0.676732	0.824528		sp|P55084|ECHB_HUMAN	0.195769	0.481475	0.707389		sp|O94832|MYO1D_HUMAN	-0.275295	0.593325	0.761627		sp|O75347|TBCA_HUMAN	0.239044	0.446818	0.657006		sp|Q9NYL9|TMOD3_HUMAN	-0.418384	0.283979	0.491018		Q8IYT4	-0.548427	0.366425	0.585748
sp|P31146|COR1A_HUMAN	-0.404314	0.151151	0.34118		sp|P40121|CAPG_HUMAN	-0.172569	0.677112	0.824528		sp|P13637|AT1A3_HUMAN	-0.231221	0.483936	0.70943		sp|Q96S97|MYADM_HUMAN	-0.289627	0.593325	0.761627		sp|A0FGR8|ESYT2_HUMAN	0.486559	0.447131	0.657006		sp|P13804|ETFA_HUMAN	0.298203	0.286617	0.494279		O43765	0.543413	0.367387	0.585748
sp|P22090|RS4Y1_HUMAN	0.590072	0.151423	0.34118		sp|Q96CW1|AP2M1_HUMAN	0.183227	0.685143	0.833282		sp|Q00325|MPCP_HUMAN	0.251128	0.486027	0.70943		sp|O43237|DC1L2_HUMAN	0.271616	0.594303	0.761627		sp|P15121|ALDR_HUMAN	-0.266032	0.447441	0.657006		sp|O43399|TPD54_HUMAN	0.344401	0.287009	0.494279		Q13576	0.544974	0.367387	0.585748
sp|Q92766|RREB1_HUMAN	-0.690812	0.151553	0.34118		sp|P11310|ACADM_HUMAN	0.23757	0.687921	0.833585		sp|O43765|SGTA_HUMAN	0.441489	0.486098	0.70943		sp|Q16891|MIC60_HUMAN	0.237024	0.594565	0.761627		sp|Q9BTV4|TMM43_HUMAN	-0.391868	0.448181	0.657006		sp|P02794|FRIH_HUMAN	-0.826949	0.287148	0.494279		Q9GZT8	0.544462	0.367387	0.585748
sp|Q8N201|INT1_HUMAN	-0.690841	0.151553	0.34118		sp|Q92522|H1X_HUMAN	-0.156273	0.688895	0.833585		sp|Q9UHV9|PFD2_HUMAN	0.441492	0.486098	0.70943		sp|P16219|ACADS_HUMAN	-0.300425	0.601538	0.769064		sp|O75155|CAND2_HUMAN	-0.47563	0.448559	0.657006		sp|Q00765|REEP5_HUMAN	-0.452457	0.287653	0.494279		P09234	0.545555	0.367387	0.585748
sp|P17987|TCPA_HUMAN	0.389434	0.154083	0.346451		sp|Q13162|PRDX4_HUMAN	-0.136351	0.692134	0.833585		sp|Q9HC38|GLOD4_HUMAN	-0.410101	0.486751	0.70943		sp|P26440|IVD_HUMAN	-0.317016	0.603051	0.769064		sp|Q07960|RHG01_HUMAN	0.365999	0.448692	0.657006		sp|P42025|ACTY_HUMAN	-0.469251	0.287653	0.494279		P62851	-0.414026	0.372406	0.593023
sp|Q9UBE0|SAE1_HUMAN	0.672549	0.154299	0.346511		sp|P51970|NDUA8_HUMAN	-0.206069	0.692183	0.833585		sp|Q9NQC3|RTN4_HUMAN	-0.245204	0.487668	0.70943		sp|Q9BXS5|AP1M1_HUMAN	-0.23671	0.603317	0.769064		sp|P58546|MTPN_HUMAN	0.344149	0.448982	0.657006		sp|Q15008|PSMD6_HUMAN	0.468851	0.288681	0.494279		Q92817	-0.756549	0.372862	0.593024
sp|O95197|RTN3_HUMAN	-0.69989	0.157924	0.353357		sp|P56385|ATP5I_HUMAN	-0.213905	0.692183	0.833585		sp|O75531|BAF_HUMAN	-0.250481	0.487668	0.70943		sp|P54725|RD23A_HUMAN	-0.25501	0.603317	0.769064		sp|P11142|HSP7C_HUMAN	0.163491	0.451886	0.659524		sp|P37108|SRP14_HUMAN	0.481405	0.288681	0.494279		P39656	-0.280638	0.37379	0.593774
sp|P51805|PLXA3_HUMAN	-0.699897	0.157924	0.353357		sp|P84095|RHOG_HUMAN	-0.175001	0.692794	0.833585		sp|P07237|PDIA1_HUMAN	0.326341	0.487826	0.70943		sp|P11678|PERE_HUMAN	-0.467453	0.609268	0.775702		sp|Q9Y696|CLIC4_HUMAN	-0.275902	0.452452	0.659524		sp|Q9H2U2|IPYR2_HUMAN	0.518811	0.288681	0.494279		O14818	0.355769	0.376946	0.598057
sp|P28074|PSB5_HUMAN	-0.699968	0.157924	0.353357		sp|Q9HC38|GLOD4_HUMAN	-0.193207	0.693736	0.833585		sp|Q16836|HCDH_HUMAN	-0.21026	0.488216	0.70943		sp|P30041|PRDX6_HUMAN	-0.12588	0.612264	0.778568		sp|P61163|ACTZ_HUMAN	-0.258295	0.453437	0.659524		sp|Q04760|LGUL_HUMAN	-0.336358	0.292776	0.499682		O75915	0.455582	0.377558	0.598299
sp|P51884|LUM_HUMAN	-0.566926	0.158135	0.353398		sp|O75436|VP26A_HUMAN	-0.181335	0.693776	0.833585		sp|P40926|MDHM_HUMAN	0.283699	0.490587	0.71164		sp|Q14980|NUMA1_HUMAN	-0.165032	0.613019	0.778578		sp|Q9NR45|SIAS_HUMAN	0.27675	0.453555	0.659524		sp|P52815|RM12_HUMAN	0.500142	0.292803	0.499682		P13693	0.3869	0.380313	0.601931
sp|O75390|CISY_HUMAN	0.423732	0.159044	0.354807		sp|P16152|CBR1_HUMAN	-0.210743	0.694864	0.833585		sp|P53004|BIEA_HUMAN	0.33604	0.49093	0.71164		sp|P52907|CAZA1_HUMAN	0.15086	0.619056	0.785054		sp|Q99439|CNN2_HUMAN	0.276629	0.454111	0.659524		sp|P29401|TKT_HUMAN	-0.225501	0.292905	0.499682		Q9ULV4	-0.263861	0.380949	0.602204
sp|P37837|TALDO_HUMAN	-0.381605	0.159151	0.354807		sp|P36955|PEDF_HUMAN	-0.185716	0.695009	0.833585		sp|P61247|RS3A_HUMAN	0.205202	0.49219	0.7126		sp|Q9BTT0|AN32E_HUMAN	0.308785	0.619621	0.785054		sp|Q15417|CNN3_HUMAN	-0.409056	0.454149	0.659524		sp|Q02218|ODO1_HUMAN	0.361305	0.29437	0.501572		Q96CW1	0.360496	0.381839	0.60288
sp|P67870|CSK2B_HUMAN	0.666645	0.159365	0.354853		sp|P40763|STAT3_HUMAN	0.157791	0.69503	0.833585		sp|P61019|RAB2A_HUMAN	-0.22573	0.493498	0.712817		sp|P31153|METK2_HUMAN	-0.212603	0.620778	0.785566		sp|P28838|AMPL_HUMAN	0.167267	0.454559	0.659524		sp|Q9UNZ2|NSF1C_HUMAN	0.535967	0.295664	0.503167		Q99497	-0.250828	0.383003	0.603985
sp|P52272|HNRPM_HUMAN	0.39112	0.160361	0.35626		sp|Q5SSJ5|HP1B3_HUMAN	-0.20472	0.695496	0.833585		sp|O75367|H2AY_HUMAN	-0.242109	0.494564	0.712817		sp|Q09666|AHNK_HUMAN	-0.177894	0.623015	0.787443		sp|P43034|LIS1_HUMAN	-0.270414	0.455137	0.659564		sp|P62269|RS18_HUMAN	0.346151	0.298888	0.508017		P40121	-0.382031	0.386352	0.608527
sp|O14686|KMT2D_HUMAN	-0.597482	0.160385	0.35626		sp|P55795|HNRH2_HUMAN	0.112066	0.702332	0.840135		sp|Q15149|PLEC_HUMAN	0.468469	0.494648	0.712817		sp|Q13409|DC1I2_HUMAN	-0.224418	0.62493	0.788908		sp|Q9BVK6|TMED9_HUMAN	0.261467	0.45684	0.660431		sp|Q9NVS9|PNPO_HUMAN	-0.669323	0.299835	0.508017		Q13045	0.431504	0.390579	0.614103
sp|Q86UX7|URP2_HUMAN	-0.632119	0.161224	0.357692		sp|P27105|STOM_HUMAN	-0.194632	0.702659	0.840135		sp|P38117|ETFB_HUMAN	0.253825	0.495039	0.712817		sp|P54920|SNAA_HUMAN	-0.175302	0.627666	0.79023		sp|P46459|NSF_HUMAN	0.28261	0.45684	0.660431		sp|P20292|AL5AP_HUMAN	-0.672226	0.299835	0.508017		Q14974	0.25282	0.391164	0.614103
sp|O14579|COPE_HUMAN	0.64356	0.16207	0.359135		sp|P25786|PSA1_HUMAN	0.11649	0.703614	0.840263		sp|P48047|ATPO_HUMAN	-0.208751	0.496447	0.712817		sp|Q04760|LGUL_HUMAN	-0.166849	0.628623	0.79023		sp|Q9UGI8|TES_HUMAN	0.375956	0.458441	0.661947		sp|P01889|HLAB_HUMAN	0.367711	0.299962	0.508017		Q99879;Q99877;Q93079;Q5QNW6;P62807;P58876;O60814;Q99880;P57053	-0.224543	0.391307	0.614103
sp|P27797|CALR_HUMAN	0.360933	0.163792	0.362514		sp|P62888|RL30_HUMAN	0.129599	0.704558	0.840376		sp|P20674|COX5A_HUMAN	0.260213	0.499142	0.712817		sp|Q14108|SCRB2_HUMAN	-0.235506	0.630258	0.79023		sp|O60884|DNJA2_HUMAN	0.421443	0.46026	0.663773		sp|P30101|PDIA3_HUMAN	-0.253672	0.300601	0.508435		O95782	0.28762	0.391832	0.614185
sp|P07602|SAP_HUMAN	0.441636	0.164252	0.363094		sp|Q9Y277|VDAC3_HUMAN	0.168289	0.719724	0.853033		sp|P61160|ARP2_HUMAN	-0.190706	0.499283	0.712817		sp|Q96FW1|OTUB1_HUMAN	0.222773	0.630346	0.79023		sp|P35222|CTNB1_HUMAN	0.253181	0.461736	0.664718		sp|Q9UHB6|LIMA1_HUMAN	0.601285	0.300932	0.508435		Q9UI12	-0.471672	0.392952	0.6152
sp|P08758|ANXA5_HUMAN	-0.378491	0.166245	0.367058		sp|Q92882|OSTF1_HUMAN	0.180691	0.719724	0.853033		sp|P62304|RUXE_HUMAN	0.385517	0.499306	0.712817		sp|Q96QK1|VPS35_HUMAN	0.19812	0.630407	0.79023		sp|P62906|RL10A_HUMAN	0.243558	0.462654	0.664718		sp|Q08380|LG3BP_HUMAN	0.499691	0.301415	0.508638		P49913	-0.468788	0.393798	0.615783
sp|P22087|FBRL_HUMAN	0.663379	0.167296	0.368934		sp|P80188|NGAL_HUMAN	0.246759	0.719913	0.853033		sp|Q04941|PLP2_HUMAN	0.385533	0.499306	0.712817		sp|Q06323|PSME1_HUMAN	0.183076	0.630519	0.79023		sp|P61916|NPC2_HUMAN	-0.306455	0.46286	0.664718		sp|Q08170|SRSF4_HUMAN	-0.529623	0.304656	0.51349		Q14108	-0.413177	0.395101	0.617079
sp|P18564|ITB6_HUMAN	1.09093	0.167606	0.369175		sp|P12955|PEPD_HUMAN	-0.202504	0.720482	0.853033		sp|P06744|G6PI_HUMAN	0.240336	0.499328	0.712817		sp|Q15365|PCBP1_HUMAN	-0.126667	0.634266	0.793973		sp|P55084|ECHB_HUMAN	0.193824	0.46384	0.664718		sp|P40121|CAPG_HUMAN	-0.433638	0.305289	0.51394		P61978	0.209981	0.39628	0.618178
sp|P39019|RS19_HUMAN	0.53312	0.169857	0.373686		sp|P17931|LEG3_HUMAN	0.100701	0.720565	0.853033		sp|P07900|HS90A_HUMAN	0.31281	0.501735	0.712817		sp|P30048|PRDX3_HUMAN	0.18473	0.641722	0.802345		sp|P05107|ITB2_HUMAN	-0.401063	0.463844	0.664718		sp|O43396|TXNL1_HUMAN	-0.400611	0.307538	0.517105		O75390	0.275794	0.397297	0.619022
sp|Q9UHB7|AFF4_HUMAN	0.699491	0.170593	0.374856		sp|P62280|RS11_HUMAN	0.160701	0.721113	0.853033		sp|P17066|HSP76_HUMAN	-0.197667	0.502595	0.712817		sp|Q96IU4|ABHEB_HUMAN	-0.214074	0.644307	0.804613		sp|P16401|H15_HUMAN	-0.206743	0.464947	0.664718		sp|P04843|RPN1_HUMAN	0.31231	0.30837	0.517885		O75083	0.199349	0.3978	0.619065
sp|P52209|6PGD_HUMAN	0.402151	0.17094	0.374935		sp|P21281|VATB2_HUMAN	0.15942	0.721201	0.853033		sp|P61313|RL15_HUMAN	0.265401	0.502833	0.712817		sp|P30740|ILEU_HUMAN	0.370799	0.648458	0.808619		sp|Q16401|PSMD5_HUMAN	0.318535	0.46575	0.664718		sp|P60903|S10AA_HUMAN	-0.449161	0.310949	0.521592		P47756	-0.239731	0.401349	0.622638
sp|Q6PJG2|MDEAS_HUMAN	-0.721895	0.171242	0.374935		sp|Q9BWM7|SFXN3_HUMAN	-0.153717	0.72251	0.853562		sp|Q13561|DCTN2_HUMAN	0.284994	0.502833	0.712817		sp|P25788|PSA3_HUMAN	-0.129544	0.649064	0.808619		sp|Q9Y2Y8|PRG3_HUMAN	-0.475097	0.465861	0.664718		sp|Q9NX63|MIC19_HUMAN	-0.428752	0.312514	0.523592		P84103	-0.285549	0.401403	0.622638
sp|P07711|CATL1_HUMAN	-0.721926	0.171242	0.374935		sp|P49591|SYSC_HUMAN	0.160947	0.729724	0.861056		sp|P13727|PRG2_HUMAN	-0.36055	0.504258	0.712817		sp|P27105|STOM_HUMAN	-0.21878	0.650447	0.809377		sp|P23284|PPIB_HUMAN	0.199246	0.465914	0.664718		sp|P62266|RS23_HUMAN	0.394833	0.314606	0.525851		P16104	0.407258	0.402115	0.622638
sp|Q14254|FLOT2_HUMAN	0.584871	0.173456	0.379331		sp|P02751|FINC_HUMAN	0.155057	0.735802	0.867195		sp|Q6PEY2|TBA3E_HUMAN	-0.260178	0.505104	0.712817		sp|Q16795|NDUA9_HUMAN	0.264363	0.651881	0.810195		sp|Q9NQC3|RTN4_HUMAN	-0.224577	0.472004	0.670049		sp|P00558|PGK1_HUMAN	0.234474	0.314612	0.525851		Q9Y639	-0.531136	0.402543	0.622638
sp|P98179|RBM3_HUMAN	0.579018	0.174362	0.38086		sp|P57088|TMM33_HUMAN	-0.208048	0.745183	0.876272		sp|P47755|CAZA2_HUMAN	-0.238524	0.505256	0.712817		sp|P07738|PMGE_HUMAN	-0.349568	0.653371	0.811081		sp|P37802|TAGL2_HUMAN	0.192474	0.472048	0.670049		sp|O15145|ARPC3_HUMAN	-0.396569	0.315002	0.525877		Q9Y2Y8	-0.531524	0.402543	0.622638
sp|P62910|RL32_HUMAN	0.575309	0.175292	0.382436		sp|P12074|CX6A1_HUMAN	-0.15227	0.7456	0.876272		sp|O75396|SC22B_HUMAN	-0.262184	0.505256	0.712817		sp|Q14203|DCTN1_HUMAN	-0.205184	0.655225	0.812115		sp|P84098|RL19_HUMAN	0.23882	0.472168	0.670049		sp|Q15019|SEPT2_HUMAN	-0.272874	0.316124	0.527123		Q09028	0.327308	0.402968	0.622638
sp|P18077|RL35A_HUMAN	0.722908	0.175898	0.383304		sp|O95571|ETHE1_HUMAN	0.142893	0.746159	0.876272		sp|P00491|PNPH_HUMAN	0.281213	0.505953	0.712817		sp|Q15113|PCOC1_HUMAN	0.301663	0.655759	0.812115		sp|P0C0S5|H2AZ_HUMAN	0.204775	0.472449	0.670049		sp|Q8NBX0|SCPDL_HUMAN	0.661259	0.317915	0.528912		P13861	-0.372232	0.403608	0.622888
sp|Q01469|FABP5_HUMAN	-0.627654	0.17632	0.383767		sp|Q8N1G4|LRC47_HUMAN	-0.199089	0.748108	0.876579		sp|O60884|DNJA2_HUMAN	0.347928	0.506082	0.712817		sp|P05109|S10A8_HUMAN	0.197864	0.65761	0.813442		sp|Q71UI9|H2AV_HUMAN	0.204775	0.472449	0.670049		sp|P51149|RAB7A_HUMAN	0.262826	0.318384	0.528912		P23381	-0.30058	0.404644	0.623747
sp|P06703|S10A6_HUMAN	-0.421634	0.177421	0.38543		sp|Q9BRP8|PYM1_HUMAN	0.204068	0.749076	0.876579		sp|P31942|HNRH3_HUMAN	0.347974	0.506082	0.712817		sp|Q15631|TSN_HUMAN	-0.193318	0.659342	0.81462		sp|P31150|GDIA_HUMAN	0.181602	0.476372	0.674813		sp|Q16836|HCDH_HUMAN	-0.361336	0.318545	0.528912		P08575	-0.505939	0.4054	0.623836
sp|P84077|ARF1_HUMAN	0.417759	0.177949	0.38543		sp|P28331|NDUS1_HUMAN	-0.162776	0.749399	0.876579		sp|Q15819|UB2V2_HUMAN	0.347966	0.506082	0.712817		sp|P07919|QCR6_HUMAN	-0.27877	0.660261	0.81479		sp|P08571|CD14_HUMAN	-0.260682	0.477749	0.675766		sp|P83731|RL24_HUMAN	0.489777	0.318847	0.528912		Q9BRA2	0.382032	0.405674	0.623836
sp|Q9P260|RELCH_HUMAN	-0.73528	0.178133	0.38543		sp|P51572|BAP31_HUMAN	0.105603	0.749962	0.876579		sp|Q15435|PP1R7_HUMAN	0.347974	0.506082	0.712817		sp|P12955|PEPD_HUMAN	-0.249997	0.663425	0.817728		sp|Q99832|TCPH_HUMAN	0.173212	0.478173	0.675766		sp|P20700|LMNB1_HUMAN	0.272028	0.31908	0.528912		Q15005	-0.470792	0.40614	0.623836
sp|Q5THR3|EFCB6_HUMAN	-0.735305	0.178133	0.38543		sp|Q13011|ECH1_HUMAN	0.0852567	0.754593	0.880952		sp|P28074|PSB5_HUMAN	-0.408369	0.507254	0.713561		sp|P36955|PEDF_HUMAN	-0.204236	0.669941	0.824629		sp|Q9UHQ9|NB5R1_HUMAN	0.440978	0.483723	0.682802		sp|P27105|STOM_HUMAN	-0.48855	0.319859	0.529578		P50570	0.429591	0.410009	0.629034
sp|Q14686|NCOA6_HUMAN	-0.735342	0.178133	0.38543		sp|O15143|ARC1B_HUMAN	0.102277	0.755564	0.881046		sp|Q969H8|MYDGF_HUMAN	0.320975	0.509003	0.713561		sp|P36542|ATPG_HUMAN	0.174985	0.670604	0.824629		sp|Q8N8S7|ENAH_HUMAN	0.481646	0.486006	0.685216		sp|P11766|ADHX_HUMAN	-0.304227	0.32153	0.531718		O43399	0.291248	0.411858	0.631127
sp|Q10567|AP1B1_HUMAN	0.436837	0.179055	0.386969		sp|Q16698|DECR_HUMAN	-0.13532	0.758015	0.882865		sp|O75955|FLOT1_HUMAN	0.321011	0.509003	0.713561		sp|P05023|AT1A1_HUMAN	0.166342	0.674019	0.827854		sp|Q96PK6|RBM14_HUMAN	0.380536	0.487439	0.686429		sp|P16401|H15_HUMAN	-0.268226	0.322669	0.532973		P61923	0.400663	0.413768	0.632564
sp|O43765|SGTA_HUMAN	0.751314	0.180752	0.389721		sp|Q16762|THTR_HUMAN	-0.206956	0.761656	0.886063		sp|Q96FW1|OTUB1_HUMAN	0.321008	0.509003	0.713561		sp|Q13011|ECH1_HUMAN	0.119133	0.676358	0.82975		sp|P04350|TBB4A_HUMAN	0.462487	0.488728	0.687435		sp|Q9BQE3|TBA1C_HUMAN	0.199509	0.323077	0.533019		O75955	0.404977	0.413768	0.632564
sp|P30405|PPIF_HUMAN	0.751331	0.180752	0.389721		sp|Q9H0U4|RAB1B_HUMAN	0.218034	0.763454	0.887112		sp|Q00765|REEP5_HUMAN	-0.284653	0.514699	0.7207		sp|Q9Y5S9|RBM8A_HUMAN	0.224142	0.677659	0.830371		sp|P33121|ACSL1_HUMAN	-0.372842	0.489909	0.688061		sp|P52565|GDIR1_HUMAN	-0.251079	0.326126	0.537287		P49773	0.267156	0.414378	0.632754
sp|P27824|CALX_HUMAN	0.397186	0.18123	0.390293		sp|Q9Y3C8|UFC1_HUMAN	0.153534	0.768972	0.892208		sp|P53675|CLH2_HUMAN	0.218108	0.516253	0.722027		sp|O75947|ATP5H_HUMAN	0.174536	0.67939	0.831221		sp|O14964|HGS_HUMAN	0.290137	0.490322	0.688061		sp|O14964|HGS_HUMAN	0.527346	0.326429	0.537287		P41218	0.495251	0.418866	0.638857
sp|P24534|EF1B_HUMAN	0.591915	0.181929	0.391338		sp|O75340|PDCD6_HUMAN	-0.119273	0.769642	0.892208		sp|Q9NX63|MIC19_HUMAN	-0.325056	0.518568	0.724057		sp|P28331|NDUS1_HUMAN	-0.214183	0.679945	0.831221		sp|O00244|ATOX1_HUMAN	0.363605	0.491221	0.688514		sp|O00391|QSOX1_HUMAN	-0.674193	0.328325	0.539232		Q8NBX0	0.546712	0.420022	0.639136
sp|Q9BVA1|TBB2B_HUMAN	0.333467	0.182592	0.392305		sp|Q15417|CNN3_HUMAN	0.186398	0.773601	0.895748		sp|P10599|THIO_HUMAN	0.294742	0.519181	0.724057		sp|P28070|PSB4_HUMAN	0.173963	0.681632	0.832308		sp|Q99798|ACON_HUMAN	0.239832	0.493295	0.690612		sp|P21912|SDHB_HUMAN	-0.508291	0.328378	0.539232		P52907	0.254263	0.420096	0.639136
sp|P78417|GSTO1_HUMAN	0.62468	0.183786	0.39441		sp|P28062|PSB8_HUMAN	0.145348	0.775259	0.895779		sp|O95782|AP2A1_HUMAN	0.199426	0.519524	0.724057		sp|P06748|NPM_HUMAN	0.119765	0.68511	0.835075		sp|Q96AE4|FUBP1_HUMAN	-0.197594	0.496913	0.694866		sp|Q12882|DPYD_HUMAN	0.654184	0.329892	0.541053		O15145	-0.33014	0.420523	0.639136
sp|Q03468|ERCC6_HUMAN	-0.750902	0.185115	0.394695		sp|O75367|H2AY_HUMAN	-0.104921	0.775437	0.895779		sp|P08238|HS90B_HUMAN	0.282446	0.521836	0.72643		sp|P13797|PLST_HUMAN	-0.339903	0.685497	0.835075		sp|P42126|ECI1_HUMAN	0.405922	0.49783	0.695336		sp|Q9UHQ9|NB5R1_HUMAN	0.634381	0.330361	0.541053		P00403	0.333215	0.421719	0.640205
sp|Q92830|KAT2A_HUMAN	-0.75091	0.185115	0.394695		sp|P17213|BPI_HUMAN	0.189059	0.776958	0.895978		sp|P05387|RLA2_HUMAN	0.237955	0.525322	0.73043		sp|P40763|STAT3_HUMAN	0.15661	0.6889	0.838242		sp|P55795|HNRH2_HUMAN	0.186409	0.500823	0.69843		sp|P51148|RAB5C_HUMAN	-0.343342	0.330643	0.541053		P26641	0.234306	0.423673	0.641544
sp|O60341|KDM1A_HUMAN	-0.750934	0.185115	0.394695		sp|P13727|PRG2_HUMAN	-0.17077	0.777419	0.895978		sp|O75116|ROCK2_HUMAN	-0.406182	0.52929	0.733197		sp|P25786|PSA1_HUMAN	0.111069	0.690151	0.838786		sp|Q8WX93|PALLD_HUMAN	0.30646	0.501213	0.69843		sp|P12074|CX6A1_HUMAN	-0.487831	0.331606	0.541388		P25789	0.241668	0.423751	0.641544
sp|Q9ULV0|MYO5B_HUMAN	-0.750932	0.185115	0.394695		sp|O60888|CUTA_HUMAN	-0.0920616	0.779102	0.896873		sp|P08637|FCG3A_HUMAN	-0.406246	0.52929	0.733197		sp|P62888|RL30_HUMAN	0.12894	0.691648	0.839628		sp|P63220|RS21_HUMAN	0.28131	0.50549	0.703538		sp|Q9HC35|EMAL4_HUMAN	0.720839	0.331619	0.541388		P21926	-0.343456	0.424203	0.641544
sp|Q9NVI1|FANCI_HUMAN	-0.750944	0.185115	0.394695		sp|P30153|2AAA_HUMAN	0.0877558	0.781232	0.898281		sp|P26440|IVD_HUMAN	-0.33113	0.529521	0.733197		sp|Q96CW1|AP2M1_HUMAN	0.181782	0.692909	0.839833		sp|P49720|PSB3_HUMAN	-0.231034	0.506291	0.703538		sp|Q9NR46|SHLB2_HUMAN	-0.55427	0.335949	0.547184		Q16836	-0.288409	0.424573	0.641544
sp|P50995|ANX11_HUMAN	0.516722	0.185208	0.394695		sp|Q8NBX0|SCPDL_HUMAN	0.181552	0.787469	0.904402		sp|P25788|PSA3_HUMAN	-0.201609	0.530101	0.733197		sp|P40121|CAPG_HUMAN	-0.156512	0.695054	0.839833		sp|Q9BQB6|VKOR1_HUMAN	-0.444896	0.506642	0.703538		sp|O75844|FACE1_HUMAN	-0.559176	0.335949	0.547184		P68363	0.181057	0.425619	0.642378
sp|P04843|RPN1_HUMAN	0.39771	0.187747	0.399641		sp|Q9BR76|COR1B_HUMAN	0.0682411	0.789154	0.905287		sp|P49773|HINT1_HUMAN	0.225458	0.530999	0.733197		sp|O14974|MYPT1_HUMAN	-0.149785	0.695085	0.839833		sp|Q86VB7|C163A_HUMAN	-0.384608	0.508422	0.705193		sp|A0A0C4DH38|HV551_HUMAN	-0.609801	0.340275	0.553024		Q02218	0.333407	0.426472	0.64292
sp|Q9H4B7|TBB1_HUMAN	0.367323	0.190423	0.40487		sp|P52565|GDIR1_HUMAN	-0.0622029	0.792199	0.907728		sp|P21964|COMT_HUMAN	0.259625	0.530999	0.733197		sp|P49591|SYSC_HUMAN	-0.150267	0.695459	0.839833		sp|Q9UHD9|UBQL2_HUMAN	0.332383	0.511609	0.708792		sp|P16152|CBR1_HUMAN	-0.520059	0.340323	0.553024		Q13162	0.372735	0.429228	0.644673
sp|P62993|GRB2_HUMAN	0.642643	0.191528	0.405175		sp|Q12907|LMAN2_HUMAN	0.116956	0.795511	0.910469		sp|P37802|TAGL2_HUMAN	-0.274163	0.533816	0.736234		sp|P49821|NDUV1_HUMAN	-0.208833	0.695839	0.839833		sp|P29350|PTN6_HUMAN	0.342103	0.512751	0.709553		sp|P50897|PPT1_HUMAN	-0.415346	0.342452	0.555842		P29350	0.39499	0.429391	0.644673
sp|Q1KMD3|HNRL2_HUMAN	0.556796	0.191616	0.405175		sp|P33241|LSP1_HUMAN	-0.127701	0.797283	0.911056		sp|P02751|FINC_HUMAN	-0.374257	0.538869	0.741675		sp|P47756|CAPZB_HUMAN	-0.102612	0.698134	0.840068		sp|P24158|PRTN3_HUMAN	-0.384192	0.513394	0.70957		sp|P52790|HXK3_HUMAN	0.621474	0.344069	0.557689		P62854	0.403049	0.429865	0.644673
sp|P55072|TERA_HUMAN	0.342098	0.1921	0.405175		sp|Q9NVA2|SEP11_HUMAN	-0.0857311	0.798747	0.911056		sp|P61916|NPC2_HUMAN	-0.252642	0.539316	0.741675		sp|Q92522|H1X_HUMAN	-0.149969	0.699966	0.840068		sp|P80511|S10AC_HUMAN	-0.371919	0.513949	0.70957		sp|Q99623|PHB2_HUMAN	0.240497	0.344385	0.557689		P25774	-0.454835	0.430085	0.644673
sp|P16520|GBB3_HUMAN	-0.769194	0.192111	0.405175		sp|P57737|CORO7_HUMAN	-0.133171	0.799415	0.911056		sp|P54725|RD23A_HUMAN	-0.31821	0.540294	0.741675		sp|P14406|CX7A2_HUMAN	-0.196575	0.700438	0.840068		sp|P14550|AK1A1_HUMAN	-0.199169	0.515311	0.71063		sp|P08621|RU17_HUMAN	0.44053	0.347681	0.562379		Q99439	0.300425	0.430112	0.644673
sp|Q7L804|RFIP2_HUMAN	-0.769198	0.192111	0.405175		sp|Q9Y5S9|RBM8A_HUMAN	0.135761	0.799704	0.911056		sp|P00403|COX2_HUMAN	0.249239	0.541675	0.741675		sp|Q9BWD1|THIC_HUMAN	-0.221117	0.701109	0.840068		sp|Q96G03|PGM2_HUMAN	-0.30267	0.51631	0.711079		sp|P00403|COX2_HUMAN	0.361495	0.349396	0.563853		P11021	0.214307	0.432344	0.647254
sp|Q92831|KAT2B_HUMAN	-0.769225	0.192111	0.405175		sp|P60866|RS20_HUMAN	0.115179	0.801426	0.911133		sp|Q9NYL9|TMOD3_HUMAN	-0.236237	0.543102	0.741675		sp|P51572|BAP31_HUMAN	0.133138	0.701112	0.840068		sp|P61224|RAP1B_HUMAN	-0.211715	0.51695	0.711079		sp|Q14203|DCTN1_HUMAN	0.394576	0.349396	0.563853		P61163	-0.266338	0.432829	0.647254
sp|Q9NW13|RBM28_HUMAN	-0.76923	0.192111	0.405175		sp|P36543|VATE1_HUMAN	-0.121356	0.801738	0.911133		sp|P24158|PRTN3_HUMAN	-0.272361	0.543348	0.741675		sp|P16152|CBR1_HUMAN	-0.200362	0.70233	0.840068		sp|P38117|ETFB_HUMAN	0.238456	0.518173	0.711079		sp|P41567|EIF1_HUMAN	-0.442459	0.349836	0.563915		P09871	0.504918	0.435224	0.650087
sp|Q8WXF1|PSPC1_HUMAN	0.626624	0.193348	0.407317		sp|P26583|HMGB2_HUMAN	0.0913587	0.802534	0.911133		sp|Q9UHQ9|NB5R1_HUMAN	0.367317	0.5461	0.741675		sp|P62318|SMD3_HUMAN	-0.178823	0.702638	0.840068		sp|P11177|ODPB_HUMAN	0.264871	0.518173	0.711079		sp|P61313|RL15_HUMAN	0.315832	0.350325	0.564055		Q07960	0.390527	0.436057	0.650586
sp|Q13547|HDAC1_HUMAN	0.598311	0.193593	0.407339		sp|P49257|LMAN1_HUMAN	-0.0820679	0.805293	0.913219		sp|P46776|RL27A_HUMAN	0.245933	0.546422	0.741675		sp|P84095|RHOG_HUMAN	-0.173608	0.70285	0.840068		sp|P20160|CAP7_HUMAN	-0.312993	0.518606	0.711079		sp|Q14195|DPYL3_HUMAN	-0.453608	0.351959	0.565687		P09622	-0.237086	0.436677	0.650764
sp|P49321|NASP_HUMAN	0.816937	0.193802	0.407339		sp|Q96A26|F162A_HUMAN	-0.133083	0.808061	0.913951		sp|P62491|RB11A_HUMAN	-0.229835	0.546905	0.741675		sp|O75436|VP26A_HUMAN	-0.179001	0.703275	0.840068		sp|O14818|PSA7_HUMAN	0.231802	0.519842	0.711957		sp|P30566|PUR8_HUMAN	0.455372	0.352614	0.565687		P28070	0.332002	0.437383	0.651071
sp|P50990|TCPQ_HUMAN	0.357547	0.194423	0.408176		sp|Q13753|LAMC2_HUMAN	0.236944	0.808282	0.913951		sp|Q15907|RB11B_HUMAN	-0.229835	0.546905	0.741675		sp|P51970|NDUA8_HUMAN	-0.199753	0.705396	0.841638		sp|Q13561|DCTN2_HUMAN	0.307519	0.523476	0.716116		sp|P43034|LIS1_HUMAN	-0.396778	0.352836	0.565687		Q15907;P62491	-0.26845	0.440654	0.655037
sp|Q8NFD5|ARI1B_HUMAN	-0.674451	0.196569	0.410285		sp|P28482|MK01_HUMAN	0.113127	0.808975	0.913951		sp|Q8NBS9|TXND5_HUMAN	-0.283742	0.549248	0.741675		sp|Q9UL25|RAB21_HUMAN	-0.149918	0.70693	0.842506		sp|P67936|TPM4_HUMAN	-0.163965	0.524769	0.717065		sp|Q13423|NNTM_HUMAN	-0.320762	0.35295	0.565687		P42677	-0.318226	0.441908	0.655037
sp|P23229|ITA6_HUMAN	-0.604554	0.1976	0.410285		sp|O95336|6PGL_HUMAN	0.1011	0.811427	0.913951		sp|O43324|MCA3_HUMAN	0.36181	0.549407	0.741675		sp|O75844|FACE1_HUMAN	0.222451	0.708233	0.843096		sp|P13798|ACPH_HUMAN	0.317105	0.527868	0.719785		sp|Q53GG5|PDLI3_HUMAN	-0.469428	0.354617	0.56771		P16152	-0.425137	0.44277	0.655037
sp|O60264|SMCA5_HUMAN	0.611585	0.19783	0.410285		sp|Q9UL46|PSME2_HUMAN	0.0642821	0.811489	0.913951		sp|O00487|PSDE_HUMAN	0.265545	0.550509	0.741675		sp|Q92882|OSTF1_HUMAN	0.187002	0.709241	0.843334		sp|O75915|PRAF3_HUMAN	0.243784	0.528658	0.719785		sp|O43707|ACTN4_HUMAN	-0.24336	0.357839	0.571885		P59666	-0.275046	0.44335	0.655037
sp|Q14683|SMC1A_HUMAN	0.614298	0.19783	0.410285		sp|P47756|CAPZB_HUMAN	-0.0614283	0.81322	0.913951		sp|Q14141|SEPT6_HUMAN	0.269251	0.550509	0.741675		sp|P07203|GPX1_HUMAN	0.117691	0.710301	0.843634		sp|Q02218|ODO1_HUMAN	0.242748	0.529455	0.719785		sp|P38117|ETFB_HUMAN	0.33135	0.358039	0.571885		P48047	-0.268952	0.443507	0.655037
sp|Q9H0D2|ZN541_HUMAN	-0.791021	0.199	0.410285		sp|O75874|IDHC_HUMAN	0.0748589	0.813432	0.913951		sp|P60709|ACTB_HUMAN	-0.551414	0.551748	0.741675		sp|P62280|RS11_HUMAN	0.166078	0.712972	0.845572		sp|P07942|LAMB1_HUMAN	-0.362695	0.529529	0.719785		sp|P30048|PRDX3_HUMAN	0.338434	0.359214	0.572245		Q93045	-0.511188	0.443635	0.655037
sp|Q9ULK2|AT7L1_HUMAN	-0.791039	0.199	0.410285		sp|P26006|ITA3_HUMAN	-0.121709	0.813675	0.913951		sp|P63261|ACTG_HUMAN	-0.551414	0.551748	0.741675		sp|P80188|NGAL_HUMAN	0.246404	0.713552	0.845572		sp|O75955|FLOT1_HUMAN	0.276897	0.529767	0.719785		sp|O60814|H2B1K_HUMAN	-0.218713	0.359289	0.572245		P04843	0.207736	0.443791	0.655037
sp|O14920|IKKB_HUMAN	-0.791041	0.199	0.410285		sp|P09382|LEG1_HUMAN	0.0679985	0.814247	0.913951		sp|P60842|IF4A1_HUMAN	0.172334	0.552299	0.741675		sp|P31937|3HIDH_HUMAN	-0.165104	0.714975	0.845601		sp|P52907|CAZA1_HUMAN	0.185012	0.532286	0.722388		sp|Q9Y5X3|SNX5_HUMAN	-0.417355	0.359488	0.572245		P13798	0.384444	0.444111	0.655037
sp|Q86VY4|TSYL5_HUMAN	-0.791036	0.199	0.410285		sp|Q14847|LASP1_HUMAN	-0.0594739	0.818789	0.917862		sp|Q10567|AP1B1_HUMAN	0.222306	0.552849	0.741675		sp|P09622|DLDH_HUMAN	-0.104149	0.715197	0.845601		sp|P61586|RHOA_HUMAN	-0.184854	0.53523	0.725561		sp|O43181|NDUS4_HUMAN	-0.664842	0.360527	0.573251		Q15424	0.439443	0.445083	0.655037
sp|O00391|QSOX1_HUMAN	-0.791048	0.199	0.410285		sp|P12724|ECP_HUMAN	0.165888	0.819586	0.917862		sp|P98179|RBM3_HUMAN	0.279842	0.553602	0.741675		sp|P23528|COF1_HUMAN	-0.0804196	0.718373	0.848396		sp|P07205|PGK2_HUMAN	-0.354628	0.538712	0.729455		sp|P18031|PTN1_HUMAN	0.435888	0.361826	0.574423		O75223	0.441387	0.445083	0.655037
sp|O95136|S1PR2_HUMAN	-0.791059	0.199	0.410285		sp|P23528|COF1_HUMAN	-0.0498532	0.823459	0.920285		sp|O60888|CUTA_HUMAN	0.279892	0.553602	0.741675		sp|P27361|MK03_HUMAN	0.17365	0.719189	0.8484		sp|P15311|EZRI_HUMAN	-0.190193	0.539778	0.730073		sp|Q15691|MARE1_HUMAN	0.338512	0.362324	0.574423		P18859	-0.400743	0.448553	0.659398
sp|O75161|NPHP4_HUMAN	-0.791063	0.199	0.410285		sp|P49023|PAXI_HUMAN	-0.118817	0.823608	0.920285		sp|P29966|MARCS_HUMAN	0.279931	0.553602	0.741675		sp|Q15366|PCBP2_HUMAN	0.0944023	0.720098	0.848513		sp|O75947|ATP5H_HUMAN	0.31255	0.543951	0.734886		sp|O14579|COPE_HUMAN	0.419141	0.362659	0.574423		P46778	0.330526	0.450564	0.661606
sp|Q86TJ2|TAD2B_HUMAN	-0.791065	0.199	0.410285		sp|P61019|RAB2A_HUMAN	0.0948989	0.829582	0.923555		sp|P28062|PSB8_HUMAN	0.279942	0.553602	0.741675		sp|P21281|VATB2_HUMAN	0.157059	0.721072	0.848703		sp|P98095|FBLN2_HUMAN	-0.311915	0.545076	0.73525		sp|P28065|PSB9_HUMAN	-0.33844	0.363	0.574423		Q92878	0.459294	0.451828	0.661969
sp|O15294|OGT1_HUMAN	-0.791066	0.199	0.410285		sp|P07737|PROF1_HUMAN	-0.0435881	0.830032	0.923555		sp|P04350|TBB4A_HUMAN	-0.278132	0.553895	0.741675		sp|Q13162|PRDX4_HUMAN	-0.122317	0.726817	0.854501		sp|P51452|DUS3_HUMAN	-0.351601	0.546035	0.73525		sp|P24666|PPAC_HUMAN	0.510467	0.364045	0.574423		Q9UHV9	0.460017	0.451828	0.661969
sp|Q6UVK1|CSPG4_HUMAN	-0.791068	0.199	0.410285		sp|P49411|EFTU_HUMAN	0.0610999	0.830407	0.923555		sp|O60437|PEPL_HUMAN	0.490385	0.554138	0.741675		sp|Q9BWM7|SFXN3_HUMAN	-0.152211	0.734541	0.860447		sp|P50416|CPT1A_HUMAN	-0.370273	0.546063	0.73525		sp|P62318|SMD3_HUMAN	0.37862	0.364128	0.574423		P24666	0.459813	0.453512	0.663314
sp|Q15910|EZH2_HUMAN	-0.791081	0.199	0.410285		sp|Q9Y624|JAM1_HUMAN	-0.0971149	0.831065	0.923555		sp|P62854|RS26_HUMAN	0.324562	0.554313	0.741675		sp|O95571|ETHE1_HUMAN	0.142668	0.735866	0.860447		sp|O75828|CBR3_HUMAN	-0.2711	0.549989	0.739704		sp|P46459|NSF_HUMAN	0.398864	0.364128	0.574423		P07203	-0.233445	0.453766	0.663314
sp|P19174|PLCG1_HUMAN	-0.79108	0.199	0.410285		sp|P04839|CY24B_HUMAN	0.0991338	0.831199	0.923555		sp|P62306|RUXF_HUMAN	0.324604	0.554313	0.741675		sp|Q96AB3|ISOC2_HUMAN	0.199661	0.736397	0.860447		sp|Q16891|MIC60_HUMAN	0.270581	0.550884	0.739895		sp|A0A0B4J2D5|GAL3B_HUMAN	-0.514902	0.365491	0.575408		P51148	-0.302848	0.454998	0.664368
sp|P18669|PGAM1_HUMAN	0.324386	0.199592	0.411043		sp|P35579|MYH9_HUMAN	-0.0630402	0.836278	0.928157		sp|Q4VXU2|PAP1L_HUMAN	0.298798	0.555168	0.741675		sp|O15143|ARC1B_HUMAN	0.100407	0.736436	0.860447		sp|O43237|DC1L2_HUMAN	0.307107	0.552091	0.739895		sp|O43765|SGTA_HUMAN	0.539435	0.365797	0.575408		P04632	0.240262	0.456178	0.665345
sp|P48637|GSHB_HUMAN	0.498406	0.200863	0.413198		sp|P27348|1433T_HUMAN	0.0460889	0.837741	0.928508		sp|P29350|PTN6_HUMAN	0.298792	0.555168	0.741675		sp|P28482|MK01_HUMAN	0.152511	0.736623	0.860447		sp|O43181|NDUS4_HUMAN	-0.422495	0.553053	0.739895		sp|P11177|ODPB_HUMAN	0.363963	0.365982	0.575408		P61916	-0.356809	0.457144	0.665372
sp|O43264|ZW10_HUMAN	-0.8175	0.205603	0.419659		sp|P62306|RUXF_HUMAN	0.114997	0.839661	0.928508		sp|Q96IU4|ABHEB_HUMAN	-0.268576	0.556048	0.742019		sp|P28065|PSB9_HUMAN	0.125806	0.737471	0.860447		sp|P01714|LV319_HUMAN	-0.421486	0.553053	0.739895		sp|A0FGR8|ESYT2_HUMAN	0.6238	0.367679	0.576582		Q9Y5X3	-0.3672	0.45722	0.665372
sp|Q9P013|CWC15_HUMAN	-0.817506	0.205603	0.419659		sp|P29692|EF1D_HUMAN	0.0608105	0.840083	0.928508		sp|Q9NVA2|SEP11_HUMAN	-0.202037	0.558428	0.744363		sp|P36957|ODO2_HUMAN	-0.126835	0.738468	0.860447		sp|P36543|VATE1_HUMAN	-0.281644	0.553221	0.739895		sp|Q9NXG2|THUM1_HUMAN	-0.552616	0.367961	0.576582		P40926	0.277637	0.46128	0.66868
sp|P43246|MSH2_HUMAN	-0.817507	0.205603	0.419659		sp|P07686|HEXB_HUMAN	-0.0966143	0.841528	0.928508		sp|P00505|AATM_HUMAN	0.215301	0.559092	0.744415		sp|Q13151|ROA0_HUMAN	-0.123295	0.738468	0.860447		sp|Q06124|PTN11_HUMAN	-0.339502	0.556926	0.744018		sp|P63218|GBG5_HUMAN	-0.552545	0.367961	0.576582		Q8TD55	-0.353577	0.461292	0.66868
sp|O15550|KDM6A_HUMAN	-0.817512	0.205603	0.419659		sp|P55769|NH2L1_HUMAN	-0.0771193	0.841559	0.928508		sp|Q9Y3A5|SBDS_HUMAN	-0.310288	0.56356	0.748694		sp|Q9Y277|VDAC3_HUMAN	-0.123393	0.742277	0.863058		sp|Q8IUE6|H2A2B_HUMAN	0.175766	0.560468	0.747915		sp|P84077|ARF1_HUMAN	0.256632	0.368812	0.57727		Q9UII2	-0.356072	0.461292	0.66868
sp|Q9NYV6|RRN3_HUMAN	-0.817519	0.205603	0.419659		sp|P35754|GLRX1_HUMAN	0.118362	0.842223	0.928508		sp|P55854|SUMO3_HUMAN	-0.310332	0.56356	0.748694		sp|Q9BRP8|PYM1_HUMAN	0.209287	0.742363	0.863058		sp|O14950|ML12B_HUMAN	-0.175107	0.563774	0.75149		sp|P49458|SRP09_HUMAN	0.342871	0.371728	0.581186		P98179	0.321953	0.463091	0.66868
sp|Q8WUB8|PHF10_HUMAN	-0.817526	0.205603	0.419659		sp|P84103|SRSF3_HUMAN	-0.0675043	0.847186	0.932942		sp|Q12907|LMAN2_HUMAN	-0.202028	0.566369	0.751589		sp|P02751|FINC_HUMAN	0.143473	0.748897	0.869012		sp|Q9UBG0|MRC2_HUMAN	-0.306044	0.565083	0.752397		sp|P62424|RL7A_HUMAN	0.30239	0.373962	0.58403		Q15435	0.335057	0.463091	0.66868
sp|O75362|ZN217_HUMAN	-0.817537	0.205603	0.419659		sp|P63208|SKP1_HUMAN	-0.0889445	0.85164	0.936804		sp|P04075|ALDOA_HUMAN	0.229424	0.573292	0.75993		sp|P13073|COX41_HUMAN	0.170087	0.749312	0.869012		sp|P05164|PERM_HUMAN	-0.323149	0.56933	0.757209		sp|Q13561|DCTN2_HUMAN	0.376217	0.376753	0.587735		Q9UL25	0.333414	0.463091	0.66868
sp|P21980|TGM2_HUMAN	-0.578107	0.205933	0.419747		sp|P59666|DEF3_HUMAN	0.0998627	0.857105	0.940991		sp|P63104|1433Z_HUMAN	0.202614	0.574591	0.760807		sp|O75874|IDHC_HUMAN	0.0855835	0.750742	0.869012		sp|P09110|THIK_HUMAN	-0.287669	0.571339	0.759038		sp|Q9H299|SH3L3_HUMAN	-0.378724	0.37956	0.590805		P18031	0.350481	0.463091	0.66868
sp|P28072|PSB6_HUMAN	0.62465	0.206103	0.419747		sp|P60900|PSA6_HUMAN	-0.0653352	0.857347	0.940991		sp|P42167|LAP2B_HUMAN	0.216635	0.576989	0.76275		sp|P49257|LMAN1_HUMAN	-0.0973058	0.750813	0.869012		sp|Q7Z7H5|TMED4_HUMAN	0.248689	0.572927	0.759461		sp|P14174|MIF_HUMAN	-0.297852	0.379563	0.590805		Q16718	0.404234	0.464114	0.668816
sp|P25398|RS12_HUMAN	0.430592	0.209435	0.425673		sp|P62330|ARF6_HUMAN	-0.105003	0.85861	0.941333		sp|Q9Y2Q3|GSTK1_HUMAN	0.273282	0.577513	0.76275		sp|P57088|TMM33_HUMAN	-0.203171	0.75181	0.869202		sp|Q96FW1|OTUB1_HUMAN	0.257691	0.572927	0.759461		sp|P14406|CX7A2_HUMAN	-0.455	0.380137	0.591043		P83731	0.351307	0.464213	0.668816
sp|Q9BXJ9|NAA15_HUMAN	0.639822	0.209477	0.425673		sp|P59998|ARPC4_HUMAN	-0.0701187	0.861933	0.942501		sp|Q13733|AT1A4_HUMAN	-0.260965	0.578616	0.76275		sp|P12074|CX6A1_HUMAN	-0.146952	0.754459	0.8713		sp|Q9UHL4|DPP2_HUMAN	-0.301539	0.573609	0.759525		sp|Q1KMD3|HNRL2_HUMAN	0.3716	0.381634	0.592714		P07738	-0.581164	0.46591	0.670519
sp|Q8NC51|PAIRB_HUMAN	0.412103	0.210161	0.426591		sp|Q9UNL2|SSRG_HUMAN	-0.0897779	0.862531	0.942501		sp|Q9Y624|JAM1_HUMAN	-0.260958	0.578616	0.76275		sp|P62273|RS29_HUMAN	-0.170164	0.75571	0.871781		sp|Q06323|PSME1_HUMAN	0.217067	0.574441	0.759785		sp|P05386|RLA1_HUMAN	0.377644	0.383296	0.594061		Q53GG5	-0.328535	0.468378	0.673326
sp|P68363|TBA1B_HUMAN	0.292372	0.211634	0.426766		sp|P14406|CX7A2_HUMAN	-0.0926525	0.862531	0.942501		sp|P09871|C1S_HUMAN	0.339206	0.581751	0.766036		sp|P17931|LEG3_HUMAN	0.0947489	0.761312	0.876376		sp|Q13011|ECH1_HUMAN	0.155137	0.575713	0.760627		sp|Q15907|RB11B_HUMAN	-0.284794	0.383347	0.594061		P62263	0.236028	0.46975	0.673345
sp|O75943|RAD17_HUMAN	-0.850251	0.211641	0.426766		sp|P68371|TBB4B_HUMAN	0.0377551	0.867218	0.946247		sp|P18621|RL17_HUMAN	0.231477	0.584011	0.76672		sp|Q8N1G4|LRC47_HUMAN	0.145698	0.762212	0.876376		sp|Q96QK1|VPS35_HUMAN	0.232658	0.576957	0.76143		sp|Q5JTV8|TOIP1_HUMAN	0.400726	0.385134	0.596172		O43681	-0.322156	0.470184	0.673345
sp|O75146|HIP1R_HUMAN	-0.850278	0.211641	0.426766		sp|Q05682|CALD1_HUMAN	0.0577162	0.868362	0.946247		sp|P34931|HS71L_HUMAN	-0.185907	0.584272	0.76672		sp|Q9Y3C8|UFC1_HUMAN	0.157376	0.762212	0.876376		sp|Q07666|KHDR1_HUMAN	0.291051	0.577683	0.761549		sp|P60953|CDC42_HUMAN	0.244292	0.385795	0.596538		P09669	-0.344106	0.470184	0.673345
sp|O14867|BACH1_HUMAN	-0.850284	0.211641	0.426766		sp|Q15691|MARE1_HUMAN	0.0652421	0.868827	0.946247		sp|P61978|HNRPK_HUMAN	0.171933	0.58433	0.76672		sp|P28062|PSB8_HUMAN	0.147974	0.764297	0.877806		sp|P30048|PRDX3_HUMAN	0.221067	0.579955	0.763704		sp|O75396|SC22B_HUMAN	-0.2877	0.387809	0.598993		Q01130	0.285795	0.470462	0.673345
sp|Q99985|SEM3C_HUMAN	-0.850295	0.211641	0.426766		sp|P50552|VASP_HUMAN	0.0753553	0.873675	0.949773		sp|Q9H0U4|RAB1B_HUMAN	0.165603	0.585178	0.76672		sp|P17655|CAN2_HUMAN	-0.12473	0.768498	0.881662		sp|Q9BTT0|AN32E_HUMAN	0.340297	0.582918	0.766761		sp|Q99439|CNN2_HUMAN	0.31918	0.389535	0.600355		O75874	0.187828	0.471372	0.673784
sp|Q96BP3|PPWD1_HUMAN	-0.850303	0.211641	0.426766		sp|Q9BXS5|AP1M1_HUMAN	-0.0871424	0.874405	0.949773		sp|P20700|LMNB1_HUMAN	0.177848	0.585483	0.76672		sp|P13727|PRG2_HUMAN	-0.176639	0.76943	0.881678		sp|Q9H299|SH3L3_HUMAN	-0.208527	0.586824	0.771051		sp|O43175|SERA_HUMAN	0.833634	0.389546	0.600355		P61006	-0.428105	0.471804	0.673784
sp|Q13367|AP3B2_HUMAN	-0.812665	0.212463	0.427548		sp|P20962|PTMS_HUMAN	0.0983043	0.874943	0.949773		sp|P55795|HNRH2_HUMAN	0.164702	0.587073	0.767958		sp|P04839|CY24B_HUMAN	0.125801	0.770201	0.881678		sp|Q8IUX7|AEBP1_HUMAN	-0.339782	0.588227	0.772047		sp|P67936|TPM4_HUMAN	-0.215603	0.39136	0.602489		O95994	-0.507336	0.473244	0.675099
sp|P09960|LKHA4_HUMAN	-0.49819	0.212494	0.427548		sp|Q15075|EEA1_HUMAN	-0.0766725	0.880496	0.954755		sp|Q71U36|TBA1A_HUMAN	-0.244388	0.5916	0.773032		sp|Q9HC35|EMAL4_HUMAN	-0.189341	0.776242	0.886897		sp|O43488|ARK72_HUMAN	-0.191986	0.590347	0.773687		sp|P26583|HMGB2_HUMAN	0.294393	0.393857	0.605122		Q15008	0.332604	0.474327	0.675903
sp|P22314|UBA1_HUMAN	0.294274	0.213957	0.429676		sp|Q13404|UB2V1_HUMAN	0.046855	0.882624	0.956015		sp|Q13162|PRDX4_HUMAN	-0.186951	0.593914	0.773753		sp|P63010|AP2B1_HUMAN	0.133646	0.777772	0.886897		sp|P21912|SDHB_HUMAN	-0.314968	0.590769	0.773687		sp|Q07021|C1QBP_HUMAN	-0.368945	0.394053	0.605122		P05556	-0.279747	0.47634	0.677631
sp|Q9HAV0|GBB4_HUMAN	-0.458106	0.214216	0.429676		sp|Q9UBT2|SAE2_HUMAN	-0.0973935	0.883845	0.956291		sp|O14818|PSA7_HUMAN	0.20609	0.594037	0.773753		sp|Q13492|PICAL_HUMAN	-0.144325	0.777818	0.886897		sp|P06748|NPM_HUMAN	0.156939	0.593312	0.775861		sp|P62906|RL10A_HUMAN	0.278352	0.394363	0.605122		P54578	0.426399	0.476582	0.677631
sp|P07437|TBB5_HUMAN	0.290982	0.214253	0.429676		sp|Q04917|1433F_HUMAN	-0.0333088	0.885991	0.956629		sp|P84077|ARF1_HUMAN	0.162689	0.594097	0.773753		sp|Q8NBX0|SCPDL_HUMAN	0.182079	0.778159	0.886897		sp|O75964|ATP5L_HUMAN	-0.292707	0.593725	0.775861		sp|O15533|TPSN_HUMAN	0.394172	0.395358	0.605324		Q00839	0.185505	0.478632	0.679803
sp|P18621|RL17_HUMAN	0.483865	0.215735	0.431433		sp|P54819|KAD2_HUMAN	-0.0508108	0.886937	0.956629		sp|P60866|RS20_HUMAN	0.243598	0.597139	0.776866		sp|O75340|PDCD6_HUMAN	-0.116283	0.781215	0.888844		sp|P63241|IF5A1_HUMAN	-0.290623	0.596138	0.777363		sp|P28062|PSB8_HUMAN	0.412968	0.395358	0.605324		Q96AE4	0.300974	0.48003	0.681045
sp|P62266|RS23_HUMAN	0.450767	0.215834	0.431433		sp|Q15293|RCN1_HUMAN	-0.0688342	0.887056	0.956629		sp|P52209|6PGD_HUMAN	0.177108	0.599246	0.77732		sp|O43681|GET3_HUMAN	0.148088	0.781774	0.888844		sp|P42677|RS27_HUMAN	0.239372	0.596607	0.777363		sp|Q9UKM9|RALY_HUMAN	0.311346	0.397732	0.608297		Q01518	-0.178313	0.481473	0.681073
sp|O15511|ARPC5_HUMAN	0.462989	0.215834	0.431433		sp|Q15907|RB11B_HUMAN	0.0685765	0.890416	0.959203		sp|P07437|TBB5_HUMAN	-0.266489	0.59971	0.77732		sp|Q12907|LMAN2_HUMAN	0.11695	0.782421	0.888844		sp|P36542|ATPG_HUMAN	0.210999	0.596921	0.777363		sp|O95994|AGR2_HUMAN	-0.604274	0.399489	0.610318		P31930	-0.197085	0.481558	0.681073
sp|O95359|TACC2_HUMAN	-0.60838	0.220107	0.439497		sp|P50395|GDIB_HUMAN	0.0315694	0.892373	0.959203		sp|P50993|AT1A2_HUMAN	-0.176046	0.602418	0.77732		sp|Q9UBT2|SAE2_HUMAN	-0.181172	0.785556	0.891436		sp|P25786|PSA1_HUMAN	0.14688	0.598014	0.777363		sp|O95782|AP2A1_HUMAN	0.255261	0.399979	0.610403		P60981	-0.249251	0.482023	0.681073
sp|Q9Y2U8|MAN1_HUMAN	-0.614555	0.222037	0.441431		sp|P62851|RS25_HUMAN	0.0506194	0.892947	0.959203		sp|Q9UNF0|PACN2_HUMAN	-0.251305	0.602627	0.77732		sp|O60888|CUTA_HUMAN	-0.0886253	0.786971	0.892071		sp|P23634|AT2B4_HUMAN	0.254576	0.598122	0.777363		sp|P18621|RL17_HUMAN	0.335411	0.401348	0.611827		O00303	0.303406	0.482381	0.681073
sp|Q9UPN4|CP131_HUMAN	-0.614579	0.222037	0.441431		sp|Q9Y2Q3|GSTK1_HUMAN	0.0805933	0.893599	0.959203		sp|Q9UBQ7|GRHPR_HUMAN	-0.251317	0.602627	0.77732		sp|P60866|RS20_HUMAN	0.120681	0.789835	0.893738		sp|P05109|S10A8_HUMAN	0.235787	0.602811	0.782609		sp|Q9BRA2|TXD17_HUMAN	0.381413	0.403453	0.612681		P00387	-0.227337	0.482667	0.681073
sp|Q12996|CSTF3_HUMAN	-0.614585	0.222037	0.441431		sp|P25705|ATPA_HUMAN	0.042184	0.894288	0.959203		sp|P14854|CX6B1_HUMAN	-0.251352	0.602627	0.77732		sp|P30153|2AAA_HUMAN	0.0921347	0.790153	0.893738		sp|P35221|CTNA1_HUMAN	-0.180648	0.604832	0.783373		sp|Q15435|PP1R7_HUMAN	0.386389	0.403453	0.612681		O43707	-0.200209	0.4839	0.681396
sp|Q8NFC6|BD1L1_HUMAN	-0.614596	0.222037	0.441431		sp|P61970|NTF2_HUMAN	0.0492571	0.900697	0.965032		sp|Q56UQ5|TPT1L_HUMAN	0.25563	0.602757	0.77732		sp|Q9Y3C6|PPIL1_HUMAN	0.150028	0.792039	0.894707		sp|P08590|MYL3_HUMAN	-0.301568	0.60559	0.783373		sp|Q9Y3B3|TMED7_HUMAN	0.392483	0.403453	0.612681		Q96IU4	-0.369289	0.483943	0.681396
sp|Q99715|COCA1_HUMAN	0.888157	0.224563	0.445971		sp|Q15084|PDIA6_HUMAN	0.037828	0.903503	0.966993		sp|P0DMV8|HS71A_HUMAN	-0.217749	0.603352	0.77732		sp|O75367|H2AY_HUMAN	-0.107675	0.794191	0.894707		sp|Q15366|PCBP2_HUMAN	0.131085	0.606386	0.783373		sp|Q9GZM8|NDEL1_HUMAN	-0.540595	0.40409	0.612681		Q16787	-0.688754	0.485795	0.683264
sp|P31942|HNRH3_HUMAN	-0.470614	0.225201	0.446753		sp|P09871|C1S_HUMAN	0.0770861	0.907627	0.970358		sp|P0DMV9|HS71B_HUMAN	-0.217749	0.603352	0.77732		sp|P62330|ARF6_HUMAN	0.132658	0.794838	0.894707		sp|P13797|PLST_HUMAN	-0.229598	0.606514	0.783373		sp|Q9Y2Y8|PRG3_HUMAN	-0.540488	0.40409	0.612681		O75828	-0.486165	0.490849	0.688882
sp|P11142|HSP7C_HUMAN	0.286336	0.225611	0.447084		sp|P49755|TMEDA_HUMAN	0.0419674	0.909453	0.97126		sp|Q9H115|SNAB_HUMAN	0.331083	0.607619	0.780848		sp|P35579|MYH9_HUMAN	-0.0767669	0.795449	0.894707		sp|P48047|ATPO_HUMAN	-0.146836	0.606672	0.783373		sp|Q9ULV4|COR1C_HUMAN	-0.220836	0.407417	0.616976		Q14696	-0.48616	0.490849	0.688882
sp|Q01105|SET_HUMAN	0.473598	0.229299	0.453904		sp|Q13751|LAMB3_HUMAN	0.11435	0.91228	0.971714		sp|Q01085|TIAR_HUMAN	0.331097	0.607619	0.780848		sp|P07737|PROF1_HUMAN	-0.0530883	0.796432	0.894707		sp|O95994|AGR2_HUMAN	-0.396872	0.609425	0.785312		sp|Q13557|KCC2D_HUMAN	-0.354463	0.407802	0.616976		Q15691	0.272787	0.491646	0.689258
sp|P49419|AL7A1_HUMAN	0.657664	0.229579	0.453969		sp|P68402|PA1B2_HUMAN	0.0582956	0.912547	0.971714		sp|P50395|GDIB_HUMAN	-0.186445	0.608308	0.780848		sp|P52565|GDIR1_HUMAN	-0.061412	0.797093	0.894707		sp|Q9HC38|GLOD4_HUMAN	-0.245328	0.609486	0.785312		sp|P61960|UFM1_HUMAN	0.360799	0.409522	0.618911		Q10567	0.329836	0.494307	0.692243
sp|Q9NUQ9|CYRIB_HUMAN	0.49591	0.231989	0.455504		sp|Q9Y6N5|SQOR_HUMAN	-0.062182	0.913047	0.971714		sp|P10619|PPGB_HUMAN	0.295731	0.609362	0.780848		sp|O95336|6PGL_HUMAN	0.10353	0.797141	0.894707		sp|Q9UQE7|SMC3_HUMAN	-0.286974	0.610797	0.786155		sp|P49419|AL7A1_HUMAN	0.488054	0.410186	0.619142		P12955	-0.349154	0.495715	0.693467
sp|Q9HCM2|PLXA4_HUMAN	-0.610239	0.232225	0.455504		sp|Q9UBQ7|GRHPR_HUMAN	0.0622536	0.913804	0.971714		sp|P55036|PSMD4_HUMAN	0.295769	0.609362	0.780848		sp|Q9UL46|PSME2_HUMAN	0.070746	0.798476	0.894707		sp|P05023|AT1A1_HUMAN	0.201731	0.611663	0.786424		sp|P48047|ATPO_HUMAN	-0.269549	0.410557	0.619142		P62280	0.318945	0.497323	0.69497
sp|Q92900|RENT1_HUMAN	0.622242	0.232453	0.455504		sp|P47755|CAZA2_HUMAN	0.0427938	0.919151	0.976125		sp|P61513|RL37A_HUMAN	-0.290514	0.615615	0.785486		sp|Q9NRV9|HEBP1_HUMAN	-0.123859	0.798724	0.894707		sp|O43681|GET3_HUMAN	0.295577	0.615021	0.789893		sp|Q8N1G4|LRC47_HUMAN	0.398316	0.411605	0.619393		P61970	0.345439	0.497963	0.695118
sp|O60749|SNX2_HUMAN	0.513701	0.232474	0.455504		sp|P17655|CAN2_HUMAN	-0.0435902	0.921019	0.976125		sp|Q9NNW7|TRXR2_HUMAN	-0.290518	0.615615	0.785486		sp|P16422|EPCAM_HUMAN	0.106544	0.800484	0.895244		sp|P61106|RAB14_HUMAN	-0.160529	0.616863	0.791409		sp|P61923|COPZ1_HUMAN	0.404904	0.411605	0.619393		P38117	0.250336	0.500843	0.695943
sp|P62913|RL11_HUMAN	0.416419	0.232617	0.455504		sp|Q9UBV2|SE1L1_HUMAN	-0.0595404	0.921649	0.976125		sp|P23497|SP100_HUMAN	-0.290536	0.615615	0.785486		sp|P18031|PTN1_HUMAN	-0.154298	0.800918	0.895244		sp|P62888|RL30_HUMAN	0.16484	0.618347	0.792075		sp|O75608|LYPA1_HUMAN	0.397024	0.413413	0.621194		Q15257	-0.333134	0.501229	0.695943
sp|Q7KZI7|MARK2_HUMAN	-0.614594	0.232794	0.455504		sp|Q14240|IF4A2_HUMAN	-0.0658587	0.922498	0.976125		sp|Q14011|CIRBP_HUMAN	-0.290589	0.615615	0.785486		sp|P27694|RFA1_HUMAN	-0.115901	0.804649	0.898216		sp|P49821|NDUV1_HUMAN	-0.269752	0.619517	0.792075		sp|P62736|ACTA_HUMAN	-0.64641	0.413687	0.621194		P61956;P55854	-0.338103	0.501229	0.695943
sp|P30049|ATPD_HUMAN	-0.619429	0.232835	0.455504		sp|P07203|GPX1_HUMAN	-0.0273988	0.922882	0.976125		sp|P09622|DLDH_HUMAN	-0.148831	0.622965	0.794015		sp|P02461|CO3A1_HUMAN	0.144256	0.805868	0.898216		sp|O75874|IDHC_HUMAN	0.121229	0.619732	0.792075		sp|Q86VB7|C163A_HUMAN	-0.528064	0.416094	0.624141		Q9NR56	-0.343639	0.501229	0.695943
sp|Q9H0H5|RGAP1_HUMAN	-0.619463	0.232835	0.455504		sp|P22695|QCR2_HUMAN	-0.0283717	0.926774	0.976758		sp|P25325|THTM_HUMAN	-0.240541	0.628247	0.799823		sp|Q13057|COASY_HUMAN	0.143482	0.806352	0.898216		sp|Q16795|NDUA9_HUMAN	0.296583	0.620028	0.792075		sp|P62937|PPIA_HUMAN	-0.248037	0.416758	0.62447		Q3SYG4	-0.346246	0.501229	0.695943
sp|Q13219|PAPP1_HUMAN	-0.619468	0.232835	0.455504		sp|Q13057|COASY_HUMAN	0.0500924	0.9278	0.976758		sp|P84085|ARF5_HUMAN	0.179892	0.628863	0.799823		sp|P33241|LSP1_HUMAN	-0.121475	0.807017	0.898216		sp|P60903|S10AA_HUMAN	-0.216324	0.624915	0.797466		sp|O75347|TBCA_HUMAN	0.261591	0.418851	0.626936		Q14195	-0.343779	0.50618	0.702068
sp|Q9NYV4|CDK12_HUMAN	-0.619494	0.232835	0.455504		sp|Q9UBI6|GBG12_HUMAN	-0.0562984	0.928386	0.976758		sp|P84095|RHOG_HUMAN	-0.213051	0.631635	0.802492		sp|Q14847|LASP1_HUMAN	-0.0698019	0.810054	0.900635		sp|P30740|ILEU_HUMAN	0.403964	0.626233	0.797928		sp|Q9UQE7|SMC3_HUMAN	0.518461	0.419736	0.627512		P31150	0.271163	0.507349	0.70232
sp|P13861|KAP2_HUMAN	-0.407104	0.23334	0.456006		sp|Q8WU39|MZB1_HUMAN	0.0777798	0.928759	0.976758		sp|O75390|CISY_HUMAN	0.149606	0.632488	0.802722		sp|P62851|RS25_HUMAN	0.0917645	0.814068	0.902328		sp|P07203|GPX1_HUMAN	0.152278	0.626883	0.797928		sp|P09871|C1S_HUMAN	0.575861	0.420129	0.627512		P17655	-0.294954	0.507624	0.70232
sp|P33993|MCM7_HUMAN	0.657551	0.233625	0.456078		sp|P25325|THTM_HUMAN	-0.0413421	0.929247	0.976758		sp|Q3ZCM7|TBB8_HUMAN	-0.159289	0.633367	0.802983		sp|P26583|HMGB2_HUMAN	0.089223	0.814334	0.902328		sp|P51572|BAP31_HUMAN	0.168236	0.627989	0.797928		sp|Q15005|SPCS2_HUMAN	-0.486847	0.42095	0.627891		P20073	-0.238998	0.508109	0.70232
sp|P18124|RL7_HUMAN	0.344654	0.23471	0.45771		sp|P31930|QCR1_HUMAN	0.0536444	0.9294	0.976758		sp|P27105|STOM_HUMAN	-0.211752	0.639424	0.807387		sp|P61019|RAB2A_HUMAN	0.0966353	0.814803	0.902328		sp|P28070|PSB4_HUMAN	0.208228	0.628228	0.797928		sp|P21964|COMT_HUMAN	0.282427	0.421277	0.627891		P41567;O60739	-0.311621	0.508844	0.70232
sp|Q9UBR2|CATZ_HUMAN	-0.70177	0.235309	0.457929		sp|P00736|C1R_HUMAN	-0.0606502	0.931402	0.977824		sp|Q9NUQ9|CYRIB_HUMAN	0.21075	0.639548	0.807387		sp|Q13753|LAMC2_HUMAN	0.22557	0.815034	0.902328		sp|O15143|ARC1B_HUMAN	0.13486	0.62861	0.797928		sp|P05107|ITB2_HUMAN	-0.473103	0.422657	0.629279		P35579	-0.193195	0.509135	0.70232
sp|P08559|ODPA_HUMAN	0.549824	0.235401	0.457929		sp|P07195|LDHB_HUMAN	0.0241749	0.933044	0.978504		sp|P49591|SYSC_HUMAN	0.214166	0.639548	0.807387		sp|Q96A26|F162A_HUMAN	-0.126075	0.81613	0.902585		sp|Q15113|PCOC1_HUMAN	0.331044	0.630875	0.799954		sp|P12235|ADT1_HUMAN	-0.506606	0.424735	0.630535		Q13126	-0.353746	0.5096	0.70232
sp|Q9Y4D7|PLXD1_HUMAN	-0.552868	0.23557	0.457929		sp|P04080|CYTB_HUMAN	-0.0549908	0.934027	0.978504		sp|P46459|NSF_HUMAN	0.212771	0.639548	0.807387		sp|Q9UBQ7|GRHPR_HUMAN	0.110005	0.81823	0.903949		sp|P40763|STAT3_HUMAN	0.191227	0.632274	0.80088		sp|P07942|LAMB1_HUMAN	-0.50259	0.424947	0.630535		P30740	0.610207	0.511251	0.703849
sp|Q9Y5X3|SNX5_HUMAN	-0.606335	0.238892	0.463894		sp|P49773|HINT1_HUMAN	0.0208808	0.937761	0.978989		sp|Q15366|PCBP2_HUMAN	-0.158923	0.641116	0.808511		sp|P50552|VASP_HUMAN	0.10434	0.820796	0.905275		sp|Q9Y5S9|RBM8A_HUMAN	0.254152	0.635148	0.80367		sp|P61163|ACTZ_HUMAN	-0.256067	0.42561	0.630535		P61981	0.222569	0.5154	0.708811
sp|Q99459|CDC5L_HUMAN	-0.619509	0.240713	0.466938		sp|P49721|PSB2_HUMAN	0.0373038	0.9381	0.978989		sp|Q53GQ0|DHB12_HUMAN	-0.178307	0.6431	0.810157		sp|P09496|CLCA_HUMAN	-0.0910652	0.822731	0.905275		sp|Q96S97|MYADM_HUMAN	-0.258669	0.638384	0.806398		sp|P40763|STAT3_HUMAN	0.304486	0.426498	0.630535		P43034	-0.245481	0.518245	0.710704
sp|P62714|PP2AB_HUMAN	0.436291	0.241203	0.467394		sp|P84090|ERH_HUMAN	0.04078	0.9381	0.978989		sp|O43399|TPD54_HUMAN	0.179284	0.646144	0.812276		sp|Q15257|PTPA_HUMAN	0.122593	0.823247	0.905275		sp|P21926|CD9_HUMAN	-0.193715	0.639325	0.806398		sp|P62899|RL31_HUMAN	0.382982	0.426867	0.630535		P28066	-0.234937	0.518423	0.710704
sp|P28799|GRN_HUMAN	0.418308	0.242625	0.468783		sp|Q6PIU2|NCEH1_HUMAN	0.0495639	0.938445	0.978989		sp|P11177|ODPB_HUMAN	0.195291	0.646144	0.812276		sp|P49411|EFTU_HUMAN	0.0642763	0.823588	0.905275		sp|Q00765|REEP5_HUMAN	-0.189138	0.639325	0.806398		sp|P07384|CAN1_HUMAN	0.229255	0.426907	0.630535		Q9UHA4	-0.400932	0.518961	0.710704
sp|P20700|LMNB1_HUMAN	0.343276	0.243491	0.468783		sp|Q6NUK1|SCMC1_HUMAN	-0.041627	0.940048	0.979142		sp|P27824|CALX_HUMAN	0.139561	0.649715	0.815905		sp|P01889|HLAB_HUMAN	0.0776019	0.823766	0.905275		sp|P23381|SYWC_HUMAN	-0.1793	0.641483	0.808269		sp|P63208|SKP1_HUMAN	-0.361113	0.427175	0.630535		Q9NXR1;Q9GZM8	-0.402264	0.518961	0.710704
sp|Q9Y4W6|AFG32_HUMAN	0.557584	0.243674	0.468783		sp|O75531|BAF_HUMAN	0.0545727	0.94057	0.979142		sp|P49411|EFTU_HUMAN	0.147299	0.650722	0.816311		sp|P62306|RUXF_HUMAN	0.122061	0.831154	0.912434		sp|O94832|MYO1D_HUMAN	-0.241879	0.642651	0.808889		sp|P62854|RS26_HUMAN	0.400798	0.427836	0.630535		P27824	0.155635	0.519636	0.710879
sp|P57678|GEMI4_HUMAN	-0.472812	0.243795	0.468783		sp|Q01518|CAP1_HUMAN	0.0177757	0.94217	0.979778		sp|P30153|2AAA_HUMAN	0.133748	0.654246	0.81861		sp|P35637|FUS_HUMAN	-0.0916879	0.834138	0.914092		sp|P11678|PERE_HUMAN	-0.430554	0.644733	0.810657		sp|O00244|ATOX1_HUMAN	0.422733	0.427836	0.630535		P14625	0.185724	0.520221	0.710932
sp|P50570|DYN2_HUMAN	0.435894	0.243848	0.468783		sp|P42677|RS27_HUMAN	0.0293796	0.946849	0.98361		sp|P05141|ADT2_HUMAN	0.133527	0.6556	0.81861		sp|P35754|GLRX1_HUMAN	0.120659	0.834415	0.914092		sp|Q9UBV2|SE1L1_HUMAN	-0.277441	0.646112	0.811539		sp|P36957|ODO2_HUMAN	0.332434	0.428956	0.630535		P62266	0.284349	0.521346	0.711722
sp|Q96KQ4|ASPP1_HUMAN	-0.625045	0.244216	0.468783		sp|P46779|RL28_HUMAN	0.05852	0.952736	0.986023		sp|P63027|VAMP2_HUMAN	-0.22842	0.655672	0.81861		sp|Q9Y624|JAM1_HUMAN	-0.0935822	0.837761	0.916795		sp|Q96CW1|AP2M1_HUMAN	0.21442	0.646926	0.811709		sp|Q01130|SRSF2_HUMAN	0.328357	0.428956	0.630535		P42126	0.393664	0.522116	0.711977
sp|O75051|PLXA2_HUMAN	-0.625045	0.244216	0.468783		sp|Q9NZ08|ERAP1_HUMAN	0.0433961	0.952763	0.986023		sp|P61956|SUMO2_HUMAN	-0.228438	0.655672	0.81861		sp|P27348|1433T_HUMAN	0.0469045	0.839237	0.917449		sp|P17931|LEG3_HUMAN	0.130981	0.648816	0.812216		sp|P13797|PLST_HUMAN	-0.3191	0.429462	0.630535		O75821	0.353138	0.523175	0.711977
sp|P53778|MK12_HUMAN	-0.625065	0.244216	0.468783		sp|P08729|K2C7_HUMAN	-0.0527343	0.952932	0.986023		sp|Q99439|CNN2_HUMAN	0.159737	0.655986	0.81861		sp|O15144|ARPC2_HUMAN	0.0790256	0.845294	0.922614		sp|Q92882|OSTF1_HUMAN	0.222778	0.649343	0.812216		sp|P46776|RL27A_HUMAN	0.299562	0.429544	0.630535		Q04941	0.354313	0.523175	0.711977
sp|Q96LT9|RNPC3_HUMAN	-0.625088	0.244216	0.468783		sp|P61313|RL15_HUMAN	-0.0214753	0.953155	0.986023		sp|Q96L21|RL10L_HUMAN	0.226905	0.657774	0.819127		sp|P61088|UBE2N_HUMAN	-0.0611051	0.845733	0.922614		sp|Q9BQE5|APOL2_HUMAN	0.242264	0.650041	0.812216		sp|P62917|RL8_HUMAN	0.302272	0.429788	0.630535		P36955	-0.290141	0.523945	0.712281
sp|P55735|SEC13_HUMAN	0.455549	0.246546	0.47276		sp|O75964|ATP5L_HUMAN	-0.029365	0.956897	0.986542		sp|P24534|EF1B_HUMAN	0.226941	0.657774	0.819127		sp|Q14376|GALE_HUMAN	0.109897	0.846613	0.922614		sp|P16219|ACADS_HUMAN	-0.266501	0.650311	0.812216		sp|P50995|ANX11_HUMAN	0.28349	0.430752	0.63129		Q14766	-0.390454	0.525536	0.713697
sp|P53634|CATC_HUMAN	0.543478	0.246825	0.472803		sp|O00764|PDXK_HUMAN	0.0183804	0.957404	0.986542		sp|Q9BVA1|TBB2B_HUMAN	-0.194106	0.661906	0.823413		sp|Q16762|THTR_HUMAN	-0.136762	0.847901	0.923054		sp|P23368|MAOM_HUMAN	-0.199387	0.651157	0.812216		sp|P53990|IST1_HUMAN	-0.440945	0.431891	0.63164		P98095	-0.336029	0.52718	0.715184
sp|P20339|RAB5A_HUMAN	-0.527418	0.249059	0.476585		sp|P56134|ATPK_HUMAN	-0.0226062	0.957679	0.986542		sp|P47756|CAPZB_HUMAN	-0.13507	0.663738	0.824832		sp|Q15075|EEA1_HUMAN	-0.0959481	0.848896	0.923174		sp|Q9BXS5|AP1M1_HUMAN	-0.200149	0.652364	0.812216		sp|P61009|SPCS3_HUMAN	-0.458033	0.431891	0.63164		Q9UNX3	0.269782	0.527975	0.715516
sp|Q08380|LG3BP_HUMAN	0.579978	0.249551	0.477028		sp|P27694|RFA1_HUMAN	-0.026913	0.957679	0.986542		sp|O14964|HGS_HUMAN	0.240049	0.66608	0.826022		sp|Q9Y6N5|SQOR_HUMAN	-0.0982821	0.855771	0.929683		sp|P54725|RD23A_HUMAN	-0.221424	0.652364	0.812216		sp|P36955|PEDF_HUMAN	-0.361699	0.432813	0.631918		Q9HC35	0.388567	0.530705	0.718468
sp|Q9HAV4|XPO5_HUMAN	-0.610297	0.250613	0.478562		sp|P16070|CD44_HUMAN	0.021564	0.95864	0.986542		sp|P14317|HCLS1_HUMAN	0.240083	0.66608	0.826022		sp|O14818|PSA7_HUMAN	0.117098	0.859483	0.931407		sp|P62280|RS11_HUMAN	0.203831	0.652758	0.812216		sp|P30153|2AAA_HUMAN	0.254218	0.432981	0.631918		P39019	0.240066	0.532032	0.719515
sp|P11021|BIP_HUMAN	0.316585	0.251828	0.480382		sp|Q8NBS9|TXND5_HUMAN	-0.0238573	0.960354	0.986986		sp|P0DPH7|TBA3C_HUMAN	-0.178747	0.667565	0.826147		sp|P55769|NH2L1_HUMAN	-0.0694225	0.860855	0.931407		sp|O43396|TXNL1_HUMAN	-0.185487	0.663031	0.824139		sp|P62304|RUXE_HUMAN	0.420864	0.435717	0.633934		Q96KP4	0.264029	0.533166	0.720299
sp|P62263|RS14_HUMAN	0.395868	0.252474	0.481116		sp|P61088|UBE2N_HUMAN	-0.0134229	0.962119	0.986986		sp|P0DPH8|TBA3D_HUMAN	-0.178747	0.667565	0.826147		sp|P63208|SKP1_HUMAN	-0.0841947	0.860927	0.931407		sp|P20073|ANXA7_HUMAN	-0.125088	0.663717	0.824139		sp|P18077|RL35A_HUMAN	0.425123	0.435717	0.633934		P60903	-0.272905	0.533733	0.720319
sp|P22307|SCP2_HUMAN	-0.520279	0.253605	0.481735		sp|P63261|ACTG_HUMAN	-0.0642125	0.962916	0.986986		sp|Q9UNZ2|NSF1C_HUMAN	0.259254	0.672922	0.831913		sp|Q9UI12|VATH_HUMAN	-0.0861354	0.860927	0.931407		sp|P33778|H2B1B_HUMAN	-0.410952	0.667454	0.826262		sp|Q13867|BLMH_HUMAN	0.42132	0.435717	0.633934		P01877	-0.349298	0.535383	0.721796
sp|Q99439|CNN2_HUMAN	0.402842	0.253674	0.481735		sp|Q00325|MPCP_HUMAN	0.0323864	0.963059	0.986986		sp|P68104|EF1A1_HUMAN	0.204907	0.675565	0.832704		sp|P56385|ATP5I_HUMAN	-0.0976404	0.861832	0.93142		sp|Q16778|H2B2E_HUMAN	-0.410952	0.667454	0.826262		sp|P08567|PLEK_HUMAN	-0.465912	0.436658	0.634646		P53367	0.362641	0.536329	0.722323
sp|P33992|MCM5_HUMAN	0.6087	0.254097	0.481735		sp|O15144|ARPC2_HUMAN	0.0452507	0.968755	0.991394		sp|P31943|HNRH1_HUMAN	0.14115	0.677175	0.832704		sp|P26006|ITA3_HUMAN	0.0889179	0.86336	0.931844		sp|O75844|FACE1_HUMAN	0.255194	0.667498	0.826262		sp|Q02978|M2OM_HUMAN	-0.330208	0.437127	0.63467		P05164	-0.293841	0.542173	0.728763
sp|P30566|PUR8_HUMAN	0.567167	0.255279	0.481735		sp|P06454|PTMA_HUMAN	-0.0136982	0.969363	0.991394		sp|Q5JNZ5|RS26L_HUMAN	-0.262887	0.677198	0.832704		sp|P84077|ARF1_HUMAN	0.130907	0.86784	0.931844		sp|P27361|MK03_HUMAN	0.209428	0.669779	0.828157		sp|P29350|PTN6_HUMAN	0.404973	0.437935	0.635187		P22314	0.135598	0.542231	0.728763
sp|P62837|UB2D2_HUMAN	0.56718	0.255279	0.481735		sp|P24539|AT5F1_HUMAN	0.0149414	0.971632	0.992104		sp|Q9UBI6|GBG12_HUMAN	-0.262886	0.677198	0.832704		sp|P84103|SRSF3_HUMAN	-0.0599751	0.868614	0.931844		sp|Q9BRL6|SRSF8_HUMAN	-0.250752	0.670413	0.828157		sp|Q14141|SEPT6_HUMAN	0.333612	0.439162	0.63631		P12074	-0.313263	0.545252	0.731312
sp|P42766|RL35_HUMAN	0.490069	0.255932	0.481735		sp|O60437|PEPL_HUMAN	-0.0397373	0.972061	0.992104		sp|Q6S8J3|POTEE_HUMAN	-0.335422	0.677698	0.832704		sp|P20962|PTMS_HUMAN	0.102052	0.869091	0.931844		sp|P61160|ARP2_HUMAN	-0.0938023	0.673164	0.830525		sp|P48594|SPB4_HUMAN	1.04295	0.440727	0.637918		Q9NZL9	-0.325998	0.545252	0.731312
sp|P04350|TBB4A_HUMAN	0.749524	0.255976	0.481735		sp|Q9UJU6|DBNL_HUMAN	0.028407	0.974486	0.993554		sp|Q9NY65|TBA8_HUMAN	0.154278	0.67775	0.832704		sp|Q05682|CALD1_HUMAN	0.0578601	0.869211	0.931844		sp|P28065|PSB9_HUMAN	0.161639	0.673717	0.830525		sp|P02461|CO3A1_HUMAN	0.518552	0.442531	0.639772		Q16795	0.335486	0.546763	0.73158
sp|Q9UKN8|TF3C4_HUMAN	-0.63152	0.256209	0.481735		sp|Q9HDC9|APMAP_HUMAN	-0.0319648	0.977022	0.994335		sp|P62266|RS23_HUMAN	0.180308	0.68079	0.834719		sp|Q6NUK1|SCMC1_HUMAN	-0.0887834	0.869592	0.931844		sp|Q92599|SEPT8_HUMAN	0.261453	0.67506	0.830948		sp|O95831|AIFM1_HUMAN	-0.328748	0.442919	0.639772		P30153	0.179909	0.548083	0.73158
sp|P51531|SMCA2_HUMAN	-0.631547	0.256209	0.481735		sp|P41218|MNDA_HUMAN	-0.0193777	0.977984	0.994335		sp|O75340|PDCD6_HUMAN	0.182578	0.68079	0.834719		sp|Q9BR76|COR1B_HUMAN	0.0412317	0.869865	0.931844		sp|P30153|2AAA_HUMAN	0.125642	0.675449	0.830948		sp|Q16718|NDUA5_HUMAN	0.413477	0.444063	0.64029		P55795	-0.221617	0.54868	0.73158
sp|Q9H2F5|EPC1_HUMAN	-0.63155	0.256209	0.481735		sp|Q9Y3A5|SBDS_HUMAN	0.0142834	0.978667	0.994335		sp|P68363|TBA1B_HUMAN	-0.19239	0.681965	0.835302		sp|P68371|TBB4B_HUMAN	0.0353618	0.870739	0.931844		sp|P63261|ACTG_HUMAN	0.407023	0.676323	0.831055		sp|P48426|PI42A_HUMAN	-0.509113	0.445184	0.64029		P51149	0.182139	0.548888	0.73158
sp|Q15276|RABE1_HUMAN	-0.631563	0.256209	0.481735		sp|O43681|GET3_HUMAN	0.0136467	0.979269	0.994335		sp|P33121|ACSL1_HUMAN	-0.189005	0.683956	0.836614		sp|Q13404|UB2V1_HUMAN	0.0523941	0.870873	0.931844		sp|O95571|ETHE1_HUMAN	0.176427	0.676925	0.831055		sp|Q9BQB6|VKOR1_HUMAN	-0.511475	0.445184	0.64029		P49411	0.171768	0.549745	0.73158
sp|P17252|KPCA_HUMAN	-0.631557	0.256209	0.481735		sp|Q13557|KCC2D_HUMAN	-0.0130606	0.981578	0.995343		sp|Q32MZ4|LRRF1_HUMAN	-0.214516	0.68514	0.836614		sp|Q9UNL2|SSRG_HUMAN	-0.084846	0.871149	0.931844		sp|Q13409|DC1I2_HUMAN	-0.190855	0.680273	0.834311		sp|P01714|LV319_HUMAN	-0.513086	0.445184	0.64029		O14561	0.370953	0.549765	0.73158
sp|Q99708|CTIP_HUMAN	-0.63159	0.256209	0.481735		sp|P46976|GLYG_HUMAN	-0.0110941	0.982272	0.995343		sp|P49721|PSB2_HUMAN	-0.214529	0.68514	0.836614		sp|P59998|ARPC4_HUMAN	-0.0716024	0.873383	0.932957		sp|P80188|NGAL_HUMAN	0.280683	0.68245	0.835685		sp|P10321|HLAC_HUMAN	0.387744	0.445558	0.64029		P07919	0.262749	0.550513	0.73158
sp|Q08170|SRSF4_HUMAN	-0.528563	0.261907	0.491946		sp|P61513|RL37A_HUMAN	-0.00676376	0.984457	0.995743		sp|Q5VTE0|EF1A3_HUMAN	0.193614	0.689525	0.841108		sp|P60900|PSA6_HUMAN	-0.064823	0.873976	0.932957		sp|P31153|METK2_HUMAN	-0.177897	0.683146	0.835685		sp|P20073|ANXA7_HUMAN	-0.248561	0.447863	0.642944		Q9UKK9	0.281187	0.550513	0.73158
sp|P46776|RL27A_HUMAN	0.438099	0.262916	0.492834		sp|Q53GQ0|DHB12_HUMAN	-0.0266934	0.985673	0.995743		sp|Q9BVK6|TMED9_HUMAN	0.155073	0.692809	0.842238		sp|P25705|ATPA_HUMAN	0.0475943	0.876439	0.93463		sp|Q14108|SCRB2_HUMAN	-0.201398	0.683488	0.835685		sp|P50502|F10A1_HUMAN	0.2654	0.449308	0.643486		P80303	0.285811	0.550513	0.73158
sp|P05386|RLA1_HUMAN	0.455998	0.262916	0.492834		sp|P22061|PIMT_HUMAN	0.0128287	0.985685	0.995743		sp|P62888|RL30_HUMAN	0.167657	0.692809	0.842238		sp|P61313|RL15_HUMAN	-0.0578494	0.881436	0.937665		sp|Q14980|NUMA1_HUMAN	-0.131083	0.685537	0.837334		sp|P22626|ROA2_HUMAN	-0.173382	0.449784	0.643486		Q13423	-0.21112	0.551182	0.731723
sp|Q32MZ4|LRRF1_HUMAN	0.541313	0.263259	0.492973		sp|P04439|HLAA_HUMAN	0.00882666	0.987346	0.995862		sp|Q13885|TBB2A_HUMAN	-0.175299	0.693143	0.842238		sp|Q13751|LAMB3_HUMAN	0.151303	0.881914	0.937665		sp|A0A0C4DH29|HV103_HUMAN	-0.259611	0.688651	0.840259		sp|Q16186|ADRM1_HUMAN	0.459485	0.450061	0.643486		P04839	0.284901	0.553176	0.732951
sp|P60981|DEST_HUMAN	-0.333121	0.267051	0.499564		sp|Q13151|ROA0_HUMAN	-0.00499617	0.987814	0.995862		sp|P28065|PSB9_HUMAN	0.183454	0.693275	0.842238		sp|Q14240|IF4A2_HUMAN	-0.0997779	0.88198	0.937665		sp|O43707|ACTN4_HUMAN	-0.106263	0.689335	0.840259		sp|P50402|EMD_HUMAN	-0.391775	0.450584	0.643486		P11766	-0.207029	0.553543	0.732951
sp|Q9UBE8|NLK_HUMAN	-0.639073	0.268834	0.499677		sp|Q9NX63|MIC19_HUMAN	-0.00688001	0.988922	0.995965		sp|P11142|HSP7C_HUMAN	-0.171808	0.695312	0.843853		sp|P08729|K2C7_HUMAN	-0.122059	0.885801	0.94077		sp|P07738|PMGE_HUMAN	-0.313982	0.69052	0.840846		sp|Q96S97|MYADM_HUMAN	-0.405914	0.450584	0.643486		P17213	0.411394	0.553798	0.732951
sp|O15084|ANR28_HUMAN	-0.639075	0.268834	0.499677		sp|P05141|ADT2_HUMAN	0.00360591	0.990816	0.996858		sp|P61163|ACTZ_HUMAN	-0.157261	0.696462	0.844389		sp|P07195|LDHB_HUMAN	0.0416058	0.887196	0.941293		sp|P02751|FINC_HUMAN	0.179921	0.694242	0.844454		sp|Q13162|PRDX4_HUMAN	-0.257838	0.451078	0.643486		P49720	-0.218735	0.554849	0.733596
sp|Q9Y5Q9|TF3C3_HUMAN	-0.639104	0.268834	0.499677		sp|Q9UNF0|PACN2_HUMAN	-0.000751962	0.997956	0.99967		sp|P01893|HLAH_HUMAN	-0.16068	0.69803	0.845432		sp|P17213|BPI_HUMAN	0.086595	0.88903	0.942281		sp|Q96AB3|ISOC2_HUMAN	0.234752	0.695644	0.844454		sp|Q14766|LTBP1_HUMAN	-0.526666	0.451646	0.643486		P00558	0.137176	0.555909	0.734252
sp|Q8NI35|INADL_HUMAN	-0.639107	0.268834	0.499677		sp|P0DMV8|HS71A_HUMAN	0.0017662	0.998572	0.99967		sp|P07858|CATB_HUMAN	0.155689	0.704754	0.849562		sp|P09382|LEG1_HUMAN	0.0391676	0.895659	0.94786		sp|P54920|SNAA_HUMAN	-0.141005	0.69613	0.844454		sp|P00387|NB5R3_HUMAN	-0.287276	0.451907	0.643486		O95571	0.314765	0.5577	0.73587
sp|P62854|RS26_HUMAN	0.48855	0.269015	0.499677		sp|P0DMV9|HS71B_HUMAN	0.0017662	0.998572	0.99967		sp|P04080|CYTB_HUMAN	-0.164761	0.705179	0.849562		sp|P61970|NTF2_HUMAN	0.0508529	0.896109	0.94786		sp|Q09666|AHNK_HUMAN	-0.142868	0.696304	0.844454		sp|O75083|WDR1_HUMAN	0.169106	0.453052	0.644463		P35221	0.193236	0.558833	0.736617
sp|Q8IZP0|ABI1_HUMAN	0.496564	0.269015	0.499677		sp|Q9UKK9|NUDT5_HUMAN	-0.00310058	0.99967	0.99967		sp|O60493|SNX3_HUMAN	0.18709	0.70626	0.849562		sp|P50395|GDIB_HUMAN	0.0283282	0.897432	0.948004		sp|Q04760|LGUL_HUMAN	-0.132341	0.69981	0.847309		sp|O15143|ARC1B_HUMAN	0.204517	0.454701	0.646154		P49419	0.356377	0.559974	0.737148
sp|Q9UKV3|ACINU_HUMAN	0.498662	0.269015	0.499677		sp|Q9NRV9|HEBP1_HUMAN	-0.0117545	0.99967	0.99967		sp|P23368|MAOM_HUMAN	0.18714	0.70626	0.849562		sp|P68402|PA1B2_HUMAN	0.0620927	0.898963	0.948004		sp|P13073|COX41_HUMAN	0.206324	0.700074	0.847309		sp|Q96PK6|RBM14_HUMAN	0.34909	0.455837	0.647113		Q16891	0.233375	0.560369	0.737148
sp|P49189|AL9A1_HUMAN	-0.389662	0.269597	0.499956		sp|P49207|RL34_HUMAN	-0.0133365	0.99967	0.99967		sp|P62906|RL10A_HUMAN	0.145363	0.706426	0.849562		sp|Q15293|RCN1_HUMAN	-0.0687425	0.899394	0.948004		sp|P28062|PSB8_HUMAN	0.183916	0.701466	0.848137		sp|O75828|CBR3_HUMAN	-0.443294	0.457541	0.648876		P07942	-0.35324	0.561126	0.737399
sp|Q9ULA0|DNPEP_HUMAN	-0.567136	0.269709	0.499956							sp|P43034|LIS1_HUMAN	0.170819	0.706426	0.849562		sp|Q15084|PDIA6_HUMAN	0.0399635	0.900809	0.948004		sp|Q9BRP8|PYM1_HUMAN	0.242008	0.703674	0.849342		sp|P80303|NUCB2_HUMAN	0.328245	0.46063	0.651239		P62318	0.243944	0.563838	0.739629
sp|Q15847|ADIRF_HUMAN	-0.639059	0.27162	0.50299							sp|P28070|PSB4_HUMAN	0.173059	0.706426	0.849562		sp|O15372|EIF3H_HUMAN	-0.0664505	0.901	0.948004		sp|P50502|F10A1_HUMAN	0.143516	0.703882	0.849342		sp|P20340|RAB6A_HUMAN	0.336978	0.46063	0.651239		P35241	-0.380298	0.56396	0.739629
sp|P08123|CO1A2_HUMAN	-0.420734	0.271992	0.503036							sp|P23381|SYWC_HUMAN	-0.138838	0.709644	0.852574		sp|Q9NVA2|SEP11_HUMAN	-0.041307	0.901694	0.948004		sp|Q96IU4|ABHEB_HUMAN	-0.17739	0.70477	0.849557		sp|Q14103|HNRPD_HUMAN	0.182932	0.460809	0.651239		P31937	-0.235664	0.571468	0.74476
sp|O14979|HNRDL_HUMAN	0.362979	0.272444	0.503036							sp|P31930|QCR1_HUMAN	-0.107135	0.710444	0.852676		sp|Q9HDC9|APMAP_HUMAN	-0.0567312	0.906245	0.951285		sp|Q8IV08|PLD3_HUMAN	0.229086	0.707008	0.85117		sp|O14950|ML12B_HUMAN	-0.251303	0.461062	0.651239		P36542	0.239336	0.572399	0.74476
sp|Q8IYB3|SRRM1_HUMAN	0.577149	0.272467	0.503036							sp|Q71UM5|RS27L_HUMAN	-0.175719	0.712612	0.852893		sp|Q04917|1433F_HUMAN	-0.0362588	0.907009	0.951285		sp|Q12907|LMAN2_HUMAN	0.152026	0.70753	0.85117		sp|Q14240|IF4A2_HUMAN	0.223267	0.461532	0.651247		Q969X5	-0.368488	0.572662	0.74476
sp|P55084|ECHB_HUMAN	0.311232	0.272785	0.503119							sp|P49821|NDUV1_HUMAN	-0.244398	0.71277	0.852893		sp|P49721|PSB2_HUMAN	-0.0519308	0.907547	0.951285		sp|Q8N1G4|LRC47_HUMAN	0.180317	0.709893	0.853049		sp|P30046|DOPD_HUMAN	0.251367	0.462081	0.651367		P48426	-0.368503	0.572662	0.74476
sp|Q9P2E9|RRBP1_HUMAN	0.39277	0.273192	0.503364							sp|Q99538|LGMN_HUMAN	-0.244426	0.71277	0.852893		sp|P47755|CAZA2_HUMAN	0.0460522	0.909627	0.952184		sp|P12955|PEPD_HUMAN	-0.216022	0.710635	0.853049		sp|P18124|RL7_HUMAN	0.205333	0.4629	0.651867		Q96A26	-0.368504	0.572662	0.74476
sp|P36871|PGM1_HUMAN	0.392582	0.274364	0.504362							sp|P51572|BAP31_HUMAN	0.123864	0.716084	0.854576		sp|P22061|PIMT_HUMAN	-0.0354061	0.910902	0.952184		sp|P27348|1433T_HUMAN	0.0834493	0.711582	0.853049		sp|Q14108|SCRB2_HUMAN	-0.324468	0.464573	0.653567		Q9Y5J7	-0.368503	0.572662	0.74476
sp|Q13148|TADBP_HUMAN	-0.354374	0.274508	0.504362							sp|P61970|NTF2_HUMAN	-0.198621	0.716939	0.854576		sp|P49755|TMEDA_HUMAN	0.0406332	0.912564	0.952184		sp|P30041|PRDX6_HUMAN	-0.0892295	0.711943	0.853049		sp|P07741|APT_HUMAN	0.259714	0.465338	0.653988		Q9BXS5	-0.368517	0.572662	0.74476
sp|O00217|NDUS8_HUMAN	-0.525776	0.275587	0.504362							sp|Q9H4B7|TBB1_HUMAN	0.108601	0.716993	0.854576		sp|P49773|HINT1_HUMAN	0.029326	0.914302	0.952184		sp|P27105|STOM_HUMAN	-0.179829	0.71326	0.853772		sp|P47755|CAZA2_HUMAN	-0.202553	0.470614	0.660133		P08637	-0.36854	0.572662	0.74476
sp|Q02978|M2OM_HUMAN	-0.525809	0.275587	0.504362							sp|Q9P2E9|RRBP1_HUMAN	0.158773	0.71761	0.854576		sp|P61960|UFM1_HUMAN	0.0659236	0.914541	0.952184		sp|P04839|CY24B_HUMAN	0.159088	0.714705	0.854648		sp|P23528|COF1_HUMAN	-0.163725	0.47065	0.660133		P49821	-0.308198	0.573024	0.74476
sp|Q8TDB6|DTX3L_HUMAN	-0.525822	0.275587	0.504362							sp|P68431|H31_HUMAN	0.129388	0.717758	0.854576		sp|P11310|ACADM_HUMAN	0.0715206	0.914562	0.952184		sp|O95336|6PGL_HUMAN	0.137808	0.715444	0.854677		sp|Q9P0V9|SEP10_HUMAN	-0.450501	0.471374	0.660488		P16422	0.267282	0.573845	0.745082
sp|P62750|RL23A_HUMAN	0.387261	0.275609	0.504362							sp|P62273|RS29_HUMAN	0.192447	0.719721	0.855207		sp|P22695|QCR2_HUMAN	-0.0338026	0.91479	0.952184		sp|Q14203|DCTN1_HUMAN	-0.168197	0.718622	0.857068		sp|Q9H008|LHPP_HUMAN	-0.425156	0.473625	0.662981		Q15833	0.296323	0.577362	0.748901
sp|P53999|TCP4_HUMAN	0.414325	0.275656	0.504362							sp|P14406|CX7A2_HUMAN	0.192457	0.719721	0.855207		sp|P12724|ECP_HUMAN	-0.0641957	0.915964	0.952456		sp|Q15631|TSN_HUMAN	-0.158712	0.718878	0.857068		sp|Q3LXA3|TKFC_HUMAN	0.626464	0.47679	0.666746		Q6PIU2	0.356787	0.581447	0.753449
sp|P29966|MARCS_HUMAN	0.464954	0.276603	0.505591							sp|P04843|RPN1_HUMAN	0.118499	0.722849	0.858069		sp|P41218|MNDA_HUMAN	-0.0658537	0.920389	0.956105		sp|Q9UL46|PSME2_HUMAN	0.106906	0.719893	0.857425		sp|P05164|PERM_HUMAN	-0.399319	0.478209	0.668008		Q16762	-0.306175	0.582293	0.753794
sp|P04083|ANXA1_HUMAN	-0.294469	0.277253	0.506277							sp|P22695|QCR2_HUMAN	-0.126058	0.727753	0.863031		sp|P16070|CD44_HUMAN	0.0410019	0.922596	0.957445		sp|P60866|RS20_HUMAN	0.157292	0.723345	0.86056		sp|P61160|ARP2_HUMAN	-0.161818	0.478644	0.668008		P11215	0.424757	0.584138	0.755019
sp|Q96ST3|SIN3A_HUMAN	-0.625109	0.279143	0.50675							sp|Q92928|RAB1C_HUMAN	0.120298	0.730406	0.865302		sp|Q16698|DECR_HUMAN	-0.0345036	0.923851	0.957796		sp|P49411|EFTU_HUMAN	0.100983	0.723964	0.86056		sp|O00303|EIF3F_HUMAN	0.309255	0.479557	0.668617		P18124	0.152091	0.5844	0.755019
sp|P16278|BGAL_HUMAN	0.577128	0.279669	0.50675							sp|Q96QV6|H2A1A_HUMAN	0.100857	0.732729	0.865302		sp|O75531|BAF_HUMAN	0.0627287	0.927212	0.959084		sp|P36955|PEDF_HUMAN	-0.167201	0.729279	0.866019		sp|O14974|MYPT1_HUMAN	-0.300725	0.480374	0.669092		Q6NVY1	-0.315849	0.586615	0.755311
sp|Q9Y4Z0|LSM4_HUMAN	0.589153	0.280016	0.50675							sp|Q96QR8|PURB_HUMAN	0.199962	0.733555	0.865302		sp|P54819|KAD2_HUMAN	-0.031779	0.928168	0.959084		sp|P61019|RAB2A_HUMAN	0.133321	0.730207	0.866262		sp|Q9Y6E0|STK24_HUMAN	0.363503	0.483605	0.672925		P06493	-0.318981	0.586615	0.755311
sp|Q04941|PLP2_HUMAN	0.589193	0.280016	0.50675							sp|Q01130|SRSF2_HUMAN	0.200002	0.733555	0.865302		sp|P84090|ERH_HUMAN	0.0453933	0.92846	0.959084		sp|P25788|PSA3_HUMAN	-0.093543	0.731874	0.866897		sp|P84095|RHOG_HUMAN	-0.267614	0.486217	0.67589		Q9NVA2	-0.208734	0.586662	0.755311
sp|P82979|SARNP_HUMAN	0.589193	0.280016	0.50675							sp|Q96EP5|DAZP1_HUMAN	0.200006	0.733555	0.865302		sp|Q9NZ08|ERAP1_HUMAN	0.0632886	0.930835	0.959084		sp|P28331|NDUS1_HUMAN	-0.18062	0.732192	0.866897		sp|Q15417|CNN3_HUMAN	-0.306886	0.487229	0.676627		O75531	-0.198585	0.586948	0.755311
sp|P62495|ERF1_HUMAN	0.589209	0.280016	0.50675							sp|Q04837|SSBP_HUMAN	0.152948	0.736196	0.865302		sp|P29692|EF1D_HUMAN	0.0271947	0.931314	0.959084		sp|P01889|HLAB_HUMAN	0.117281	0.733627	0.867738		sp|P09622|DLDH_HUMAN	-0.213056	0.489956	0.678928		O43488	-0.194674	0.590393	0.758993
sp|P62834|RAP1A_HUMAN	-0.358198	0.280136	0.50675							sp|O95571|ETHE1_HUMAN	0.154351	0.736196	0.865302		sp|Q8WU39|MZB1_HUMAN	0.0733677	0.931424	0.959084		sp|P68371|TBB4B_HUMAN	0.0727779	0.734625	0.868061		sp|P51572|BAP31_HUMAN	0.266878	0.490518	0.678928		P62937	-0.167739	0.593304	0.761213
sp|Q15459|SF3A1_HUMAN	0.415232	0.280271	0.50675							sp|P36957|ODO2_HUMAN	0.154154	0.736196	0.865302		sp|Q15691|MARE1_HUMAN	0.0349398	0.931524	0.959084		sp|P62330|ARF6_HUMAN	0.168243	0.738242	0.870218		sp|P53999|TCP4_HUMAN	0.253338	0.490821	0.678928		P55084	0.147112	0.593543	0.761213
sp|P26641|EF1G_HUMAN	0.342462	0.28103	0.50675							sp|O75964|ATP5L_HUMAN	0.155434	0.736196	0.865302		sp|P06454|PTMA_HUMAN	0.0347722	0.935632	0.962364		sp|O15144|ARPC2_HUMAN	0.112713	0.738469	0.870218		sp|O60749|SNX2_HUMAN	0.305243	0.490821	0.678928		O75396	-0.183984	0.593875	0.761213
sp|Q9Y4E1|WAC2C_HUMAN	-0.647974	0.282108	0.50675							sp|P23284|PPIB_HUMAN	0.102031	0.7392	0.867692		sp|Q9UBI6|GBG12_HUMAN	-0.0509804	0.93679	0.962607		sp|P62851|RS25_HUMAN	0.12823	0.739227	0.870218		sp|Q9UI12|VATH_HUMAN	-0.379939	0.491671	0.679087		P31153	0.238829	0.596947	0.76303
sp|P43405|KSYK_HUMAN	-0.647983	0.282108	0.50675							sp|P08729|K2C7_HUMAN	-0.211349	0.740043	0.867692		sp|P46779|RL28_HUMAN	0.0577912	0.940137	0.965096		sp|Q8NBX0|SCPDL_HUMAN	0.219215	0.739358	0.870218		sp|Q6PGP7|TTC37_HUMAN	-0.484548	0.492386	0.679087		Q13151	-0.236077	0.597652	0.76303
sp|P11802|CDK4_HUMAN	-0.647985	0.282108	0.50675							sp|A6NNZ2|TBB8B_HUMAN	-0.113652	0.740411	0.867692		sp|Q13557|KCC2D_HUMAN	0.0399931	0.942177	0.966241		sp|P26583|HMGB2_HUMAN	0.125001	0.741981	0.872447		sp|O43633|CHM2A_HUMAN	-0.487139	0.492386	0.679087		P21399	0.279918	0.597698	0.76303
sp|Q07343|PDE4B_HUMAN	-0.647985	0.282108	0.50675							sp|P21912|SDHB_HUMAN	-0.160695	0.743176	0.868171		sp|P09871|C1S_HUMAN	-0.0452694	0.945036	0.968221		sp|Q9C0C2|TB182_HUMAN	0.144408	0.743057	0.872855		sp|Q9UKY7|CDV3_HUMAN	0.336781	0.495688	0.682969		P30626	-0.241044	0.598277	0.76303
sp|Q9Y2X0|MED16_HUMAN	-0.64799	0.282108	0.50675							sp|Q9UII2|ATIF1_HUMAN	-0.160713	0.743176	0.868171		sp|P04080|CYTB_HUMAN	-0.0555235	0.94623	0.968494		sp|Q01130|SRSF2_HUMAN	0.16792	0.744314	0.873475		sp|P31937|3HIDH_HUMAN	-0.322043	0.499636	0.687734		P35637	-0.245133	0.598277	0.76303
sp|P12755|SKI_HUMAN	-0.647993	0.282108	0.50675							sp|Q9UL25|RAB21_HUMAN	-0.160711	0.743176	0.868171		sp|Q6PIU2|NCEH1_HUMAN	-0.0379241	0.953409	0.974886		sp|P16422|EPCAM_HUMAN	0.137699	0.747795	0.874895		sp|Q92530|PSMF1_HUMAN	0.406132	0.501595	0.689755		Q15417	0.260273	0.598812	0.76303
sp|P41182|BCL6_HUMAN	-0.648	0.282108	0.50675							sp|Q71DI3|H32_HUMAN	-0.135848	0.744693	0.868171		sp|P49023|PAXI_HUMAN	-0.0286166	0.955485	0.976054		sp|Q9BWD1|THIC_HUMAN	-0.187329	0.748651	0.874895		sp|Q9P2E9|RRBP1_HUMAN	0.234634	0.502714	0.690617		O75608	0.23984	0.602994	0.767608
sp|Q99832|TCPH_HUMAN	0.285299	0.282202	0.50675							sp|Q9NSB2|KRT84_HUMAN	0.11535	0.745556	0.868171		sp|O00764|PDXK_HUMAN	-0.0164995	0.960038	0.979606		sp|P60983|GMFB_HUMAN	-0.162086	0.749179	0.874895		sp|P40926|MDHM_HUMAN	0.234615	0.505821	0.694206		P13797	-0.255925	0.603898	0.768007
sp|Q13576|IQGA2_HUMAN	-0.451696	0.283147	0.507835							sp|P18669|PGAM1_HUMAN	-0.138692	0.745858	0.868171		sp|Q01518|CAP1_HUMAN	0.0112046	0.961563	0.979606		sp|P14406|CX7A2_HUMAN	-0.162817	0.749179	0.874895		sp|P14927|QCR7_HUMAN	0.345452	0.508174	0.694965		Q14847	-0.137698	0.608882	0.773191
sp|Q92888|ARHG1_HUMAN	-0.528115	0.283359	0.507835							sp|P07384|CAN1_HUMAN	0.104497	0.745914	0.868171		sp|P43304|GPDM_HUMAN	-0.0187947	0.961993	0.979606		sp|P47985|UCRI_HUMAN	-0.175864	0.749179	0.874895		sp|P82979|SARNP_HUMAN	0.352692	0.508174	0.694965		P59998	-0.212133	0.609163	0.773191
sp|P0C0S5|H2AZ_HUMAN	0.31471	0.283763	0.508064							sp|Q9Y5S9|RBM8A_HUMAN	0.211514	0.747423	0.869079		sp|Q9Y2Q3|GSTK1_HUMAN	0.0272336	0.962716	0.979606		sp|Q9UBQ7|GRHPR_HUMAN	0.145028	0.752773	0.876704		sp|Q00839|HNRPU_HUMAN	0.165601	0.508276	0.694965		P62273	0.227599	0.614946	0.779011
sp|P28838|AMPL_HUMAN	0.279057	0.287392	0.514059							sp|O95831|AIFM1_HUMAN	-0.12039	0.748345	0.869305		sp|P56134|ATPK_HUMAN	-0.0174946	0.967226	0.983237		sp|Q15365|PCBP1_HUMAN	-0.0896677	0.755478	0.876704		sp|P14625|ENPL_HUMAN	0.187417	0.508354	0.694965		Q9Y3B3	0.238972	0.614946	0.779011
sp|P51571|SSRD_HUMAN	0.46287	0.288577	0.515677							sp|Q05682|CALD1_HUMAN	-0.123933	0.74934	0.869613		sp|Q9Y3A5|SBDS_HUMAN	0.0178461	0.969393	0.984481		sp|P51970|NDUA8_HUMAN	-0.167137	0.756351	0.876704		sp|P61916|NPC2_HUMAN	-0.290494	0.510923	0.696953		P37802	0.141692	0.617205	0.781112
sp|O94887|FARP2_HUMAN	-0.524943	0.290177	0.516434							sp|P04839|CY24B_HUMAN	-0.132631	0.750331	0.869917		sp|O60437|PEPL_HUMAN	-0.037591	0.971786	0.985598		sp|P12236|ADT3_HUMAN	0.109961	0.75799	0.876704		sp|P11021|BIP_HUMAN	0.176607	0.51104	0.696953		P20674	0.175836	0.618298	0.781735
sp|O15355|PPM1G_HUMAN	0.448617	0.291197	0.516434							sp|O43633|CHM2A_HUMAN	-0.221319	0.752537	0.870922		sp|Q8NBS9|TXND5_HUMAN	-0.016575	0.97246	0.985598		sp|P50395|GDIB_HUMAN	0.0665906	0.757997	0.876704		sp|P36543|VATE1_HUMAN	-0.293568	0.511297	0.696953		Q1KMD3	0.182638	0.619826	0.782429
sp|P37802|TAGL2_HUMAN	0.305707	0.29133	0.516434							sp|Q7Z7H5|TMED4_HUMAN	0.15198	0.752658	0.870922		sp|P04439|HLAA_HUMAN	-0.017251	0.973465	0.985598		sp|P02461|CO3A1_HUMAN	0.181843	0.75866	0.876704		sp|P25788|PSA3_HUMAN	-0.183616	0.5135	0.699276		O60749	0.224703	0.620446	0.782429
sp|O75347|TBCA_HUMAN	0.351302	0.292572	0.516434							sp|Q08043|ACTN3_HUMAN	-0.0964028	0.755524	0.873391		sp|O60493|SNX3_HUMAN	-0.0359314	0.974756	0.985598		sp|Q9BR76|COR1B_HUMAN	0.0778861	0.758853	0.876704		sp|P23381|SYWC_HUMAN	-0.218131	0.515378	0.701133		P18669	0.115253	0.620651	0.782429
sp|Q05397|FAK1_HUMAN	0.603946	0.293052	0.516434							sp|P52907|CAZA1_HUMAN	0.108919	0.758941	0.876493		sp|P24539|AT5F1_HUMAN	0.0127375	0.975214	0.985598		sp|P16152|CBR1_HUMAN	-0.162612	0.75911	0.876704		sp|Q9HDC9|APMAP_HUMAN	0.213652	0.516007	0.701133		P46977	-0.167871	0.622686	0.784235
sp|P13284|GILT_HUMAN	-0.59564	0.293084	0.516434							sp|P61088|UBE2N_HUMAN	-0.109864	0.760733	0.877471		sp|P00736|C1R_HUMAN	-0.0143957	0.983721	0.992958		sp|P32456|GBP2_HUMAN	0.160191	0.759329	0.876704		sp|P54725|RD23A_HUMAN	-0.289542	0.516361	0.701133		P30041	-0.125908	0.626605	0.787659
sp|P62937|PPIA_HUMAN	-0.291278	0.293325	0.516434							sp|O75874|IDHC_HUMAN	-0.0877031	0.761576	0.877471		sp|Q53GQ0|DHB12_HUMAN	0.0065915	0.984398	0.992958		sp|O75436|VP26A_HUMAN	-0.145645	0.75946	0.876704		sp|P31150|GDIA_HUMAN	0.166236	0.518167	0.702076		Q9Y696	-0.174029	0.626616	0.787659
sp|O75832|PSD10_HUMAN	-0.524924	0.293532	0.516434							sp|P59998|ARPC4_HUMAN	-0.135714	0.761995	0.877471		sp|P05141|ADT2_HUMAN	0.00527226	0.98692	0.994541		sp|P07919|QCR6_HUMAN	-0.158967	0.75946	0.876704		sp|Q7Z7H5|TMED4_HUMAN	0.296194	0.518659	0.702076		Q08257	-0.322249	0.62813	0.788801
sp|P00403|COX2_HUMAN	0.3921	0.295939	0.516434							sp|Q6DN03|H2B2C_HUMAN	0.150396	0.767893	0.882559		sp|P46976|GLYG_HUMAN	-0.00690924	0.988438	0.99511		sp|Q9UII2|ATIF1_HUMAN	-0.109092	0.759517	0.876704		sp|P51570|GALK1_HUMAN	0.318559	0.518659	0.702076		Q04917	-0.19441	0.630441	0.79094
sp|Q9P2X0|DPM3_HUMAN	-0.658676	0.296029	0.516434							sp|Q6DRA6|H2B2D_HUMAN	0.150396	0.767893	0.882559		sp|P49207|RL34_HUMAN	-0.011149	0.990389	0.995671		sp|P84095|RHOG_HUMAN	-0.140124	0.762381	0.878592		sp|O75531|BAF_HUMAN	-0.209601	0.519498	0.702076		Q9UL46	0.139776	0.63163	0.791667
sp|O60216|RAD21_HUMAN	-0.658679	0.296029	0.516434							sp|P27797|CALR_HUMAN	0.107952	0.770416	0.884607		sp|Q9UNF0|PACN2_HUMAN	0.00771139	0.991198	0.995671		sp|O14974|MYPT1_HUMAN	-0.115478	0.762621	0.878592		sp|P09543|CN37_HUMAN	0.282397	0.520205	0.702076		Q9BQB6	-0.327826	0.634381	0.79271
sp|Q8TAF3|WDR48_HUMAN	-0.658681	0.296029	0.516434							sp|P05023|AT1A1_HUMAN	0.120216	0.772727	0.886407		sp|Q9UJU6|DBNL_HUMAN	-0.00318091	0.991984	0.995671		sp|Q16822|PCKGM_HUMAN	-0.151277	0.764358	0.879519		sp|Q9Y639|NPTN_HUMAN	-0.39913	0.520787	0.702076		Q14161	-0.327838	0.634381	0.79271
sp|Q6P3W7|SCYL2_HUMAN	-0.65869	0.296029	0.516434							sp|P49720|PSB3_HUMAN	-0.110942	0.776238	0.888558		sp|P31930|QCR1_HUMAN	0.0257753	0.992809	0.995671		sp|P40121|CAPG_HUMAN	-0.120174	0.765084	0.879519		sp|Q04941|PLP2_HUMAN	0.354186	0.521056	0.702076		Q15084	0.138987	0.634756	0.79271
sp|Q08499|PDE4D_HUMAN	-0.658694	0.296029	0.516434							sp|Q16698|DECR_HUMAN	-0.118966	0.776238	0.888558		sp|Q00325|MPCP_HUMAN	0.00181435	0.994795	0.996441		sp|Q92522|H1X_HUMAN	-0.114775	0.76563	0.879519		sp|P61758|PFD3_HUMAN	0.356976	0.521056	0.702076		P62820	0.176118	0.635	0.79271
sp|Q8NFJ9|BBS1_HUMAN	-0.658691	0.296029	0.516434							sp|O75915|PRAF3_HUMAN	-0.106957	0.776982	0.888558		sp|Q9BQE5|APOL2_HUMAN	0.00253812	0.995486	0.996441		sp|P49591|SYSC_HUMAN	-0.113891	0.766667	0.879651		sp|P16070|CD44_HUMAN	-0.2629	0.521625	0.702168		P80511	-0.30286	0.635508	0.79271
sp|O43660|PLRG1_HUMAN	-0.658698	0.296029	0.516434							sp|P84103|SRSF3_HUMAN	0.12309	0.777581	0.888558		sp|Q9UKK9|NUDT5_HUMAN	-0.00145528	0.99705	0.99705		sp|P50552|VASP_HUMAN	0.137932	0.767214	0.879651		sp|P55795|HNRH2_HUMAN	0.186664	0.522553	0.702743		P22695	0.141865	0.6365	0.793187
sp|Q8NEM7|SP20H_HUMAN	-0.6587	0.296029	0.516434							sp|Q8WX93|PALLD_HUMAN	0.121524	0.78177	0.89249							sp|Q13057|COASY_HUMAN	0.17365	0.771716	0.883147		sp|Q9BVK6|TMED9_HUMAN	0.23653	0.523428	0.703247		Q9BRF8	0.277826	0.639556	0.795711
sp|O94829|IPO13_HUMAN	-0.658705	0.296029	0.516434							sp|Q6IS14|IF5AL_HUMAN	-0.113663	0.786436	0.89579							sp|Q9UL25|RAB21_HUMAN	-0.115197	0.772171	0.883147		sp|P15311|EZRI_HUMAN	-0.204863	0.524746	0.704344		P17931	-0.150553	0.639749	0.795711
sp|Q16665|HIF1A_HUMAN	-0.658707	0.296029	0.516434							sp|P28066|PSA5_HUMAN	-0.100088	0.78743	0.89579							sp|Q14651|PLSI_HUMAN	-0.198307	0.772477	0.883147		sp|Q08257|QOR_HUMAN	-0.380991	0.52629	0.705379		P62913	0.143474	0.640859	0.796331
sp|Q05086|UBE3A_HUMAN	-0.658709	0.296029	0.516434							sp|Q9BUF5|TBB6_HUMAN	0.0928024	0.788758	0.89579							sp|P31937|3HIDH_HUMAN	-0.128311	0.776897	0.887353		sp|P58546|MTPN_HUMAN	0.253077	0.526522	0.705379		P05386	-0.212809	0.642192	0.797226
sp|Q9HCS7|SYF1_HUMAN	-0.658705	0.296029	0.516434							sp|Q8N1G4|LRC47_HUMAN	0.150282	0.789978	0.89579							sp|P25705|ATPA_HUMAN	0.0862366	0.778686	0.888548		sp|Q9BWD1|THIC_HUMAN	-0.359986	0.527029	0.705384		P28331	0.222628	0.643386	0.797498
sp|P78395|PRAME_HUMAN	-0.658714	0.296029	0.516434							sp|P17931|LEG3_HUMAN	-0.0815208	0.790325	0.89579							sp|P07195|LDHB_HUMAN	0.080382	0.781592	0.89056		sp|P22314|UBA1_HUMAN	0.132262	0.529122	0.707511		Q06124	-0.282479	0.644251	0.797498
sp|Q155Q3|DIXC1_HUMAN	-0.65872	0.296029	0.516434							sp|P0C0S5|H2AZ_HUMAN	0.0712415	0.790447	0.89579							sp|P62306|RUXF_HUMAN	0.15842	0.782043	0.89056		sp|P0C0S5|H2AZ_HUMAN	0.178101	0.532505	0.710582		Q5TZA2;Q8IVE0	-0.282696	0.644251	0.797498
sp|P54198|HIRA_HUMAN	-0.65872	0.296029	0.516434							sp|Q71UI9|H2AV_HUMAN	0.0712415	0.790447	0.89579							sp|P50993|AT1A2_HUMAN	0.207473	0.782681	0.89056		sp|Q96EP5|DAZP1_HUMAN	0.273233	0.532937	0.710582		O14974	-0.217735	0.646076	0.798238
sp|O75529|TAF5L_HUMAN	-0.658736	0.296029	0.516434							sp|Q9UJU6|DBNL_HUMAN	-0.0813792	0.790898	0.89579							sp|P47756|CAPZB_HUMAN	-0.0691281	0.788627	0.895412		sp|O75955|FLOT1_HUMAN	0.307153	0.532937	0.710582		P54725	-0.224152	0.646076	0.798238
sp|P46977|STT3A_HUMAN	-0.319645	0.298045	0.519458							sp|P60900|PSA6_HUMAN	-0.0880861	0.792561	0.89579							sp|P35754|GLRX1_HUMAN	0.157623	0.788849	0.895412		sp|Q9BRF8|CPPED_HUMAN	0.364176	0.534302	0.711052		P21912	-0.228405	0.647934	0.799562
sp|P62847|RS24_HUMAN	0.576696	0.303273	0.528069							sp|Q13409|DC1I2_HUMAN	-0.120495	0.79292	0.89579							sp|Q13753|LAMC2_HUMAN	0.263362	0.789189	0.895412		sp|P09234|RU1C_HUMAN	0.366061	0.534302	0.711052		Q9BWD1	-0.269027	0.648376	0.799562
sp|P19404|NDUV2_HUMAN	-0.523824	0.305766	0.53182							sp|P55769|NH2L1_HUMAN	-0.120213	0.79292	0.89579							sp|P57088|TMM33_HUMAN	-0.170253	0.79074	0.896322		sp|Q9NR45|SIAS_HUMAN	0.26529	0.535978	0.712607		P23284	0.121105	0.650124	0.800268
sp|Q14194|DPYL1_HUMAN	-0.608362	0.306007	0.53182							sp|P31153|METK2_HUMAN	0.120632	0.797045	0.899119							sp|Q05682|CALD1_HUMAN	0.0929086	0.793722	0.898851		sp|O15144|ARPC2_HUMAN	-0.178612	0.538041	0.714221		O14579	0.22816	0.650179	0.800268
sp|O43615|TIM44_HUMAN	0.622416	0.306372	0.531951							sp|P62851|RS25_HUMAN	0.0929658	0.797374	0.899119							sp|P09382|LEG1_HUMAN	0.0758898	0.795594	0.900119		sp|Q16787|LAMA3_HUMAN	-0.616617	0.538209	0.714221		Q9NR45	0.20994	0.651602	0.801261
sp|O43747|AP1G1_HUMAN	0.453252	0.306789	0.532174							sp|P27361|MK03_HUMAN	-0.10303	0.799765	0.900963							sp|Q6S8J3|POTEE_HUMAN	-0.24671	0.798223	0.90224		sp|P68402|PA1B2_HUMAN	0.22956	0.540054	0.715992		P31943	0.158315	0.664126	0.815891
sp|P62906|RL10A_HUMAN	0.346019	0.307368	0.532569							sp|O75828|CBR3_HUMAN	-0.101574	0.805562	0.905783							sp|P20962|PTMS_HUMAN	-0.137906	0.801114	0.903987		sp|P61981|1433G_HUMAN	0.147503	0.540957	0.716513		Q13011	0.129034	0.669676	0.821932
sp|P02788|TRFL_HUMAN	-0.511082	0.308491	0.532569							sp|P16070|CD44_HUMAN	-0.110068	0.805562	0.905783							sp|Q13404|UB2V1_HUMAN	0.0871158	0.803095	0.903987		sp|P50416|CPT1A_HUMAN	-0.355697	0.542885	0.718389		P61160	-0.105772	0.670884	0.822639
sp|Q9UGI8|TES_HUMAN	0.500031	0.308603	0.532569							sp|O43396|TXNL1_HUMAN	-0.124731	0.810967	0.908414							sp|Q14376|GALE_HUMAN	0.144775	0.80363	0.903987		sp|Q9Y624|JAM1_HUMAN	-0.303128	0.543711	0.718805		P07741	0.149602	0.675063	0.825126
sp|A1A4S6|RHG10_HUMAN	-0.671744	0.310564	0.532569							sp|Q8WUD1|RAB2B_HUMAN	-0.12474	0.810967	0.908414							sp|P09622|DLDH_HUMAN	-0.0690617	0.804915	0.903987		sp|Q96FW1|OTUB1_HUMAN	0.270121	0.545536	0.720538		O60493	0.164433	0.675206	0.825126
sp|Q96FV9|THOC1_HUMAN	-0.67176	0.310564	0.532569							sp|P62318|SMD3_HUMAN	-0.124756	0.810967	0.908414							sp|Q9BWM7|SFXN3_HUMAN	-0.115796	0.805794	0.903987		sp|P60709|ACTB_HUMAN	-0.153437	0.546115	0.720625		Q9BQE5	0.21614	0.676416	0.825126
sp|Q96BD5|PF21A_HUMAN	-0.671766	0.310564	0.532569							sp|P56134|ATPK_HUMAN	-0.124761	0.810967	0.908414							sp|P12074|CX6A1_HUMAN	-0.11085	0.806646	0.903987		sp|P52907|CAZA1_HUMAN	0.167928	0.54771	0.721679		P28065	0.217616	0.676416	0.825126
sp|Q96BT3|CENPT_HUMAN	-0.671767	0.310564	0.532569							sp|Q9UNL2|SSRG_HUMAN	0.148838	0.811709	0.908414							sp|P36957|ODO2_HUMAN	-0.0908582	0.806955	0.903987		sp|Q9UHD9|UBQL2_HUMAN	0.275497	0.547941	0.721679		Q9P1F3	0.221824	0.676416	0.825126
sp|Q15007|FL2D_HUMAN	-0.671776	0.310564	0.532569							sp|P62820|RAB1A_HUMAN	-0.0826577	0.813462	0.90915							sp|Q13151|ROA0_HUMAN	-0.0896086	0.806955	0.903987		sp|P51571|SSRD_HUMAN	0.219134	0.55172	0.725975		P11142	0.0912416	0.677155	0.825126
sp|Q8IWZ6|BBS7_HUMAN	-0.671782	0.310564	0.532569							sp|P04632|CPNS1_HUMAN	-0.0699006	0.813892	0.90915							sp|P49773|HINT1_HUMAN	0.0649624	0.80701	0.903987		sp|P04839|CY24B_HUMAN	0.323719	0.554609	0.728868		Q9BWM7	-0.164893	0.677921	0.825126
sp|Q7Z589|EMSY_HUMAN	-0.671789	0.310564	0.532569							sp|P54920|SNAA_HUMAN	-0.0822508	0.815335	0.909841							sp|Q9Y277|VDAC3_HUMAN	-0.0880175	0.807864	0.903987		sp|O00299|CLIC1_HUMAN	0.148333	0.554957	0.728868		P16219	-0.228793	0.677986	0.825126
sp|Q8WUI4|HDAC7_HUMAN	-0.671789	0.310564	0.532569							sp|P16104|H2AX_HUMAN	0.0669929	0.816035	0.909841							sp|Q15084|PDIA6_HUMAN	0.0775262	0.808382	0.903987		sp|Q92817|EVPL_HUMAN	-0.605912	0.556168	0.729404		P13073	-0.171909	0.678651	0.825164
sp|Q9H0H3|KLH25_HUMAN	-0.671794	0.310564	0.532569							sp|P42766|RL35_HUMAN	0.115258	0.818511	0.91005							sp|Q13162|PRDX4_HUMAN	-0.0830979	0.808831	0.903987		sp|P28799|GRN_HUMAN	0.20318	0.556404	0.729404		P62993	0.209001	0.682637	0.829236
sp|Q8TCJ2|STT3B_HUMAN	0.433593	0.310786	0.532569							sp|Q9NR31|SAR1A_HUMAN	0.115284	0.818511	0.91005							sp|P26006|ITA3_HUMAN	0.122838	0.809809	0.904236		sp|P52209|6PGD_HUMAN	0.176297	0.559502	0.731186		P22061	-0.13862	0.684904	0.831213
sp|Q9BVK6|TMED9_HUMAN	0.361456	0.311582	0.533436							sp|P42166|LAP2A_HUMAN	0.115278	0.818511	0.91005							sp|P13727|PRG2_HUMAN	-0.144793	0.813218	0.907196		sp|Q9NR31|SAR1A_HUMAN	0.25599	0.559615	0.731186		P26583	-0.134591	0.686922	0.832885
sp|P13987|CD59_HUMAN	-0.370756	0.312238	0.53406							sp|P27348|1433T_HUMAN	-0.0914189	0.822007	0.913086							sp|P35609|ACTN2_HUMAN	0.10647	0.814082	0.907315		sp|P46976|GLYG_HUMAN	-0.247622	0.559989	0.731186		Q05682	-0.152016	0.687969	0.833266
sp|P31150|GDIA_HUMAN	0.277748	0.313384	0.534939							sp|P05109|S10A8_HUMAN	0.115214	0.824963	0.915517							sp|P56385|ATP5I_HUMAN	-0.146656	0.816758	0.90945		sp|P17655|CAN2_HUMAN	-0.246169	0.5602	0.731186		O00764	0.14527	0.688517	0.833266
sp|Q8NI27|THOC2_HUMAN	-0.471035	0.313785	0.534939							sp|Q15836|VAMP3_HUMAN	-0.103823	0.82574	0.915528							sp|Q9HC35|EMAL4_HUMAN	-0.155397	0.817814	0.90978		sp|O15372|EIF3H_HUMAN	0.230281	0.560889	0.731186		P0DPI2;A0A0B4J2D5	-0.28001	0.691373	0.834549
sp|Q13098|CSN1_HUMAN	-0.453567	0.313916	0.534939							sp|O75348|VATG1_HUMAN	-0.132508	0.830426	0.919786							sp|P68402|PA1B2_HUMAN	0.0983795	0.82058	0.911252		sp|O15260|SURF4_HUMAN	0.2655	0.560889	0.731186		P46776	0.183427	0.691675	0.834549
sp|O75116|ROCK2_HUMAN	-0.456149	0.313916	0.534939							sp|Q06323|PSME1_HUMAN	0.112749	0.831122	0.919786							sp|P60709|ACTB_HUMAN	0.0674792	0.820659	0.911252		sp|P16422|EPCAM_HUMAN	0.272153	0.563753	0.732879		P40763	0.150671	0.69441	0.834549
sp|Q01995|TAGL_HUMAN	-0.424157	0.314331	0.535149							sp|P35221|CTNA1_HUMAN	-0.0701753	0.833386	0.921118							sp|P02795|MT2_HUMAN	-0.107478	0.827071	0.91752		sp|Q8TCJ2|STT3B_HUMAN	0.272045	0.563753	0.732879		P60900	0.122885	0.694753	0.834549
sp|P23284|PPIB_HUMAN	0.298598	0.316822	0.53889							sp|P58546|MTPN_HUMAN	0.109623	0.83387	0.921118							sp|Q13492|PICAL_HUMAN	-0.111637	0.830588	0.918633		sp|Q9NRX4|PHP14_HUMAN	0.300821	0.563753	0.732879		A0FGR8	0.276181	0.695688	0.834549
sp|P51148|RAB5C_HUMAN	-0.336488	0.318016	0.540421							sp|P21926|CD9_HUMAN	-0.0871382	0.836427	0.92271							sp|P16104|H2AX_HUMAN	-0.134474	0.830671	0.918633		sp|Q9NZ08|ERAP1_HUMAN	0.445764	0.564481	0.733147		P42766	-0.190394	0.698024	0.834549
sp|Q04837|SSBP_HUMAN	0.507436	0.320528	0.544187							sp|P68366|TBA4A_HUMAN	-0.0905074	0.836858	0.92271							sp|Q9UBT2|SAE2_HUMAN	-0.143953	0.832033	0.918633		sp|Q15113|PCOC1_HUMAN	0.426695	0.566324	0.733679		P63208	-0.189644	0.698024	0.834549
sp|P35222|CTNB1_HUMAN	0.34423	0.321364	0.544445							sp|P14625|ENPL_HUMAN	-0.0956999	0.83798	0.923094							sp|A0A0B4J2D5|GAL3B_HUMAN	-0.125989	0.832249	0.918633		sp|Q96AE4|FUBP1_HUMAN	0.211231	0.566381	0.733679		P12814	0.129493	0.6983	0.834549
sp|Q6P1X5|TAF2_HUMAN	-0.522614	0.322458	0.544445							sp|Q92882|OSTF1_HUMAN	0.0939851	0.839508	0.923923							sp|P0DPI2|GAL3A_HUMAN	-0.125989	0.832249	0.918633		sp|P59666|DEF3_HUMAN	-0.223697	0.566459	0.733679		P67775	0.11877	0.699794	0.834549
sp|P23458|JAK1_HUMAN	-0.522641	0.322458	0.544445							sp|P84090|ERH_HUMAN	0.10794	0.842607	0.925627							sp|Q01518|CAP1_HUMAN	0.048619	0.832679	0.918633		sp|P35754|GLRX1_HUMAN	-0.285004	0.567766	0.734694		P62304	0.203004	0.700096	0.834549
sp|Q8IWX8|CHERP_HUMAN	-0.522654	0.322458	0.544445							sp|Q02978|M2OM_HUMAN	0.107952	0.842607	0.925627							sp|P49755|TMEDA_HUMAN	0.0770511	0.834963	0.920304		sp|Q14956|GPNMB_HUMAN	-0.291237	0.570051	0.73663		P62877	0.208031	0.700096	0.834549
sp|Q14562|DHX8_HUMAN	-0.522657	0.322458	0.544445							sp|Q13148|TADBP_HUMAN	-0.0782244	0.844526	0.926881							sp|P17655|CAN2_HUMAN	-0.0891619	0.835733	0.920306		sp|Q8WX93|PALLD_HUMAN	0.305509	0.570311	0.73663		P49207	0.205662	0.700096	0.834549
sp|P51532|SMCA4_HUMAN	-0.522665	0.322458	0.544445							sp|Q9Y6B6|SAR1B_HUMAN	-0.102855	0.848783	0.927528							sp|P61970|NTF2_HUMAN	0.0818063	0.836735	0.920563		sp|Q9UHA4|LTOR3_HUMAN	-0.365467	0.574479	0.739971		Q9NRP0	0.208136	0.700096	0.834549
sp|Q15435|PP1R7_HUMAN	0.454696	0.323482	0.545671							sp|P07686|HEXB_HUMAN	-0.102893	0.848783	0.927528							sp|P23528|COF1_HUMAN	-0.0442795	0.840309	0.922819		sp|Q9NX46|ADPRS_HUMAN	-0.37198	0.574479	0.739971		Q8N1G4	0.206563	0.700096	0.834549
sp|O60884|DNJA2_HUMAN	0.5231	0.323939	0.545782							sp|P07919|QCR6_HUMAN	-0.102896	0.848783	0.927528							sp|P47755|CAZA2_HUMAN	0.0818498	0.840771	0.922819		sp|O00161|SNP23_HUMAN	-0.377921	0.574479	0.739971		Q9UNZ2	0.208665	0.700096	0.834549
sp|P07951|TPM2_HUMAN	-0.320403	0.325193	0.545782							sp|O15143|ARC1B_HUMAN	0.0650979	0.849003	0.927528							sp|P19105|ML12A_HUMAN	-0.145458	0.841167	0.922819		sp|Q9UL46|PSME2_HUMAN	-0.144169	0.575732	0.740906		Q9UKY7	0.20713	0.700096	0.834549
sp|O14925|TIM23_HUMAN	-0.688123	0.325627	0.545782							sp|Q14240|IF4A2_HUMAN	0.0583834	0.849003	0.927528							sp|P29692|EF1D_HUMAN	0.0624636	0.84187	0.922819		sp|P98095|FBLN2_HUMAN	-0.305564	0.577715	0.742777		O14880	0.183846	0.70112	0.834549
sp|Q96JN0|LCOR_HUMAN	-0.688135	0.325627	0.545782							sp|Q58FF3|ENPLL_HUMAN	-0.0753077	0.850868	0.928715							sp|P18031|PTN1_HUMAN	-0.12199	0.844171	0.924495		sp|P61106|RAB14_HUMAN	-0.194109	0.579445	0.742916		P05109	0.197905	0.701495	0.834549
sp|Q13356|PPIL2_HUMAN	-0.688137	0.325627	0.545782							sp|P0DPI2|GAL3A_HUMAN	-0.0971504	0.852743	0.929062							sp|P49257|LMAN1_HUMAN	-0.0610082	0.847194	0.926957		sp|P05204|HMGN2_HUMAN	-0.251459	0.579728	0.742916		P63261	-0.123346	0.701765	0.834549
sp|Q6UW60|PCSK4_HUMAN	-0.688146	0.325627	0.545782							sp|A0A0B4J2D5|GAL3B_HUMAN	-0.0971504	0.852743	0.929062							sp|O75340|PDCD6_HUMAN	-0.0814917	0.849481	0.928025		sp|P11310|ACADM_HUMAN	-0.295368	0.579767	0.742916		Q9BWJ5	-0.198825	0.703491	0.835837
sp|Q9ULM6|CNOT6_HUMAN	-0.688159	0.325627	0.545782							sp|P22314|UBA1_HUMAN	-0.0642844	0.854503	0.929169							sp|O75531|BAF_HUMAN	0.0982665	0.849962	0.928025		sp|Q9NQR4|NIT2_HUMAN	0.280221	0.580469	0.742916		P20618	-0.125954	0.707647	0.838384
sp|P53007|TXTP_HUMAN	-0.449141	0.32942	0.549575							sp|P07942|LAMB1_HUMAN	-0.0991961	0.855648	0.929169							sp|P61513|RL37A_HUMAN	0.105227	0.850496	0.928025		sp|Q9BQE5|APOL2_HUMAN	0.288498	0.580469	0.742916		Q13492	-0.142562	0.707647	0.838384
sp|Q9NR45|SIAS_HUMAN	0.384814	0.329469	0.549575							sp|Q13151|ROA0_HUMAN	0.077993	0.855894	0.929169							sp|P17213|BPI_HUMAN	0.117326	0.853142	0.930065		sp|P27695|APEX1_HUMAN	0.193185	0.583734	0.745987		O43598	-0.216896	0.707696	0.838384
sp|Q71U36|TBA1A_HUMAN	0.225081	0.3298	0.549575							sp|Q15691|MARE1_HUMAN	-0.0862609	0.855957	0.929169							sp|P16070|CD44_HUMAN	0.0766786	0.855631	0.931929		sp|Q10567|AP1B1_HUMAN	0.264097	0.583931	0.745987		Q9UKG1	-0.21274	0.708213	0.838384
sp|O14641|DVL2_HUMAN	0.511819	0.330283	0.549575							sp|Q9BR76|COR1B_HUMAN	0.0563234	0.858649	0.93013							sp|Q13751|LAMB3_HUMAN	0.18819	0.857441	0.93233		sp|P08559|ODPA_HUMAN	0.23592	0.585128	0.74623		O95777	-0.238677	0.709476	0.839117
sp|Q13616|CUL1_HUMAN	0.511836	0.330283	0.549575							sp|Q00610|CLH1_HUMAN	0.0785386	0.858898	0.93013							sp|Q9NRV9|HEBP1_HUMAN	-0.090028	0.857557	0.93233		sp|P62993|GRB2_HUMAN	0.264689	0.585184	0.74623		Q9UJU6	0.140711	0.710229	0.839244
sp|P61758|PFD3_HUMAN	0.511836	0.330283	0.549575							sp|Q8IUE6|H2A2B_HUMAN	0.0529886	0.859181	0.93013							sp|P27694|RFA1_HUMAN	-0.082652	0.859939	0.933864		sp|P84090|ERH_HUMAN	-0.21548	0.586761	0.746849		Q14980	0.161602	0.712287	0.840912
sp|A0FGR8|ESYT2_HUMAN	0.511855	0.330283	0.549575							sp|Q5JXB2|UE2NL_HUMAN	-0.0850419	0.860648	0.93059							sp|Q15691|MARE1_HUMAN	0.0712604	0.860528	0.933864		sp|Q5T1M5|FKB15_HUMAN	-0.311273	0.58869	0.746849		Q9UBG0	-0.179946	0.718502	0.847481
sp|Q96EP5|DAZP1_HUMAN	0.511842	0.330283	0.549575							sp|O00299|CLIC1_HUMAN	-0.0620455	0.861167	0.93059							sp|P33241|LSP1_HUMAN	-0.0869476	0.862676	0.934184		sp|Q96A26|F162A_HUMAN	-0.318872	0.58869	0.746849		P11678	-0.325933	0.719288	0.847639
sp|P55795|HNRH2_HUMAN	0.283277	0.330746	0.549701							sp|P09110|THIK_HUMAN	0.0834576	0.864025	0.931991							sp|P10321|HLAC_HUMAN	0.051253	0.862981	0.934184		sp|Q9UBV2|SE1L1_HUMAN	-0.326063	0.58869	0.746849		P16401	0.102323	0.724462	0.851557
sp|P09669|COX6C_HUMAN	-0.414317	0.330958	0.549701							sp|P23634|AT2B4_HUMAN	0.0835296	0.864025	0.931991							sp|Q99538|LGMN_HUMAN	-0.101326	0.863971	0.934184		sp|Q9NZ45|CISD1_HUMAN	-0.321565	0.58869	0.746849		P62140	0.196391	0.725886	0.851557
sp|P84098|RL19_HUMAN	0.343167	0.331878	0.550732							sp|Q8N0Y7|PGAM4_HUMAN	-0.0621331	0.866465	0.932237							sp|Q96A26|F162A_HUMAN	-0.0918922	0.864527	0.934184		sp|P35579|MYH9_HUMAN	-0.156571	0.589401	0.746849		O96000	0.197498	0.725886	0.851557
sp|Q8WX93|PALLD_HUMAN	0.416698	0.332355	0.551026							sp|P53634|CATC_HUMAN	0.0709325	0.866499	0.932237							sp|Q15257|PTPA_HUMAN	0.104721	0.864725	0.934184		sp|P12814|ACTN1_HUMAN	-0.158175	0.589992	0.746849		Q7RTV0	0.198407	0.725886	0.851557
sp|P46459|NSF_HUMAN	0.378624	0.333515	0.55245							sp|Q14103|HNRPD_HUMAN	0.0453199	0.866597	0.932237							sp|P46779|RL28_HUMAN	0.0930719	0.867176	0.935987		sp|P63261|ACTG_HUMAN	-0.13739	0.590264	0.746849		Q7L5N1	0.19939	0.725886	0.851557
sp|O00479|HMGN4_HUMAN	-0.356784	0.335524	0.555277							sp|P42677|RS27_HUMAN	-0.0717128	0.868958	0.932918							sp|O60888|CUTA_HUMAN	-0.0528828	0.869478	0.937627		sp|P11678|PERE_HUMAN	-0.506846	0.590458	0.746849		Q12907	-0.108616	0.726698	0.851742
sp|P40925|MDHC_HUMAN	-0.269085	0.337513	0.558066							sp|P11021|BIP_HUMAN	-0.0776459	0.869948	0.932918							sp|P06454|PTMA_HUMAN	0.0693831	0.870643	0.937633		sp|P26641|EF1G_HUMAN	0.151261	0.594047	0.750713		P68402	-0.119179	0.731914	0.856453
sp|O94850|DEND_HUMAN	-0.521293	0.340373	0.560575							sp|P27694|RFA1_HUMAN	0.0974454	0.870359	0.932918							sp|P60891|PRPS1_HUMAN	-0.0996165	0.871051	0.937633		sp|P61513|RL37A_HUMAN	-0.274139	0.596197	0.751964		O75964	0.177311	0.732034	0.856453
sp|Q12768|WASC5_HUMAN	-0.521285	0.340373	0.560575							sp|P11234|RALB_HUMAN	0.0974775	0.870359	0.932918							sp|P84090|ERH_HUMAN	0.079418	0.872589	0.938444		sp|P46977|STT3A_HUMAN	-0.16744	0.597056	0.751964		P52209	0.130154	0.732755	0.856527
sp|Q6W2J9|BCOR_HUMAN	-0.521299	0.340373	0.560575							sp|P33241|LSP1_HUMAN	-0.0732943	0.872064	0.933907							sp|P11310|ACADM_HUMAN	0.107482	0.874227	0.938954		sp|Q9NP97|DLRB1_HUMAN	0.281125	0.598208	0.751964		O00299	0.0901917	0.737766	0.86161
sp|Q9H8V3|ECT2_HUMAN	-0.521307	0.340373	0.560575							sp|P00558|PGK1_HUMAN	-0.0738846	0.873754	0.934878							sp|Q14240|IF4A2_HUMAN	-0.0448988	0.874631	0.938954		sp|P05109|S10A8_HUMAN	0.227205	0.598408	0.751964		O60437	0.368027	0.73885	0.862102
sp|P35241|RADI_HUMAN	-0.300706	0.340888	0.560575							sp|P25786|PSA1_HUMAN	0.062566	0.877833	0.93756							sp|P63010|AP2B1_HUMAN	0.0505072	0.877459	0.941146		sp|P42126|ECI1_HUMAN	0.300081	0.599017	0.751964		Q86VB7	-0.202629	0.742536	0.865626
sp|P49756|RBM25_HUMAN	0.448004	0.341394	0.560575							sp|P21281|VATB2_HUMAN	0.0833653	0.877833	0.93756							sp|Q16762|THTR_HUMAN	-0.104665	0.886074	0.948145		sp|Q96CW1|AP2M1_HUMAN	0.209615	0.599341	0.751964		P04080	-0.137718	0.748653	0.871813
sp|Q9Y6Y8|S23IP_HUMAN	0.448045	0.341394	0.560575							sp|P49755|TMEDA_HUMAN	-0.0470197	0.886351	0.944042							sp|P0DMV8|HS71A_HUMAN	0.0337655	0.886361	0.948145		sp|P28070|PSB4_HUMAN	0.224714	0.600192	0.751964		Q00325	-0.0977448	0.749465	0.871813
sp|P09493|TPM1_HUMAN	-0.3214	0.341472	0.560575							sp|Q6NUK1|SCMC1_HUMAN	0.06879	0.887028	0.944042							sp|P0DMV9|HS71B_HUMAN	0.0337655	0.886361	0.948145		sp|P49721|PSB2_HUMAN	-0.220509	0.600508	0.751964		P12724	-0.209201	0.749853	0.871813
sp|P61006|RAB8A_HUMAN	-0.322931	0.342843	0.562238							sp|P12074|CX6A1_HUMAN	-0.077559	0.889712	0.944042							sp|P35579|MYH9_HUMAN	-0.040869	0.889711	0.950879		sp|O43681|GET3_HUMAN	-0.238149	0.600964	0.751964		Q13404	0.126741	0.753836	0.874107
sp|P06748|NPM_HUMAN	0.281539	0.34313	0.562238							sp|Q96F07|CYFP2_HUMAN	-0.0776027	0.889712	0.944042							sp|P05141|ADT2_HUMAN	0.0432589	0.8915	0.951941		sp|Q15836|VAMP3_HUMAN	0.215597	0.60108	0.751964		Q9UNL2	0.18702	0.754263	0.874107
sp|P52907|CAZA1_HUMAN	0.290234	0.343403	0.562238							sp|P29692|EF1D_HUMAN	-0.0702252	0.89065	0.944042							sp|Q13557|KCC2D_HUMAN	0.0749267	0.893354	0.95307		sp|P39019|RS19_HUMAN	0.21389	0.601454	0.751964		P53007	-0.148444	0.754513	0.874107
sp|Q8IYD1|ERF3B_HUMAN	0.491864	0.344011	0.562732							sp|Q9GZV4|IF5A2_HUMAN	-0.0739507	0.89065	0.944042							sp|Q9Y624|JAM1_HUMAN	-0.0603444	0.896212	0.955268		sp|P60891|PRPS1_HUMAN	0.262595	0.601464	0.751964		P50402	-0.155391	0.754513	0.874107
sp|Q9UH99|SUN2_HUMAN	-0.40941	0.344876	0.563645							sp|O15372|EIF3H_HUMAN	0.0713742	0.891815	0.944042							sp|Q8WU39|MZB1_HUMAN	0.112217	0.897405	0.955571		sp|P55072|TERA_HUMAN	0.120113	0.602644	0.752483		Q16822	0.153059	0.756744	0.875911
sp|P05452|TETN_HUMAN	-0.466708	0.347044	0.566685							sp|P16422|EPCAM_HUMAN	0.0714096	0.891815	0.944042							sp|Q9NZ08|ERAP1_HUMAN	0.0949016	0.898766	0.955571		sp|Q9UNF0|PACN2_HUMAN	-0.201662	0.602951	0.752483		P54819	-0.11714	0.758487	0.877148
sp|Q07960|RHG01_HUMAN	0.450801	0.347678	0.56704							sp|Q14956|GPNMB_HUMAN	0.071417	0.891815	0.944042							sp|P35637|FUS_HUMAN	-0.0569214	0.898891	0.955571		sp|P00966|ASSY_HUMAN	0.364662	0.607297	0.757234		Q9UBQ7	-0.124874	0.763014	0.878228
sp|P62304|RUXE_HUMAN	0.517359	0.348228	0.56704							sp|P46976|GLYG_HUMAN	0.0714684	0.891815	0.944042							sp|P24539|AT5F1_HUMAN	0.0487471	0.905251	0.960025		sp|O95336|6PGL_HUMAN	0.174404	0.608345	0.757484		P23368	0.10982	0.763173	0.878228
sp|Q9H6S3|ES8L2_HUMAN	0.507299	0.348437	0.56704							sp|Q00839|HNRPU_HUMAN	-0.0443568	0.896974	0.94625							sp|O75367|H2AY_HUMAN	-0.0692056	0.905414	0.960025		sp|P11142|HSP7C_HUMAN	0.115556	0.608577	0.757484		Q15293	0.121173	0.763173	0.878228
sp|Q99798|ACON_HUMAN	0.331289	0.348497	0.56704							sp|O75083|WDR1_HUMAN	0.0367294	0.897261	0.94625							sp|Q53GQ0|DHB12_HUMAN	0.040695	0.905487	0.960025		sp|P20160|CAP7_HUMAN	-0.251415	0.610251	0.758895		P23634	-0.115659	0.763824	0.878228
sp|P16144|ITB4_HUMAN	0.653934	0.350661	0.570058							sp|Q9Y277|VDAC3_HUMAN	-0.0640089	0.897867	0.94625							sp|P31930|QCR1_HUMAN	0.0611263	0.908409	0.961742		sp|P28066|PSA5_HUMAN	-0.163669	0.613041	0.761639		Q9Y3A5	-0.162334	0.764545	0.878228
sp|P38117|ETFB_HUMAN	0.336764	0.351952	0.571104							sp|Q9UKK9|NUDT5_HUMAN	-0.0640389	0.897867	0.94625							sp|P52565|GDIR1_HUMAN	-0.026374	0.908968	0.961742		sp|Q01518|CAP1_HUMAN	-0.123594	0.613543	0.761639		Q9NQR4	-0.164398	0.764545	0.878228
sp|Q9Y3Z3|SAMH1_HUMAN	-0.303165	0.352103	0.571104							sp|P49207|RL34_HUMAN	-0.0640749	0.897867	0.94625							sp|P07686|HEXB_HUMAN	-0.0624151	0.909517	0.961742		sp|Q15257|PTPA_HUMAN	-0.230057	0.614693	0.762393		Q96S97	-0.166042	0.764545	0.878228
sp|Q15286|RAB35_HUMAN	-0.45666	0.352238	0.571104							sp|P07737|PROF1_HUMAN	-0.0405791	0.902108	0.949881							sp|Q9Y2Q3|GSTK1_HUMAN	0.065054	0.912191	0.963718		sp|P62851|RS25_HUMAN	0.177052	0.616297	0.763381		Q9NZ08	0.208871	0.764822	0.878228
sp|P57737|CORO7_HUMAN	-0.410076	0.35264	0.571251							sp|P05386|RLA1_HUMAN	-0.0550166	0.903292	0.950288							sp|Q9Y6N5|SQOR_HUMAN	-0.0594593	0.913356	0.963831		sp|P28074|PSB5_HUMAN	0.266031	0.61712	0.763381		P84243	-0.0962037	0.766115	0.878307
sp|P05556|ITB1_HUMAN	-0.343582	0.353595	0.572295							sp|Q8TAA3|PSMA8_HUMAN	-0.0449557	0.907101	0.952704							sp|P63208|SKP1_HUMAN	-0.0498684	0.915338	0.963831		sp|O43324|MCA3_HUMAN	0.280864	0.61712	0.763381		P55769	0.13323	0.76624	0.878307
sp|P10155|RO60_HUMAN	0.406894	0.354497	0.573249							sp|Q92599|SEPT8_HUMAN	0.0552774	0.907185	0.952704							sp|Q9UI12|VATH_HUMAN	-0.0525709	0.915338	0.963831		sp|Q96KP4|CNDP2_HUMAN	0.204445	0.624845	0.772256		P05141	-0.0984154	0.76731	0.878759
sp|P58546|MTPN_HUMAN	0.431278	0.35771	0.576011							sp|P16152|CBR1_HUMAN	0.0372442	0.910875	0.955737							sp|Q9Y3A5|SBDS_HUMAN	0.0519963	0.915519	0.963831		sp|P53597|SUCA_HUMAN	0.206611	0.626026	0.773034		Q96AB3	0.166873	0.769188	0.880135
sp|Q9UHQ9|NB5R1_HUMAN	0.547857	0.358973	0.576011							sp|P48741|HSP77_HUMAN	0.0426935	0.912307	0.956399							sp|Q08043|ACTN3_HUMAN	-0.06772	0.920432	0.967135		sp|Q15365|PCBP1_HUMAN	-0.125868	0.628278	0.775134		P39687	0.117822	0.770432	0.880784
sp|P60468|SC61B_HUMAN	-0.519692	0.359654	0.576011							sp|P28838|AMPL_HUMAN	-0.0674953	0.913524	0.956834							sp|O15145|ARPC3_HUMAN	0.0346694	0.921129	0.967135		sp|Q14696|MESD_HUMAN	-0.32653	0.636173	0.784185		Q8IV08	-0.164841	0.77271	0.882612
sp|Q13563|PKD2_HUMAN	-0.519698	0.359654	0.576011							sp|P07195|LDHB_HUMAN	-0.0392427	0.91514	0.957686							sp|Q9UNL2|SSRG_HUMAN	-0.0510801	0.921597	0.967135		sp|P26006|ITA3_HUMAN	-0.300682	0.63676	0.78422		Q9NZ45	-0.172083	0.774499	0.883105
sp|Q9UIF9|BAZ2A_HUMAN	-0.5197	0.359654	0.576011							sp|P25705|ATPA_HUMAN	-0.042422	0.918754	0.960121							sp|Q6NUK1|SCMC1_HUMAN	-0.0537401	0.921889	0.967135		sp|Q9BRP8|PYM1_HUMAN	0.274349	0.637395	0.784314		Q9UBV2	-0.173845	0.774499	0.883105
sp|O75594|PGRP1_HUMAN	-0.519687	0.359654	0.576011							sp|P24539|AT5F1_HUMAN	-0.0387214	0.919076	0.960121							sp|P12235|ADT1_HUMAN	-0.0719734	0.924389	0.967282		sp|P0DMV8|HS71A_HUMAN	-0.111897	0.638614	0.785126		Q9Y624	-0.140547	0.77561	0.883598
sp|Q9UBB9|TFP11_HUMAN	-0.519707	0.359654	0.576011							sp|P28331|NDUS1_HUMAN	-0.0441176	0.920132	0.960383							sp|Q9UNX3|RL26L_HUMAN	0.057978	0.924579	0.967282		sp|P35241|RADI_HUMAN	-0.295933	0.640579	0.786853		Q96PK6	0.133021	0.777621	0.884339
sp|Q9H4G4|GAPR1_HUMAN	-0.5197	0.359654	0.576011							sp|Q9BRP8|PYM1_HUMAN	-0.062149	0.927682	0.964886							sp|Q14847|LASP1_HUMAN	-0.0318721	0.924657	0.967282		sp|P49411|EFTU_HUMAN	0.130942	0.642581	0.788623		Q92882	0.152235	0.777621	0.884339
sp|Q641Q2|WAC2A_HUMAN	-0.519713	0.359654	0.576011							sp|O75844|FACE1_HUMAN	-0.062156	0.927682	0.964886							sp|P08729|K2C7_HUMAN	-0.0824232	0.925262	0.967282		sp|Q6NVY1|HIBCH_HUMAN	-0.278606	0.646315	0.791821		Q15165	0.170461	0.781051	0.886819
sp|P11388|TOP2A_HUMAN	-0.519745	0.359654	0.576011							sp|Q9BTT0|AN32E_HUMAN	-0.0621586	0.927682	0.964886							sp|P61088|UBE2N_HUMAN	-0.0260362	0.926175	0.967393		sp|Q9NUP9|LIN7C_HUMAN	-0.28929	0.646315	0.791821		Q13753	0.270124	0.781164	0.886819
sp|Q9NYJ8|TAB2_HUMAN	-0.519737	0.359654	0.576011							sp|Q14696|MESD_HUMAN	-0.0621495	0.927682	0.964886							sp|P55769|NH2L1_HUMAN	-0.034942	0.930314	0.970868		sp|Q9NRV9|HEBP1_HUMAN	-0.229994	0.648777	0.793419		P57088	-0.185166	0.783816	0.887853
sp|P10606|COX5B_HUMAN	-0.376573	0.359982	0.576035							sp|P36871|PGM1_HUMAN	-0.0348083	0.929206	0.96563							sp|P07737|PROF1_HUMAN	-0.0169835	0.932504	0.971546		sp|P49257|LMAN1_HUMAN	-0.144506	0.649782	0.793419		Q9H9J2	-0.185175	0.783816	0.887853
sp|P05109|S10A8_HUMAN	0.385815	0.360816	0.576866							sp|Q14980|NUMA1_HUMAN	0.0521285	0.932729	0.967951							sp|Q9UKK9|NUDT5_HUMAN	0.0318973	0.932587	0.971546		sp|Q9H1E3|NUCKS_HUMAN	-0.25891	0.650095	0.793419		Q8IZ83	0.148244	0.784122	0.887853
sp|P29350|PTN6_HUMAN	0.44481	0.361841	0.578002							sp|P60174|TPIS_HUMAN	0.0350515	0.933063	0.967951							sp|P21281|VATB2_HUMAN	0.0309584	0.938686	0.976694		sp|Q53GQ0|DHB12_HUMAN	0.175227	0.650356	0.793419		Q9BTT0	0.173512	0.78591	0.889103
sp|P00441|SODC_HUMAN	-0.268711	0.362718	0.578899							sp|P50416|CPT1A_HUMAN	-0.0480231	0.934236	0.968326							sp|O60282|KIF5C_HUMAN	0.0517485	0.939161	0.976694		sp|Q14011|CIRBP_HUMAN	-0.254028	0.650445	0.793419		P28799	-0.143397	0.787305	0.889908
sp|Q15366|PCBP2_HUMAN	0.245551	0.363371	0.578933							sp|Q07960|RHG01_HUMAN	-0.0296157	0.935578	0.968875							sp|P59998|ARPC4_HUMAN	-0.0367982	0.9405	0.977239		sp|O43768|ENSA_HUMAN	0.278845	0.652092	0.794737		P10321	0.123024	0.792763	0.894762
sp|Q02218|ODO1_HUMAN	0.349791	0.36437	0.578933							sp|P31949|S10AB_HUMAN	0.0256761	0.937001	0.969508							sp|P84103|SRSF3_HUMAN	-0.0261107	0.942526	0.978494		sp|P46779|RL28_HUMAN	0.19144	0.653116	0.795295		O15144	-0.0761645	0.793213	0.894762
sp|O14964|HGS_HUMAN	0.393653	0.365035	0.578933							sp|Q13492|PICAL_HUMAN	0.039646	0.937929	0.969627							sp|Q01085|TIAR_HUMAN	0.0353053	0.944935	0.979728		sp|Q96IU4|ABHEB_HUMAN	-0.199028	0.654938	0.796823		P61106	0.11095	0.793663	0.894762
sp|Q9Y6Q9|NCOA3_HUMAN	0.397475	0.365035	0.578933							sp|Q9UL46|PSME2_HUMAN	0.0228475	0.938958	0.96985							sp|O15372|EIF3H_HUMAN	-0.0367147	0.946172	0.979728		sp|P24158|PRTN3_HUMAN	-0.214039	0.65992	0.802188		Q16698	-0.125637	0.795071	0.895064
sp|P08621|RU17_HUMAN	0.400978	0.365035	0.578933							sp|P10321|HLAC_HUMAN	-0.0397843	0.939846	0.969927							sp|Q9UNF0|PACN2_HUMAN	0.0427897	0.947342	0.979728		sp|P63220|RS21_HUMAN	0.158118	0.663192	0.804901		P21281	-0.0939382	0.795306	0.895064
[truncated: 681 more rows]

## Sheet: Fig 3B
Figure 3B Numbers of differentially expressed proteins (DEPs) and non-differentially expressed proteins (Non-DEPs) found by different protein inference tool-based, FragPipe and maxquant-based workflows from RAW264.7
[truncated: 6,203 more rows]

[truncated: 3 more sheets: Fig 3C, Fig 3D, Fig 3E]
