# Supplementary material for: ProInfer: An interpretable protein inference tool leveraging on biological networks
Source: PLoS Comput Biol. 2023 Mar 17;19(3):e1010961. doi: 10.1371/journal.pcbi.1010961 (PMC10057851; doi:10.1371/journal.pcbi.1010961)
Supplement: S2 Table — The five Sheets with names “supp.tab1” to “supp.tab5” show the parameter optimization results for EPIFANY, Fido, Percolator, PIA and ProInfer. (XLSX) [file pcbi.1010961.s002.xlsx]

## Sheet: supp.tab1
Supp.Table1 hyperparameter optimization for EPIFANY with 4 replicates of Hela data
psm threshold	greedy_group_resolution	regularize	inferred	validated	precision	recall	F1
0.05	remove_associations_only	FALSE	4739.12	4412.5	0.931798	0.375021	0.534539
0.05	none	FALSE	4739.12	4412.5	0.931798	0.375021	0.534539
0.05	none	TRUE	4547.88	4303.62	0.949064	0.365768	0.527176
0.05	remove_associations_only	TRUE	4547.88	4303.62	0.949064	0.365768	0.527176
0.25	none	FALSE	4498.38	4290.31	0.956367	0.364636	0.527137
0.25	remove_associations_only	FALSE	4498.38	4290.31	0.956367	0.364636	0.527137
0.1	none	FALSE	4493.88	4288.88	0.956799	0.364514	0.527133
0.1	remove_associations_only	FALSE	4493.88	4288.88	0.956799	0.364514	0.527133
0.05	remove_proteins_wo_evidence	FALSE	4405.19	4258.38	0.966858	0.361922	0.526582
0.5	none	FALSE	4487.75	4279.06	0.956081	0.36368	0.526112
0.5	remove_associations_only	FALSE	4487.75	4279.06	0.956081	0.36368	0.526112
0.1	remove_associations_only	TRUE	4444.69	4257.38	0.960528	0.361837	0.524823
0.1	none	TRUE	4444.62	4257.31	0.960528	0.361832	0.524817
0.1	remove_proteins_wo_evidence	FALSE	4360.06	4229.38	0.97051	0.359457	0.524349
0.25	remove_proteins_wo_evidence	FALSE	4360.12	4227.75	0.970166	0.359319	0.524139
0.5	remove_proteins_wo_evidence	FALSE	4353.75	4219.19	0.969644	0.358591	0.523285
0.1	remove_proteins_wo_evidence	TRUE	4330.12	4205.69	0.971781	0.357444	0.522379
0.05	remove_proteins_wo_evidence	TRUE	4329.5	4204.38	0.971481	0.357333	0.522275
0.25	none	TRUE	4301.75	4187	0.973625	0.355856	0.521027
0.25	remove_associations_only	TRUE	4301.75	4187	0.973625	0.355856	0.521027
0.25	remove_proteins_wo_evidence	TRUE	4301.25	4186.69	0.973662	0.355829	0.521005
0.999	none	FALSE	4407.81	4199.19	0.954436	0.356892	0.518906
0.999	remove_associations_only	FALSE	4407.81	4199.19	0.954436	0.356892	0.518906
0.75	none	FALSE	4398.44	4190.94	0.955403	0.356191	0.518067
0.75	remove_associations_only	FALSE	4398.44	4190.94	0.955403	0.356191	0.518067
0.01	none	TRUE	4511.75	4203.5	0.931686	0.357258	0.516454
0.01	none	FALSE	4511.75	4203.5	0.931686	0.357258	0.516454
0.01	remove_associations_only	TRUE	4511.75	4203.5	0.931686	0.357258	0.516454
0.01	remove_associations_only	FALSE	4511.75	4203.5	0.931686	0.357258	0.516454
0.999	remove_proteins_wo_evidence	FALSE	4279.5	4140.12	0.968007	0.351872	0.515849
0.75	remove_proteins_wo_evidence	FALSE	4275.12	4137.62	0.968586	0.351659	0.515614
0.999	none	TRUE	4242.25	4107.56	0.969047	0.349104	0.512943
0.999	remove_associations_only	TRUE	4242.25	4107.56	0.969047	0.349104	0.512943
0.999	remove_proteins_wo_evidence	TRUE	4218.56	4096.25	0.971517	0.348143	0.512325
0.5	remove_proteins_wo_evidence	TRUE	4197.94	4090.12	0.974696	0.347622	0.512236
0.5	remove_associations_only	TRUE	4202.19	4091.12	0.97401	0.347707	0.512221
0.5	none	TRUE	4202.06	4091	0.97401	0.347697	0.512209
0.75	none	TRUE	4173.31	4058.25	0.973014	0.344913	0.508954
0.75	remove_associations_only	TRUE	4173.06	4058	0.973012	0.344892	0.508931
0.75	remove_proteins_wo_evidence	TRUE	4165.38	4055.31	0.974046	0.344664	0.508851
0.01	remove_proteins_wo_evidence	FALSE	4179	4050.75	0.969314	0.344276	0.508069
0.01	remove_proteins_wo_evidence	TRUE	4166.75	4046.25	0.971079	0.343893	0.507896

## Sheet: supp.tab2
Supp.Table2 hyperparameter optimization for Fido with 4 replicates of Hela data
psm threshold	greedy_group_resolution	inferred	validated	precision	recall	F1
0.1	TRUE	4741.23	4427.77	0.934853	0.376319	0.536261
0.1	FALSE	4741.23	4427.77	0.934853	0.376319	0.536261
0.05	TRUE	4727.5	4400.79	0.931772	0.374026	0.533438
0.05	FALSE	4727.5	4400.79	0.931772	0.374026	0.533438
0.5	TRUE	4581.75	4338.94	0.947938	0.368769	0.530571
0.5	FALSE	4581.75	4338.94	0.947938	0.368769	0.530571
0.999	FALSE	4584.44	4338.44	0.94727	0.368727	0.530418
0.25	TRUE	4579.62	4336.81	0.947921	0.368589	0.53038
0.25	FALSE	4579.62	4336.81	0.947921	0.368589	0.53038
0.75	TRUE	4583.31	4337.81	0.947365	0.368674	0.530377
0.75	FALSE	4583.31	4337.81	0.947365	0.368674	0.530377
0.01	TRUE	4511.75	4203.5	0.931686	0.357258	0.516454
0.01	FALSE	4511.75	4203.5	0.931686	0.357258	0.516454

## Sheet: supp.tab3
Supp.Table3 hyperparameter optimization for Percolator with 4 replicates of Hela data
psm threshold	inferred	validated	precision	recall	F1
0.999	4297.81	4185.25	0.974025	0.355707	0.520966
0.75	4290.19	4178.12	0.974101	0.355102	0.520318
0.25	4290.06	4177.69	0.974041	0.355064	0.520252
0.5	4288.88	4176.69	0.974069	0.354979	0.520173
0.1	4278.88	4168.94	0.974531	0.354321	0.519529
0.05	4242.5	4143.62	0.976782	0.352169	0.517598
0.01	4009.5	3935	0.98141	0.334438	0.498852

## Sheet: supp.tab4
Supp.Table4 hyperparameter optimization for PIA with 4 replicates of Hela data
psm threshold	input score type & scoring method	inferred	validated	precision	recall	F1
0.999	PEP & multiplicative	4592.75	4359.25	0.949355	0.370495	0.532827
0.75	PEP & multiplicative	4522.5	4334.25	0.958548	0.368371	0.532061
0.5	PEP & multiplicative	4503.17	4328.83	0.961472	0.36791	0.532035
0.25	PEP & multiplicative	4492.17	4323.83	0.962722	0.367485	0.531779
0.1	FDR & multiplicative	4452.67	4292.47	0.964209	0.36482	0.52922
0.1	PEP & multiplicative	4452.67	4292.47	0.964209	0.36482	0.52922
0.25	FDR & multiplicative	4458.42	4293	0.963166	0.364865	0.528996
0.1	PEP & geometric mean	4507.57	4304.86	0.955258	0.365873	0.528917
0.25	PEP & geometric mean	4515.33	4306	0.953917	0.36597	0.52876
0.05	PEP & geometric mean	4483.94	4293.62	0.957635	0.364918	0.528383
0.05	FDR & multiplicative	4415.44	4266.38	0.966309	0.362602	0.527259
0.05	PEP & multiplicative	4415.44	4266.38	0.966309	0.362602	0.527259
0.5	PEP & geometric mean	4493	4281.75	0.953299	0.363909	0.526466
0.5	FDR & multiplicative	4395	4228.92	0.962505	0.359418	0.523061
0.75	PEP & geometric mean	4456.5	4238.5	0.95146	0.360233	0.522264
0.999	PEP & geometric mean	4415.88	4166.25	0.944178	0.354092	0.514433
0.75	FDR & multiplicative	4283.88	4114.5	0.960847	0.349694	0.512299
0.01	PEP & geometric mean	4239.5	4080	0.962373	0.346762	0.509804
0.01	FDR & additive	4162.75	4043.75	0.971413	0.343681	0.507707
0.01	FDR & multiplicative	4161.5	4042	0.971283	0.343532	0.507527
0.01	PEP & multiplicative	4161.5	4042	0.971283	0.343532	0.507527
0.999	FDR & multiplicative	4055.25	3866.75	0.954192	0.328638	0.488103
0.05	FDR & additive	2618.81	2527.81	0.970211	0.21484	0.323729
0.1	FDR & additive	1487.54	1428	0.969813	0.121367	0.189727
0.25	FDR & additive	330.571	320.714	0.974137	0.0272577	0.0528198
0.5	FDR & additive	28.5	28	0.985294	0.00237974	0.00474758

## Sheet: supp.tab5
Supp.Table5 hyperparameter optimization for ProInfer with 4 replicates of Hela data
psm threshold	inferred	validated	precision	recall	F1
0.999	4805.56	4594.56	0.956174	0.390495	0.554422
0.75	4595.19	4416.75	0.961347	0.375382	0.539812
0.5	4543	4373.69	0.962931	0.371723	0.536269
0.1	4598.25	4373.62	0.952882	0.371717	0.534306
0.25	4514.5	4347.25	0.963202	0.369476	0.533959
0.05	4637.75	4372.94	0.944722	0.371659	0.53294
0.01	4511.75	4203.5	0.931686	0.357258	0.516454
