# Supplementary material for: ProInfer: An interpretable protein inference tool leveraging on biological networks
Source: PLoS Comput Biol. 2023 Mar 17;19(3):e1010961. doi: 10.1371/journal.pcbi.1010961 (PMC10057851; doi:10.1371/journal.pcbi.1010961)
Supplement: S3 Table — The seven sheets with names “supp.tab1” to “supp.tab7” show the literature proofs for validating uniquely found differentially expressed proteins based on five protein inference tools ProInfer, EPIFANY, Fido, Percolator, PIA and two quantification analysis platforms FragPipe and maxquant. (XLSX) [file pcbi.1010961.s003.xlsx]

## Sheet: supp.tab1
Supp. Tab1 Differnetially expressed proteins detected only by ProInfer
protein	logFC	adj.pvalue	gene	Protein names	title	clue	PMID
P55268	-4.92362	9.03e-06	LAMB2	Laminin subunit beta-2
Q9UBX5	-3.12259	0.000521387	FBLN5	Fibulin-5	Fibulin-5 suppresses lung cancer invasion by inhibiting matrix metalloproteinase-7 expression	Fibulin-5 suppresses lung cancer invasion by inhibiting matrix metalloproteinase-7 expression	PMID:19584278
Q14185	-2.24732	0.0061032	DOCK1	Dedicator of cytokinesis protein 1	Enoxaparin sensitizes human non-small-cell lung carcinomas to gefitinib by inhibiting DOCK1 expression, vimentin phosphorylation, and Akt activation	Our data indicate that enoxaparin sensitizes gefitinib antitumor and antimigration activity in lung cancer by suppressing DOCK1 expression, Akt activity, and vimentin phosphorylation.	PMID:25488183
Q7L1Q6	2.2193	0.0061032	BZW1	eIF5-mimic protein 2	Overexpression of BZW1 is an independent poor prognosis marker and its down-regulation suppresses lung adenocarcinoma metastasis	In summary, BZW1 expression serves as an independent prognostic factor of NSCLC, especially in lung adenocarcinoma. Overexpression of BZW1 in lung cancer cells revealed a novel pathway underlying the induction of lung cancer metastasis.	PMID:31601833
P05546	-2.17735	0.00897428	SERPIND1	Heparin cofactor 2	Heparin co-factor II enhances cell motility and promotes metastasis in non-small cell lung cancer	We further showed that HCII could up-regulate cancer cell migration through the activation of PI3K, which acts upstream of Rac1 and Cdc42, and this effect could be blocked by heparin. We suggest that HCII is a novel metastasis enhancer and may be used as a prognostic predictor for heparin treatment in NSCLC	PMID:25130770
Q15599	-2.22571	0.0121657	SLC9A3R2	Na(+)/H(+) exchange regulatory cofactor NHE-RF2	Genome-Wide Plasma Cell-Free DNA Methylation Profiling Identifies Potential Biomarkers for Lung Cancer	Moreover, these hypermethylated genes were validated with the publicly available DNA methylation data, yielding a set of ten significant differentially methylated genes in lung cancer, including B3GAT2, BCAR1, HLF, HOPX, HOXD11, MIR1203, MYL9, SLC9A3R2, SYT5, and VTRNA1-3.	PMID:30867848
P47897	1.61617	0.0142731	QARS1	Glutamine--tRNA ligase	Functional and pathologic association of aminoacyl-tRNA synthetases with cancer	In contrast, LARS1, NARS1, QARS1, and LARS2 are significantly underexpressed in acute myeloid leukemia, pancreatic adenocarcinoma, squamous cell lung carcinoma, and clear cell renal cell carcinoma, respectively.	PMID:35501376
P62191	1.79895	0.0142731	PSMC1	26S proteasome regulatory subunit 4	Identifying Proteasome 26S Subunit, ATPase (PSMC) Family Genes as the Prognostic Indicators and Therapeutic Targets in Lung Adenocarcinoma	This study explored the prognostic and therapeutic potentials of multiple Proteasome 26S Subunit, ATPase (PSMC) family of genes (PSMC1-5) in lung adenocarcinoma (LUAD) diagnosis and treatment. All the PSMCs were found to be differentially expressed (upregulated) at the mRNA and protein levels in LUAD tissues.	bioRxiv
Q04637	1.80356	0.0165099	EIF4G1	Eukaryotic translation initiation factor 4 gamma 1	Elevation of EIF4G1 promotes non-small cell lung cancer progression by activating mTOR signalling	Here, using the clinical samples and the comprehensive survival analysis platforms Kaplan-Meier plotter, we observed aberrant upregulation of EIF4G1 in NSCLC tissues; furthermore, high expression of EIF4G1 showed association with low differentiation of lung cancer cells and poor overall survival in NSCLC patients.	PMID:33523588
O00512	-1.61601	0.0189635	BCL9	B-cell CLL/lymphoma 9 protein	Evidence for frequent concurrent DCUN1D1, FGFR1, BCL9 gene copy number amplification in squamous cell lung cancer	This is the first study, to the best of our knowledge that examines the correlation of DCUN1D1 and BCL9 genes relative copy number amplification with molecular alterations and clinicopathologic characteristics of squamous cell lung cancer tissue samples	PMID:33862557
A6H8Y1	-1.60896	0.0190957	BDP1	Transcription factor TFIIIB component B'' homolog
P51587	-1.49014	0.019645	BRCA2	Breast cancer type 2 susceptibility protein	Rare variants of large effect in BRCA2 and CHEK2 affect risk of lung cancer	Rare variants of large effect in BRCA2 and CHEK2 affect risk of lung cancer.	PMID:24880342
P36507	1.64973	0.0197047	MP2K2	Dual specificity mitogen-activated protein kinase kinase 2	The AACR Project GENIE Consortium. AACR Project GENIE: powering precision medicine through an international consortium	MAP2K2 is altered in 0.86% of all cancers with colon adenocarcinoma, lung adenocarcinoma, cutaneous melanoma, breast invasive ductal carcinoma, and high grade ovarian serous adenocarcinoma having the greatest prevalence of alterations	PMID:28572459
Q9UFF9	-1.96753	0.0197047	CNOT8	CCR4-NOT transcription complex subunit 8	Poly(A)-specific ribonuclease and Nocturnin in squamous cell lung cancer: prognostic value and impact on gene expression	PARN and Nocturnin (NOC), were significantly over-expressed, CNOT6L, CNOT8 and PAN2 were significantly under-expressed, while CNOT6, CNOT7, ANGEL 1 and ANGEL 2 were not differentially expressed between normal controls and SCC	PMID:26541675
Q9UNM6	1.59139	0.0222272	PSD13	26S proteasome non-ATPase regulatory subunit 13			https://platform.opentargets.org/target/ENSG00000185627/associations/bubbles
Q92616	1.15204	0.0223089	GCN1	eIF-2-alpha kinase activator GCN1	Germline mutations in young non-smoking women with lung adenocarcinoma	This supports the notion that lung adenocarcinoma can be a component of certain cancer predisposition syndromes. Fifteen genes displayed potentially pathogenic mutations in at least two patients: ABCC10, ATP7B, CACNA1S, CFTR, CLIP4, COL6A1, COL6A6, GCN1, GJB6, RYR1, SCN7A, SEC24A, SP100, TTN and USH2A.	PMID:30032850
Q71F56	-1.68504	0.0227649	MD13L	Mediator of RNA polymerase II transcription subunit 13-like	MED13L integrates Mediator-regulated epigenetic control into lung cancer radiosensitivity	MED13L integrates Mediator-regulated epigenetic control into lung cancer radiosensitivity	PMID:32802198
Q9BX66	-1.76502	0.0227649	SORBS1	Sorbin and SH3 domain-containing protein 1	MicroRNA miR-3646 promotes malignancy of lung adenocarcinoma cells by suppressing sorbin and SH3 domain-containing protein 1 via the c-Jun NH2-terminal kinase signaling pathway	SORBS1, a target gene identified downstream of miR-3646, was downregulated in LUAD tissues and cells.	PMID:35196185
Q9NRL2	-1.71652	0.0256723	BAZ1A	Bromodomain adjacent to zinc finger domain protein 1A
O60260	-1.7109	0.0260501	PRKN	E3 ubiquitin-protein ligase parkin	Implication of alterations in Parkin gene among North Indian patients with colorectal cancer	Somatic mutations and intragenic deletions of PRKN have been reported in glioblastoma, colon cancer, as well as lung cancer	PMID:32343233
O14497	-1.66447	0.0277964	ARID1A	AT-rich interactive domain-containing protein 1A	Chromatin Remodeling Induced by ARID1A Loss in Lung Cancer Promotes Glycolysis and Confers JQ1 Vulnerability	Overall, ARID1A loss leads to metabolic reprogramming that supports tumorigenesis but also confers a therapeutic vulnerability that could be harnessed to improve the treatment of ARID1A-deficient lung cancer.	PMID:34987057
O00429	2.16691	0.0293929	DNM1L (DLP1, DRP1)	Dynamin-1-like protein	The expression and prognostic significance of Drp1 in lung cancer	Drp1 was highly expressed in lung cancer based on bioinformatics analysis and tissue microarray	PMID: 31770286
Q8NCM8	-1.56444	0.0293929	DYHC2	Cytoplasmic dynein 2 heavy chain 1	Network analysis of differentially expressed smoking associated mRNAs, lncRNAs and miRNAs reveals key regulators in smoking associated lung cancer	Furthermore, a total of 6 genes [dynein axonemal heavy chain 7 (DNAH7), dynein cytoplasmic 2 heavy chain 1 (DYNC2H1), WD repeat domain 78 (WDR78), DNAH6, DNAH12 and dynein axonemal light intermediate chain 1 (DNALI1)] were the key downregulated genes in smoking-associated lung cancer	PMID:30542454
P08069	-1.55611	0.030218	IGF1R	Insulin-like growth factor 1 receptor	IGF1R signaling is a therapeutic target in ALK fusion-positive lung cancer	IGF1R signaling is a therapeutic target in ALK fusion-positive lung cancer	PMID:25367936
P09874	1.84599	0.030218	PARP1	Poly [ADP-ribose] polymerase 1	Association of PARP1-specific polymorphisms and haplotypes with non-small cell lung cancer subtypes	PARP1 haplotypes may serve as a better predictor in lung cancer development and prognosis compared to single alleles.	PMID:33284833
Q16630	1.44834	0.030218	CPSF6	Cleavage and polyadenylation specificity factor subunit 6
O75533	1.64153	0.0309927	SF3B1	Splicing factor 3B subunit 1	Genetic alterations of SUGP1 mimic mutant-SF3B1 splice pattern in lung adenocarcinoma and other cancers	Our study provides definitive evidence that genetic alterations of SUGP1 genocopy SF3B1 mutations in lung adenocarcinoma and other cancers	PMID:33057152
P46939	-1.94966	0.0309927	UTRN	Utrophin	UTRN inhibits melanoma growth by suppressing p38 and JNK/c-Jun signaling pathways	UTRN was found to be significantly decreased and associated with progression in lung cancer and colon cancer, which indicated that UTRN could be a potential tumor suppressor gene	PMID:33632212
Q06190	-1.49186	0.0314948	P2R3A	Serine/threonine-protein phosphatase 2A regulatory
P62736	-0.798862	0.0344033	ACTA2 (ACTSA, ACTVS)	Actin, aortic smooth muscle	Alpha-smooth muscle actin (ACTA2) is required for metastatic potential of human lung adenocarcinoma	These findings indicate that ACTA2 regulates c-MET and FAK expression in lung adenocarcinoma cells, which positively and selectively influence metastatic potential.	PMID:23995859
P55196	-1.38864	0.0347218	AFAD	Afadin
P26640	1.50111	0.0347218	SYVC	Valine--tRNA ligase
O95071	-1.61666	0.0351716	UBR5	E3 ubiquitin-protein ligase UBR5	UBR5 inhibits the radiosensitivity of non-small cell lung cancer cells via the activation of the PI3K/AKT pathway	UBR5 inhibits the radiosensitivity of non-small cell lung cancer cells via the activation of the PI3K/AKT pathway	PMID:33811132
P36578	1.22873	0.035261	RL4	60S ribosomal protein L4
Q7Z4I7	-1.79656	0.035261	LIMS2	LIM and senescent cell antigen-like-containing domain protein 2	Identification of condition-specific regulatory mechanisms in normal and cancerous human lung tissue	Both LIMS2 and ABCC5 were down-regulated in LUAD, while ILVBL was up-regulated in LUAD	PMID: 35524179
Q15751	-1.37956	0.035334	HERC1	Probable E3 ubiquitin-protein ligase HERC1
Q8IZH2	-1.62202	0.036567	XRN1	5'-3' exoribonuclease 1
Q9Y5B9	1.45585	0.0377552	SP16H	FACT complex subunit SPT16	Knockdown of high mobility group box 3 impairs cell viability and colony formation but increases apoptosis in A549 human non‑small cell lung cancer cells	These findings indicate that HMGB3 may facilitate NSCLC survival by interacting with FACT complex proteins SUPT16H and SSRP1 or other proteins involved in the regulation of DNA metabolism.	PMID:30854071
P22681	-1.35382	0.0387468	CBL	E3 ubiquitin-protein ligase CBL	Differential responsiveness of MET inhibition in non-small-cell lung cancer with altered CBL	Our findings suggest that CBL status is a potential positive indicator for MET-targeted therapeutics in NSCLC.	PMID:28835699
P00338	0.817314	0.0387585	LDHA	L-lactate dehydrogenase A chain	Molecular Pathways: Targeting Cellular Energy Metabolism in Cancer via Inhibition of SLC2A1 and LDHA	Overexpression of SLC2A1 and LDHA, both important regulators of the glycolysis pathway, was detected in the premalignant lesions and tumors of lung cancer patients, suggesting the involvement of these proteins in early carcinogenesis and tumor progression in cancer.	PMID:25838393
O75369	1.04411	0.040321	FLNB	Filamin-B	Filamin B Enhances the Invasiveness of Cancer Cells into 3D Collagen Matrices	FLNb is critical for invasiveness in irradiation-tolerant lung cancer cells	PMID:25925610
O75970	-1.24196	0.0413649	MPDZ	Multiple PDZ domain protein	MPDZ as a novel epigenetic silenced tumor suppressor inhibits growth and progression of lung cancer through the Hippo-YAP pathway	MPDZ as a novel epigenetic silenced tumor suppressor inhibits growth and progression of lung cancer through the Hippo-YAP pathway	PMID:34108620
P63267	-0.752954	0.0413649	ACTG2 (ACTA3, ACTL3, ACTSG)	Actin, gamma-enteric smooth muscle	A predictive biomarker panel for bone metastases: Liquid biopsy approach	In lung cancer patient HSP90, PTK2, MMP9, VEGFA, IL3, NKTR, TUBGCP6, ACTG2, and PTK2 were noteworthy upregulated in primary lung cancer with and without metastases	PMID: 34189028
Q5S007	-1.41917	0.0426724	LRRK2	Leucine-rich repeat serine/threonine-protein kinase 2	Loss of Parkinson's susceptibility gene LRRK2 promotes carcinogen-induced lung tumorigenesis	LRRK2 knockout in this model significantly increased tumor initiation and size, demonstrating that loss of LRRK2, a key Parkinson's gene, promotes lung tumorigenesis.	PMID:33483550
Q92688	1.19505	0.0427686	AN32B	Acidic leucine-rich nuclear phosphoprotein 32 family
P04792	0.814226	0.0443343	HSPB1	Heat shock protein beta-1	HSPB1 polymorphisms might be associated with radiation-induced damage risk in lung cancer patients treated with radiotherapy	HSPB1 polymorphisms might be associated with radiation-induced damage risk in lung cancer patients treated with radiotherapy	PMID:26874728
Q9UJZ1	1.71289	0.0443343	STOML2 (SLP2)	Stomatin-like protein 2, mitochondrial	Stomatin-like protein 2 regulates survivin expression in non-small cell lung cancer cells through β-catenin signaling pathway	The results presented in this study, together with our previous findings, suggest that SLP-2 promotes NSCLC cell proliferation by enhancing survivin expression mediated via β-catenin pathway.	PMID:29556045
P12821	-1.48709	0.0443764	ACE	Angiotensin-converting enzyme	Angiotensin-converting enzyme and its association with outcome in lung cancer	The results suggest that low SACE is associated with poor prognosis in lung cancer, even in patients who are judged as being operable on preoperative evaluation; and measurement of preoperative SACE in lug cancer may be a useful prognostic indicator in this disorder.	PMID: 6258623
P78371	0.921795	0.0443764	TCPB	T-complex protein 1 subunit beta	Targeting β-tubulin/CCT-β complex induces apoptosis and suppresses migration and invasion of highly metastatic lung adenocarcinoma	Targeting β-tubulin/CCT-β complex caused apoptosis and inhibited invasion/migration of CCT-β overexpressed, highly metastatic lung adenocarcinoma	PMID:31400757
P13639	0.891542	0.046586	EF2	Elongation factor 2	MALAT1 Promotes Cell Tumorigenicity Through Regulating miR-515-5p/EEF2 Axis in Non-Small Cell Lung Cancer	Furthermore, MALAT1 served as a sponge of miR-515-5p to regulate EEF2 expression in NSCLC cells.	PMID:32943920
P29374	-1.65278	0.0468202	ARID4A (RBBP1, RBP1)	AT-rich interactive domain-containing protein 4A	A fast exact functional test for directional association and cancer biology applications	We first applied the exact functional test on two genes known to be associated with lung cancer: ARID4A and CENPC1	PMID: 29993984
O96019	1.65198	0.0474772	ACTL6A (BAF53, BAF53A, INO80K)	Actin-like protein 6A	ACTL6A promotes the growth in non-small cell lung cancer by regulating Hippo/Yap pathway	ACTL6A promotes the proliferation in NSCLC by regulating Hippo/YAP pathway	PMID:33896314
P04179	1.03408	0.0482946	SOD2	Superoxide dismutase [Mn], mitochondrial	NRF2-GPX4/SOD2 axis imparts resistance to EGFR-tyrosine kinase inhibitors in non-small-cell lung cancer cells	NRF2-GPX4/SOD2 axis imparts resistance to EGFR-tyrosine kinase inhibitors in non-small-cell lung cancer cells	PMID:32704041
P22392	1.01055	0.0482946	NME2 (NM23B)	Nucleoside diphosphate kinase B	CARMA3 Represses Metastasis Suppressor NME2 to Promote Lung Cancer Stemness and Metastasis	We identified a novel mechanism of CARMA3 in lung cancer stemness and metastasis through the negative regulation of NME2 by NF-κB-dependent induction of miR-182	PMID:25906011
Q99572	-2.10515	0.0484909	P2RX7	P2X purinoceptor 7	Blocking P2X7-Mediated Macrophage Polarization Overcomes Treatment Resistance in Lung Cancer	Therefore, our data revealed a vital role of P2X7 in tumor formation through regulating TAM polarization, suggesting the therapeutic potential of P2X7 blockade in patients with lung cancer.	PMID: 32933967
Q12789	-1.85542	0.0487872	TF3C1	General transcription factor 3C polypeptide 1
P24821	1.91518	0.0492898	TNC (HXB)	Tenascin	Global Oct4 target gene analysis reveals novel downstream PTEN and TNC genes required for drug-resistance and metastasis in lung cancer	Clinically, lung cancer patients with Oct4 high, PTEN low and TNC high expression profile significantly correlated with poor disease-free survival.	PMID:25609695
O00592	-1.55957	0.0492898	PODXL	Podocalyxin	Podocalyxin influences malignant potential by controlling epithelial-mesenchymal transition in lung adenocarcinoma	PODXL overexpression induces EMT in lung adenocarcinoma and contributes to tumor progression.	PMID:28004467
Q12830	-1.31503	0.0492898	BPTF	Nucleosome-remodeling factor subunit BPTF	MicroRNA-3666 inhibits lung cancer cell proliferation, migration, and invasiveness by targeting BPTF	In conclusion, our data indicate that miR-3666 could play an essential role in cell proliferation, migration, and invasiveness by targeting BPTF and partly inhibiting the PI3K-AKT and EMT signaling pathways in human lung cancers.	PMID:30481052
O60244	-1.37249	0.0493199	MED14	Mediator of RNA polymerase II transcription subunit 14

## Sheet: supp.tab2
Supp. Tab2 Differnetially expressed proteins detected only by EPIFANY
protein	logFC	adj.pvalue	gene	Protein names	title	clue	PMID
Q15637	1.29771	0.0423669	SF1	Splicing factor 1

## Sheet: supp.tab3
Supp. Tab3 Differnetially expressed proteins detected only by Fido
protein	logFC	adj.pvalue	gene	Protein names	title	clue	PMID
P01011	-1.9483	0.00127953	AACT	Alpha-1-antichymotrypsin	Identification of GlcNAcylated alpha-1-antichymotrypsin as an early biomarker in human non-small-cell lung cancer by quantitative proteomic analysis with two lectins	Identification of GlcNAcylated alpha-1-antichymotrypsin as an early biomarker in human non-small-cell lung cancer by quantitative proteomic analysis with two lectins	PMID:26908325
P00747	-2.22423	0.00177303	PLMN	Plasminogen	Clinical significance of urinary plasminogen and fibrinogen gamma chain as novel potential diagnostic markers for non-small-cell lung cancer	PLG and FGG were significantly elevated in NSCLC tissues vs paired adjacent non-tumour tissues (p = 0.000) and in urinary samples from NSCLC patients vs healthy controls (p = 0.000).	PMID: 31821791
P17661	-2.4581	0.00181015	DESM	Desmin
P02748	-1.99978	0.00670204	CO9	Complement component C9	Hypoxia restrains the expression of complement component 9 in tumor-associated macrophages promoting non-small cell lung cancer progression	Collectively, our findings elucidated a novel role of TAMs expressing C9 in the prognosis of NSCLC patients, which provided a promising strategy in the development of anticancer treatments based on the CDC-mediated tumoricidal activity	PMID:29900010
P09467	-2.13205	0.0125782	F16P1	Fructose-1,6-bisphosphatase 1	Dysfunction of Natural Killer Cells by FBP1-Induced Inhibition of Glycolysis during Lung Cancer Progression	Mechanistically, aberrant fructose-1,6-bisphosphatase (FBP1) expression in NK cells elicited their dysfunction by inhibiting glycolysis and impairing viability.	PMID:30033198
Q9Y265	1.37357	0.0132809	RUVB1	RuvB-like 1	RUVBL1/RUVBL2 ATPase Activity Drives PAQosome Maturation, DNA Replication and Radioresistance in Lung Cancer	While in vivo pharmacological inhibition of RUVBL1/2 results in modest antitumor activity, it synergizes with radiation in NSCLC, but not normal cells, an attractive property for future preclinical development.	PMID:31883965
Q9HB71	1.43622	0.0140827	CYBP	Calcyclin-binding protein	[CacyBP promotes the proliferation and invasion of non-small cell lung cancer]	CacyBP may promote the proliferation and invasion of NSCLC cells by regulating Akt signal pathway.	PMID:34530574
Q14CN4	1.34163	0.0146458	K2C72	Keratin, type II cytoskeletal 72
P02538	2.73542	0.0198415	K2C6A	Keratin, type II cytoskeletal 6A	KRT6A Promotes Lung Cancer Cell Growth and Invasion Through MYC-Regulated Pentose Phosphate Pathway	Together, KRT6A and LSD1 may serve as potential prognostic indictors and therapeutic targets for NSCLC.	PMID:34235156
P04259	2.58114	0.02029	KRT6B	Keratin, type II cytoskeletal 6B		meanwhile, keratin family members (KRT6A, KRT6B, KRT6C, KRT14, KRT16) have also been reported to be upregulated only in lung squamous cell carcinoma	PMID: 33916417
P42765	-1.40805	0.0206004	ACAA2	3-ketoacyl-CoA thiolase, mitochondrial	Graphene Oxide-Facilitated Comprehensive Analysis of Cellular Nucleic Acid Binding Proteins for Lung Cancer	According to label-free quantification results, 118 differentially expressed NABPs were discovered and 6 candidate NABPs, including ACAA2, GTF2I, VIM, SAMHD1, LYAR, and IGF2BP1, were successfully validated by immunoassay	PMID:29722257
P0CG47	-1.52034	0.0220457	UBB	Polyubiquitin-B	High Expression of UBB, RAC1, and ITGB1 Predicts Worse Prognosis among Nonsmoking Patients with Lung Adenocarcinoma through Bioinformatics Analysis	Our study provides insights into the underlying molecular mechanisms of the carcinogenesis and progression of LUAD in nonsmoking patients and demonstrated UBB, RAC1, and ITGB1 as therapeutic and prognostic indicators for nonsmoking LUAD. This is the first study to report the crucial role of UBB in nonsmoking LUAD	PMID:33134373
P62987	-1.3059	0.02261	UBA52 (UBCEP2)	Ubiquitin-60S ribosomal protein L40	Degradation of CCNB1 mediated by APC11 through UBA52 ubiquitination promotes cell cycle progression and proliferation of non-small cell lung cancer cells	Degradation of CCNB1 by APC11 via UBA52 ubiquitylation was critical in cell cycle progression and proliferation of NSCLC cell lines	PMID:31814919
P02679	-1.45656	0.022888	FGG	Fibrinogen gamma chain	Clinical significance of urinary plasminogen and fibrinogen gamma chain as novel potential diagnostic markers for non-small-cell lung cancer	PLG and FGG were significantly elevated in NSCLC tissues vs paired adjacent non-tumour tissues (p = 0.000) and in urinary samples from NSCLC patients vs healthy controls (p = 0.000).	PMID:31821791
P48668	2.60728	0.0234459	KRT6C (KRT6E)	Keratin, type II cytoskeletal 6C	High expression of keratin 6C is associated with poor prognosis and accelerates cancer proliferation and migration by modulating epithelial-mesenchymal transition in lung adenocarcinoma	In general, KRT6C is identified as a potential therapeutic target for LUAD	PMID:31768767
P62942	-1.03324	0.0243787	FKBP1A (FKBP1, FKBP12)	Peptidyl-prolyl cis-trans isomerase FKBP1A	Prognosis-related autophagy genes in female lung adenocarcinoma	The autophagy genes ITGA6, ERO1A, FKBP1A, BAK1, CCR2, FADD, EDEM1, ATG10, ATG4A, DLC1, VAMP7, ST13 were identified as prognostic genes in female lung adenocarcinoma, which may be the targets of treatment in the future	PMID:35029906
P02675	-1.64445	0.0245625	FGB
Q9UHX1	1.36035	0.025512	PUF60 (FIR, ROBPI, SIAHBP1)	Poly(U)-binding-splicing factor PUF60	Concomitant expression of far upstream element (FUSE) binding protein (FBP) interacting repressor (FIR) and its splice variants induce migration and invasion of non-small cell lung cancer (NSCLC) cells	Different FIR splice variants were highly expressed in the majority of NSCLCs	PMID:26177862
P21796	1.02465	0.0256553	VDAC1	Voltage-dependent anion-selective channel protein 1	Decreased expression of microRNA-320a promotes proliferation and invasion of non-small cell lung cancer cells by increasing VDAC1 expression	Our results suggest that reduced expression of miR-320a facilitates the development of NSCLCs by increasing VDAC1 expression	PMID:27304056
Q15437	1.49259	0.0266861	SC23B	Protein transport protein Sec23B
Q32P51	1.26072	0.0266861	RA1L2	Heterogeneous nuclear ribonucleoprotein A1-like 2
P35908	1.86502	0.0267108	KRT2 (KRT2A, KRT2E)	Keratin, type II cytoskeletal 2 epidermal
Q92945	1.23321	0.0278156	FUBP2	Far upstream element-binding protein 2	RNA-binding protein KHSRP promotes tumor growth and metastasis in non-small cell lung cancer	KHSRP plays an important role in NSCLC metastasis and may serve as a potential prognostic marker and novel therapeutic target for lung cancer metastasis treatment	PMID:31775888
P00488	-1.48791	0.0306374	F13A	Coagulation factor XIII A chain	Coagulation Factor XIII Subunit A Is a Biomarker for Curative Effects and Prognosis in Malignant Solid Tumors, Especially Non-small Cell Lung Cancer	lasma FXIII-A has the potential to be a real-time biomarker with bidirectional indicator effects to assess curative effects and prognosis in malignant solid tumors, especially NSCLC	PMID:34976787
P09104	1.86208	0.0310718	ENO2	Gamma-enolase	Expression patterns and clinical significances of ENO2 in lung cancer: an analysis based on Oncomine database	ENO2 is upregulated in lung cancer tissues and linked to the prognosis	PMID:32566576
P17844	1.2619	0.0310718	DDX5	Probable ATP-dependent RNA helicase DDX5	The RNA helicase DDX5 supports mitochondrial function in small cell lung cancer	we show here that DDX5 is overexpressed in SCLC cell lines and that its down-regulation results in various metabolic and cellular alterations.	PMID:32376686
P13929	1.87122	0.0310718	ENO3	Beta-enolase	Overexpression and Selective Anticancer Efficacy of ENO3 in STK11 Mutant Lung Cancers	These findings suggest that ENO3 -based targeted therapy might be promising for patients with lung cancer harboring STK11 mutations.	PMID:31697874
P05556	-1.03686	0.0310718	ITB1	Integrin beta-1	ITGB1 enhances the Radioresistance of human Non-small Cell Lung Cancer Cells by modulating the DNA damage response and YAP1-induced Epithelial-mesenchymal Transition	our data suggest that ITGB1 is an attractive therapeutic target to overcome NSCLC cell radioresistance	PMID:33613118
P41219	-1.18449	0.0310718	PRPH (NEF4, PRPH1)	Peripherin
P12429	-1.90262	0.0338717	ANXA3	Annexin A3	ANXA3 deletion inhibits the resistance of lung cancer cells to oxaliplatin.	Knockdown of ANXA3 may be able to inhibit the resistance of LCa cells to OXA	PMID:32329851
P12035	1.44068	0.0370199	KRT3	Keratin, type II cytoskeletal 3
Q92900	1.51534	0.0374927	UPF1 (KIAA0221, RENT1)	Regulator of nonsense transcripts 1	LncRNA ZFPM2-AS1 promotes lung adenocarcinoma progression by interacting with UPF1 to destabilize ZFPM2	our findings demonstrate a role for the ZFPM2-AS1-UPF1-ZFPM2 axis in LUAD progression, suggesting ZFPM2-AS1 as a new potential target for LUAD treatment	PMID:31919993
P22492	-0.987429	0.0407347	H1-6 (H1FT, H1T, HIST1H1T)	Histone H1t
P01871	-1.92814	0.0422256	IGHM	Immunoglobulin heavy constant mu
P13646	1.5665	0.0442485	KRT13	Keratin, type I cytoskeletal 13
P06312	-1.3386	0.0444333	IGKV4-1	Immunoglobulin kappa variable 4-1
P62879	-0.895216	0.0448999	GNB2	Guanine nucleotide-binding protein G(I)/G(S)/G(T) subunit beta-2	FUS-induced circular RNA ZNF609 promotes tumorigenesis and progression via sponging miR-142-3p in lung cancer	Finally, G protein subunit beta 2 (GNB2) was figured out to involve in circZNF609/miR-142-3p axis-induced LC development.	PMID:33459380
O95678	1.57378	0.0448999	KRT75 (K6HF, KB18)	Keratin, type II cytoskeletal 75
A0M8Q6	-1.21124	0.0450894	IGLC7	Immunoglobulin lambda constant 7	Identification of novel immunomodulators in lung squamous cell carcinoma based on transcriptomic data	In conclusion, IGLC7 expression levels are related to the malignancy of LUSC based on the constructed prognostic model and can thus be a therapeutic target for patients with LUSC	PMID:35135231
Q9Y6C2	-1.23909	0.0459542	EMILIN1 (EMI)	EMILIN-1
P0CF74	-1.22256	0.0468118	IGLC6	Immunoglobulin lambda constant 6
Q14112	-1.59013	0.0470046	NID2	Nidogen-2	Silencing NID2 by DNA Hypermethylation Promotes Lung Cancer	NID2 methylation reduces its expression level and promotes the development of lung cancer	PMID:30826972
Q9Y2X3	1.26738	0.0471978	NOP58	Nucleolar protein 58
P04233	-1.2321	0.0475107	HG2A	HLA class II histocompatibility antigen gamma chain	YAP1 promotes multidrug resistance of small cell lung cancer by CD74-related signaling pathways.	CD74 was significantly correlated with YAP1 in SCLC samples	PMID:31692299

## Sheet: supp.tab4
Supp. Tab4 Differnetially expressed proteins detected only by Percolator
protein	logFC	adj.pvalue	gene	Protein names	title	clue	PMID
Q07507	-1.73714	0.0466276	DPT	Dermatopontin	Gene expression profiling of giant cell tumor of bone reveals downregulation of extracellular matrix components decorin and lumican associated with lung metastasis	Expression of dermatopontin (DPT) was significantly lower in recurrent tumors.	PMID:25304290

## Sheet: supp.tab5
Supp. Tab5 Differnetially expressed proteins detected only by PIA
protein	logFC	adj.pvalue	gene	Protein names	title	clue	PMID
O15020	-1.55188	0.0204888	SPTBN2 (KIAA0302, SCA5)	Spectrin beta chain, non-erythrocytic 2	SPTBN2, a New Biomarker of Lung Adenocarcinoma	We uncovered a novel gene, SPTBN2, that was significantly upregulated in LUAD tissues relative to normal tissue expression	PMID:34745988
P11277	-2.7334	0.0222318	SPTB	Spectrin beta chain, erythrocytic	Proteomic profiling of lung adenocarcinoma indicates heightened DNA repair, antioxidant mechanisms and identifies LASP1 as a potential negative predictor of survival	reductions in SPTB, SPTA1 and ANK1 implying dysregulation of membrane integrity	PMID:27799870
Q9UKX3	-1.16008	0.0351046	MYH13	Myosin-13
P27338	-1.99134	0.0354905	MAOB	Amine oxidase [flavin-containing] B	Inhibitory effect of traditional oriental medicine-derived monoamine oxidase B inhibitor on radioresistance of non-small cell lung cancer	this study shows that danshensu significantly reduces MAOB activity and attenuates NF-κB signaling to elicit the radiosensitization of NSCLC	PMID:26906215
P01772	-2.12448	0.0360639	IGHV3-33	Immunoglobulin heavy variable 3-33
Q15661	-2.74651	0.0428152	TPSAB1	Tryptase alpha/beta-1

## Sheet: supp.tab6
Supp. Tab6 Differnetially expressed proteins detected only by FragPipe
protein	logFC	adj.pvalue	gene	Protein names	title	clue	PMID
Q13642	-4.26467	0.00133566	FHL1	Four and a half LIM domains protein 1	FHL1 Overexpression as A Inhibitor of Lung Cancer Cell Invasion via Increasing RhoGDI mRNA Expression	Our findings indicated that as a key FHL1 downstream regulator, RhoGDIβ is in charge of FHL1 inhibiting lung cancer cell invasion abilities, providing a critical insight into understanding the role of FHL1 for lung cancer development	PMID:35717564
P22234	1.96912	0.00470425	PAICS (ADE2, AIRC, PAIS)	Bifunctional phosphoribosylaminoimidazole carboxylase/phosphoribosylaminoimidazole succinocarboxamide synthetase	Regulating COX10-AS1 / miR-142-5p / PAICS axis inhibits the proliferation of non-small cell lung cancer	We confirmed that COX10-AS1 down-expression can restore the inhibitory effect of miR-142-5p on PAICS, promote the apoptosis of NSCLC cells, and inhibit the proliferation of NSCLC cells.	PMID:34323174
Q969G5	-2.44578	0.00470425	CAVIN3	Caveolae-associated protein 3	The Role of Cavin3 in the Progression of Lung Cancer and Its Mechanism	Cavin3 was highly expressed in lung cancer, and it was capable to promote cell proliferation, invasion, and migration	PMID:32352004
P41250	2.16891	0.00927961	GARS1	Glycine--tRNA ligase
P51911	-2.72314	0.0114962	CNN1	Calponin-1	CNN1 regulates the DKK1/Wnt/β-catenin/c-myc signaling pathway by activating TIMP2 to inhibit the invasion, migration and EMT of lung squamous cell carcinoma cells	In summary, these results demonstrated that CNN1 regulated the DKK1/Wnt/β-catenin/c-myc signaling pathway by activating TIMP2 to inhibit the invasion, migration and epithelial-to-mesenchymal transition of LUSC cells.	PMID:34178128
Q92973	1.63036	0.01173	TNPO1	Transportin-1
P0DMM9	-2.29399	0.0180266	SULT1A3	Sulfotransferase 1A3
P61221	1.46194	0.0180679	ABCE1	ATP-binding cassette sub-family E member 1	ABCE1 plays an essential role in lung cancer progression and metastasis	we have provided evidence that ABCE1 plays an essential role in the progression and metastasis of lung cancers and may represent a valuable therapeutic target for the management of lung tumor	PMID:26733164
O94832	-1.70523	0.0218049	MYO1D	Unconventional myosin-Id	New strategy for suppressing the growth of lung cancer cells harboring mutations in the ATP-binding region of EGFR by targeting the molecular motor MYO1D	we show that the knockdown of MYO1D suppresses the growth, invasion and downstream signals of lung cancer	PMID:34459138
P00760	-1.76877	0.0226281	PRSS1	Serine protease 1
P01768	-1.88927	0.0234563	IGHV3-30	Immunoglobulin heavy variable 3-30
P22102	1.57523	0.024523	GART	Trifunctional purine biosynthetic protein adenosine-3
B5ME19	1.42022	0.0275989	EIF3CL	Eukaryotic translation initiation factor 3 subunit C-like protein
Q9BW04	-2.71139	0.028291	SARG	Specifically androgen-regulated gene protein
A1L0T0	1.44731	0.0293016	ILVBL	2-hydroxyacyl-CoA lyase 2
Q15717	1.33566	0.0307055	ELAVL1	ELAV-like protein 1	Exosomal lncRNA FOXD3-AS1 upregulates ELAVL1 expression and activates PI3K/Akt pathway to enhance lung cancer cell proliferation, invasion, and 5-fluorouracil resistance	our study revealed that lung cancer cell-derived exosomal FOXD3-AS1 upregulated ELAVL1 expression and activated the PI3K/Akt pathway to promote lung cancer progression	PMID:34605863
A0A0B4J1V0	-2.23834	0.0340711	IGHV3-15	Immunoglobulin heavy variable 3-15
O43776	2.56945	0.0402995	NARS1	Asparagine--tRNA ligase, cytoplasmic
Q00341	1.53116	0.0420441	HDLBP	Vigilin
P01834	-1.65945	0.0420441	IGKC	Immunoglobulin kappa constant	The prognostic relevance of tumour-infiltrating plasma cells and immunoglobulin kappa C indicates an important role of the humoral immune response in non-small cell lung cancer	IGKC expression in stroma-infiltrating plasma cells is a prognostic marker in NSCLC, supporting emerging treatment concepts that exploit the humoral immune response	PMID:23370224
Q9Y490	-0.841649	0.0420441	TLN1	Talin-1	Bioengineered miR-124-3p prodrug selectively alters the proteome of human carcinoma cells to control multiple cellular components and lung metastasis in vivo	In miR-124-3p-treated lung cancer and osteosarcoma cells, protein levels of vimentin, talin 1 (TLN1), integrin beta-1 (ITGB1), IQ motif containing GTPase activating protein 1 (IQGAP1), cadherin 2 or N-cadherin (CDH2), and junctional adhesion molecule A (F11R or JAMA or JAM1) decreased, causing remodeling of cytoskeletons and disruption of cell-cell junctions	PMID:35024318
Q86V81	1.2976	0.0447333	ALYREF	THO complex subunit 4
Q96HC4	1.73902	0.0468809	PDLIM5	PDZ and LIM domain protein 5	PDLIM5 inhibits STUB1-mediated degradation of SMAD3 and promotes the migration and invasion of lung cancer cells	our findings indicate that PDLIM5 is a novel regulator of basal SMAD3 stability, with implications for controlling TGFβ signaling and NSCLC progression	PMID:32737199
P35611	-1.2999	0.0481553	ADD1	Alpha-adducin	Adducins inhibit lung cancer cell migration through mechanisms involving regulation of cell-matrix adhesion and cadherin-11 expression	the accelerated migration of ADD1 and ADD3-depleted NSCLC cells was ECM adhesion-independent and was driven by the upregulated expression of pro-motile cadherin-11	PMID:30290240
Q96PD5	-2.07412	0.0486497	PGLYRP2	N-acetylmuramoyl-L-alanine amidase

## Sheet: supp.tab7
Supp. Tab7 Differnetially expressed proteins detected only by maxquant
protein	logFC	adj.pvalue	gene	Protein names	title	clue	PMID
Q13347	1.67559	0.00971265	EIF3I	Eukaryotic translation initiation factor 3 subunit I
P11586	2.01482	0.0102735	MTHFD1 (MTHFC, MTHFD)	C-1-tetrahydrofolate synthase, cytoplasmic	Methylenetetrahydrofolate Dehydrogenase 1 Silencing Expedites the Apoptosis of Non-Small Cell Lung Cancer Cells via Modulating DNA Methylation	our results proved that MTHFD1 silencing obviously reduced the proliferation and enhanced the apoptosis of NSCLC via suppressing DNA methylation	PMID:30343310
P50225;P50226	-2.56985	0.0102735	SULT1A1 (STP, STP1);SULT1A2 (STP2)	Sulfotransferase 1A1;Sulfotransferase 1A2	Genetic variants of SULT1A1 and XRCC1 genes and risk of lung cancer in Bangladeshi population	This study demonstrates that the presence of His allele and Gln allele in case of SULT1A1 rs9282861 and XRCC1 rs25487, respectively, involve in lung cancer prognosis in Bangladeshi population	PMID:29110586
P11940;Q9H361	1.68359	0.0103033	PABP1;PABPC3	Polyadenylate-binding protein 3	E3 ligase MKRN3 is a tumor suppressor regulating PABPC1 ubiquitination in non-small cell lung cancer	MKRN3 modulates cell proliferation through PABPC1 nonproteolytic ubiquitination and subsequently, PABPC1-mediated global protein synthesis	PMID:34143182
Q9NQW7	1.57706	0.0105853	XPP1	Xaa-Pro aminopeptidase 1	Identification of a Hypoxia-Associated Signature for Lung Adenocarcinoma	Four genes (XPNPEP1, ANGPTL4, SLC2A1, and PFKP) were included in the final signature	PMID:32655624
Q96JY6	-2.6594	0.0105853	PDLIM2	PDZ and LIM domain protein 2	Causative role of PDLIM2 epigenetic repression in lung cancer and therapeutic resistance	We identify PDLIM2-independent PD-L1 induction by chemotherapeutic and epigenetic drugs as another mechanism for their synergy with anti-PD-1.	PMID:31757943
P36776	1.66738	0.0182967	LONP1 (PRSS15)	Lon protease homolog, mitochondrial
P68032;P68133	-1.11458	0.0193969	ACTC1;ACTA1	Actin, alpha cardiac muscle 1;Actin, alpha skeletal muscle	Unique roles of Akt1 and Akt2 in IGF-IR mediated lung tumorigenesis	RNA sequencing revealed a number of genes differentially expressed in lung tumors lacking Akt2 and five of these genes, Actc1, Bpifa1, Mmp2, Ntrk2, and Scgb3a2 have been implicated in human lung cancer	PMID: 26654940
P01911	-2.00086	0.0203292	HLA-DRB1	HLA class II histocompatibility antigen, DRB1 beta chain	Analysis of serum ErbB-2 protein and HLA-DRB1 in Japanese patients with lung cancer	These findings suggest that ErbB-2 is correlated with prognostic factors for lung cancer independently of HLA-associated genetic factors	PMID:10754210
Q9Y262	1.40982	0.0237328	EIF3L	Eukaryotic translation initiation factor 3 subunit L
Q96C19	1.69863	0.0241673	EFHD2	EF-hand domain-containing protein D2	EFHD2 contributes to non-small cell lung cancer cisplatin resistance by the activation of NOX4-ROS-ABCC1 axis	we demonstrate that EFHD2 promotes chemoresistance through the NOX4-ROS-ABCC1 axis and therefore developing EFHD2-targeting strategies may offer a new avenue to improve adjuvant chemotherapy of lung cancer	PMID:32446175
P08174	-1.95957	0.0246312	CD55 (CR, DAF)	Complement decay-accelerating factor	Silencing EGFR-upregulated expression of CD55 and CD59 activates the complement system and sensitizes lung cancer to checkpoint blockade	These findings underscore the critical role of EGFR/Wnt/β-catenin-upregulated CD55/CD59 expression in inhibiting the complement and CD8+ T cell activation for tumor immune evasion and immune checkpoint blockade resistance and identify a potential combination therapy to overcome these effects.	PMID: 36271172
P41091;Q2VIR3	1.31336	0.0248527	EIF2S3;EIF2S3B	Eukaryotic translation initiation factor 2 subunit 3;Eukaryotic translation initiation factor 2 subunit 3B	Eukaryotic initiation factor-2, gamma subunit, suppresses proliferation and regulates the cell cycle via the MAPK/ERK signaling pathway in acute myeloid leukemia	The expression of eukaryotic translation initiation factor-2 subunit 3 (EIF2S3) in patients with non-small cell lung and colorectal cancer is lower than that in healthy individuals.	PMID:34232382
Q9P1Z2	-2.08714	0.0248527	CACO1	Calcium-binding and coiled-coil domain-containing protein 1
Q92598	2.04931	0.02743	HSPH1	Heat shock protein 105 kDa	Oncogene HSPH1 modulated by the rs2280059 genetic variant diminishes EGFR-TKIs efficiency in advanced lung adenocarcinoma	Our findings demonstrated potential implications of HSPH1 in clinic, which may lead to better understanding and outcome assessment of EGFR-TKI treatment	PMID:32815538
Q07157	-2.23162	0.02743	TJP1	Tight junction protein ZO-1	TJP1, a Membrane-Expressed Protein, is a Potential Therapeutic and Prognostic Target for Lung Cancer	Membrane-expressed protein TJP1 may be a good therapeutic and prognostic target for lung cancer and has the potential to be a prognostic biomarker in pancreatic cancer.	PMID:35767221
P10643	-1.85855	0.0310283	CO7	Complement component C7	Complement component 7 (C7), a potential tumor suppressor, is correlated with tumor progression and prognosis	Additionally, overexpression of C7 inhibited colony formation of NSCLC cells, which hints C7 might be a potential tumor suppressor	PMID:27852032
P31946	-0.859194	0.0310283	YWHAB	14-3-3 protein beta/alpha	MiR-129-5p sensitization of lung cancer cells to etoposide-induced apoptosis by reducing YWHAB	Overexpression of expression miR-129-5p contributes to etoposide-induced lung cancer apoptosis by modulating YWHAB	PMID:31949489
P09972	1.80129	0.0318074	ALDOC	Fructose-bisphosphate aldolase C
P12270	1.63175	0.0333543	TPR	Nucleoprotein TPR	Nucleoporin TPR promotes tRNA nuclear export and protein synthesis in lung cancer cells	TPR expression is significantly increased in lung cancer tissues and correlated with poor prognosis	PMID:34793452
P50914	1.27445	0.0333543	RPL14	60S ribosomal protein L14	Trinucleotide repeat length variation in the human ribosomal protein L14 gene (RPL14): localization to 3p21.3 and loss of heterozygosity in lung and oral cancers	RPL14 shows significant differences in allele frequency distribution in ethnically-defined populations, making this sequence a useful marker for the study of ethnicity-adjusted lung cancer risk	PMID:9920051
Q86WV6	-1.57426	0.0334091	STING1	Stimulator of interferon genes protein	Targeting DNA Damage Response Promotes Antitumor Immunity through STING-Mediated T-cell Activation in Small Cell Lung Cancer	STING1	PMID:30777870
P55786	1.32284	0.0347916	NPEPPS	Puromycin-sensitive aminopeptidase	[MiR-614 inhibited lung cancer cell invasion and proliferation via targeting PSA]	Altered expression of miR-614 markedly down-regulated the PSA protein levels of lung cancer cells	PMID:25342037
Q16363	-2.08627	0.0403915	LAMA4	Laminin subunit alpha-4
P24752	-0.957767	0.0445427	ACAT1	Acetyl-CoA acetyltransferase, mitochondrial	Effect of inhibiting ACAT-1 expression on the growth and metastasis of Lewis lung carcinoma	the results of the present study reveal that avasimibe may inhibit the progression of LLC by downregulating the expression of ACAT-1, which may thus be a potential novel therapeutic target for lung cancer treatment	PMID:31423222
P26599	0.781246	0.0445427	PTBP1	Polypyrimidine tract-binding protein 1	A circGLIS3/miR-644a/PTBP1 positive feedback loop promotes the malignant biological progressions of non-small cell lung cancer	A circGLIS3/miR-644a/PTBP1 positive feedback loop exists in the tumorigenesis and development of NSCLC	PMID:33520363
P29992	-1.77059	0.0448057	GNA11	Guanine nucleotide-binding protein subunit alpha-11
Q13596	-1.14802	0.0468012	SNX1	Sorting nexin-1	Silencing of SNX1 by siRNA stimulates the ligand-induced endocytosis of EGFR and increases EGFR phosphorylation in gefitinib-resistant human lung cancer cell lines	we suggest that SNX1 is involved in the negative regulation of ligand-induced EGFR phosphorylation and mediates EGFR/pEGFR trafficking out of early endosomes for targeting to late endosomes/lysosomes via the early/late endocytic pathway in human lung cancer cells	PMID:22859339
O94826	1.54645	0.0488509	TOMM70	Mitochondrial import receptor subunit TOM70
P08185	-1.62683	0.049292	SERPINA6	Corticosteroid-binding globulin
Q9Y3F4	1.43805	0.0493588	STRAP	Serine-threonine kinase receptor-associated protein
