# Supplementary material for: ProInfer: An interpretable protein inference tool leveraging on biological networks
Source: PLoS Comput Biol. 2023 Mar 17;19(3):e1010961. doi: 10.1371/journal.pcbi.1010961 (PMC10057851; doi:10.1371/journal.pcbi.1010961)
Supplement: S4 Table — Sheets “Hela detectable Protein in HPA” and “THP1 detectable Protein in HPA” contain the lists of detectable proteins in Hela and THP1 from the Human Protein Atlas for validating protein inference performances. (XLSX) [file pcbi.1010961.s004.xlsx]

## Sheet: Hela detectable Protein in HPA
Gene	Uniprot	RNA tissue specificity	RNA cell line specificity
A2M	P01023	Tissue enhanced	Group enriched
A3GALT2	U3KPV4	Not detected	Cell line enhanced
A4GALT	Q9NPC4	Low tissue specificity	Cell line enhanced
AAAS	Q9NRG9	Low tissue specificity	Low cell line specificity
AACS	Q86V21	Low tissue specificity	Low cell line specificity
AADAT	Q8N5Z0	Tissue enriched	Low cell line specificity
AAGAB	Q6PD74	Low tissue specificity	Low cell line specificity
AAK1	Q2M2I8	Tissue enhanced	Low cell line specificity
AAMDC	Q9H7C9	Tissue enhanced	Cell line enhanced
AAMP	Q13685	Low tissue specificity	Low cell line specificity
AAR2	Q9Y312	Low tissue specificity	Low cell line specificity
AARS1	P49588	Low tissue specificity	Low cell line specificity
AARS2	Q5JTZ9	Low tissue specificity	Low cell line specificity
AARSD1	Q9BTE6	Low tissue specificity	Low cell line specificity
AASDH	Q4L235	Low tissue specificity	Low cell line specificity
AASDHPPT	Q9NRN7	Low tissue specificity	Low cell line specificity
AASS	Q9UDR5	Tissue enhanced	Cell line enhanced
AATF	Q9NY61	Low tissue specificity	Low cell line specificity
AATK	Q6ZMQ8	Tissue enriched	Group enriched
ABCA1	O95477	Low tissue specificity	Cell line enhanced
ABCA2	Q9BZC7	Tissue enriched	Cell line enhanced
ABCA3	Q99758	Tissue enhanced	Cell line enhanced
ABCA4	P78363	Group enriched	Cell line enhanced
ABCA5	Q8WWZ7	Low tissue specificity	Cell line enhanced
ABCA7	Q8IZY2	Tissue enhanced	Cell line enhanced
ABCA9	Q8IUA7	Low tissue specificity	Group enriched
ABCB1	P08183	Tissue enhanced	Cell line enhanced
ABCB10	Q9NRK6	Tissue enhanced	Cell line enhanced
ABCB6	Q9NP58	Low tissue specificity	Cell line enhanced
ABCB7	O75027	Low tissue specificity	Low cell line specificity
ABCB8	Q9NUT2	Low tissue specificity	Low cell line specificity
ABCB9	Q9NP78	Tissue enhanced	Cell line enhanced
ABCC1	P33527	Low tissue specificity	Cell line enhanced
ABCC10	Q5T3U5	Low tissue specificity	Low cell line specificity
ABCC2	Q92887	Tissue enhanced	Group enriched
ABCC3	O15438	Tissue enhanced	Cell line enhanced
ABCC4	O15439	Tissue enhanced	Group enriched
ABCC5	O15440	Tissue enhanced	Cell line enhanced
ABCD1	P33897	Low tissue specificity	Cell line enhanced
ABCD3	P28288	Tissue enhanced	Low cell line specificity
ABCD4	O14678	Low tissue specificity	Low cell line specificity
ABCE1	P61221	Low tissue specificity	Low cell line specificity
ABCF1	Q8NE71	Tissue enhanced	Low cell line specificity
ABCF2	Q9UG63	Low tissue specificity	Low cell line specificity
ABCF2-H2BE1	Q9UG63	Low tissue specificity	Low cell line specificity
ABCF3	Q9NUQ8	Low tissue specificity	Low cell line specificity
ABCG1	P45844	Low tissue specificity	Cell line enhanced
ABHD10	Q9NUJ1	Low tissue specificity	Low cell line specificity
ABHD11	Q8NFV4	Low tissue specificity	Cell line enhanced
ABHD12	Q8N2K0	Low tissue specificity	Cell line enhanced
ABHD13	Q7L211	Low tissue specificity	Low cell line specificity
ABHD14A	Q9BUJ0	Low tissue specificity	Cell line enhanced
ABHD14B	Q96IU4	Low tissue specificity	Cell line enhanced
ABHD15	Q6UXT9	Tissue enhanced	Low cell line specificity
ABHD16B	Q9H3Z7	Tissue enhanced	Cell line enhanced
ABHD17A	Q96GS6	Low tissue specificity	Cell line enhanced
ABHD17B	Q5VST6	Low tissue specificity	Cell line enhanced
ABHD17C	Q6PCB6	Tissue enhanced	Cell line enhanced
ABHD18	Q0P651	Low tissue specificity	Low cell line specificity
ABHD2	P08910	Low tissue specificity	Cell line enriched
ABHD3	Q8WU67	Low tissue specificity	Cell line enhanced
ABHD4	Q8TB40	Low tissue specificity	Cell line enhanced
ABHD5	Q8WTS1	Low tissue specificity	Low cell line specificity
ABHD6	Q9BV23	Tissue enhanced	Low cell line specificity
ABHD8	Q96I13	Tissue enhanced	Cell line enhanced
ABI1	Q8IZP0	Low tissue specificity	Low cell line specificity
ABI2	Q9NYB9	Low tissue specificity	Low cell line specificity
ABI3BP	Q7Z7G0	Low tissue specificity	Cell line enhanced
ABITRAM	Q9NX38	Low tissue specificity	Low cell line specificity
ABL1	P00519	Low tissue specificity	Low cell line specificity
ABL2	P42684	Low tissue specificity	Cell line enhanced
ABLIM1	O14639	Low tissue specificity	Cell line enhanced
ABLIM2	Q6H8Q1	Group enriched	Group enriched
ABLIM3	O94929	Tissue enhanced	Cell line enhanced
ABRACL	Q9P1F3	Low tissue specificity	Cell line enhanced
ABRAXAS1	Q6UWZ7	Low tissue specificity	Cell line enhanced
ABRAXAS2	Q15018	Low tissue specificity	Low cell line specificity
ABT1	Q9ULW3	Low tissue specificity	Low cell line specificity
ABTB1	Q969K4	Low tissue specificity	Low cell line specificity
ABTB2	Q8N961	Low tissue specificity	Cell line enhanced
AC093323.1	B2RBV5	Low tissue specificity	Low cell line specificity
AC145212.1	Q8WZ33	Tissue enhanced	Cell line enhanced
ACAA1	P09110	Group enriched	Cell line enhanced
ACAA2	P42765	Tissue enhanced	Low cell line specificity
ACACA	Q13085	Low tissue specificity	Low cell line specificity
ACACB	O00763	Tissue enhanced	Cell line enriched
ACAD10	Q6JQN1	Low tissue specificity	Low cell line specificity
ACAD11	Q709F0	Group enriched	Low cell line specificity
ACAD8	Q9UKU7	Low tissue specificity	Low cell line specificity
ACAD9	Q9H845	Low tissue specificity	Low cell line specificity
ACADL	P28330	Tissue enhanced	Cell line enhanced
ACADM	P11310	Tissue enhanced	Cell line enhanced
ACADS	P16219	Tissue enhanced	Cell line enhanced
ACADSB	P45954	Tissue enhanced	Cell line enhanced
ACADVL	P49748	Tissue enhanced	Low cell line specificity
ACAP2	Q15057	Low tissue specificity	Low cell line specificity
ACAP3	Q96P50	Low tissue specificity	Low cell line specificity
ACAT1	P24752	Tissue enhanced	Cell line enhanced
ACAT2	Q9BWD1	Tissue enriched	Low cell line specificity
ACBD3	Q9H3P7	Low tissue specificity	Low cell line specificity
ACBD4	Q8NC06	Tissue enhanced	Low cell line specificity
ACBD5	Q5T8D3	Low tissue specificity	Low cell line specificity
ACBD6	Q9BR61	Low tissue specificity	Low cell line specificity
ACBD7	Q8N6N7	Tissue enhanced	Cell line enhanced
ACCS	Q96QU6	Low tissue specificity	Low cell line specificity
ACD	Q96AP0	Low tissue specificity	Low cell line specificity
ACER2	Q5QJU3	Group enriched	Group enriched
ACER3	Q9NUN7	Low tissue specificity	Low cell line specificity
ACIN1	Q9UKV3	Low tissue specificity	Low cell line specificity
ACKR3	P25106	Low tissue specificity	Cell line enhanced
ACLY	P53396	Low tissue specificity	Low cell line specificity
ACO1	P21399	Tissue enhanced	Cell line enhanced
ACO2	Q99798	Tissue enhanced	Low cell line specificity
ACOT1	Q86TX2	Tissue enhanced	Cell line enhanced
ACOT11	Q8WXI4	Tissue enhanced	Cell line enhanced
ACOT13	Q9NPJ3	Tissue enhanced	Low cell line specificity
ACOT2	P49753	Tissue enhanced	Cell line enhanced
ACOT4	Q8N9L9	Tissue enhanced	Cell line enhanced
ACOT7	O00154	Tissue enhanced	Low cell line specificity
ACOT8	O14734	Low tissue specificity	Low cell line specificity
ACOT9	Q9Y305	Low tissue specificity	Low cell line specificity
ACOX1	Q15067	Tissue enhanced	Cell line enhanced
ACOX3	O15254	Low tissue specificity	Low cell line specificity
ACP1	P24666	Low tissue specificity	Low cell line specificity
ACP2	P11117	Low tissue specificity	Low cell line specificity
ACP6	Q9NPH0	Low tissue specificity	Cell line enhanced
ACSF2	Q96CM8	Tissue enhanced	Cell line enhanced
ACSF3	Q4G176	Low tissue specificity	Cell line enhanced
ACSL1	P33121	Tissue enhanced	Cell line enhanced
ACSL3	O95573	Tissue enhanced	Cell line enhanced
ACSL4	O60488	Low tissue specificity	Cell line enhanced
ACSL5	Q9ULC5	Tissue enhanced	Cell line enhanced
ACSS2	Q9NR19	Tissue enhanced	Cell line enhanced
ACTA2	P62736	Tissue enhanced	Cell line enhanced
ACTB	P60709	Low tissue specificity	Low cell line specificity
ACTC1	P68032	Tissue enriched	Cell line enhanced
ACTG1	P63261	Low tissue specificity	Low cell line specificity
ACTG2	P63267	Tissue enhanced	Cell line enhanced
ACTL6A	O96019	Low tissue specificity	Low cell line specificity
ACTN1	P12814	Tissue enhanced	Low cell line specificity
ACTN4	O43707	Low tissue specificity	Cell line enhanced
ACTR10	Q9NZ32	Low tissue specificity	Low cell line specificity
ACTR1A	P61163	Low tissue specificity	Low cell line specificity
ACTR1B	P42025	Low tissue specificity	Low cell line specificity
ACTR2	P61160	Low tissue specificity	Low cell line specificity
ACTR3	P61158	Low tissue specificity	Low cell line specificity
ACTR3B	Q9P1U1	Low tissue specificity	Low cell line specificity
ACTR3C	Q9C0K3	Tissue enhanced	Cell line enhanced
ACTR5	Q9H9F9	Low tissue specificity	Low cell line specificity
ACTR6	Q9GZN1	Low tissue specificity	Low cell line specificity
ACTR8	Q9H981	Low tissue specificity	Low cell line specificity
ACTRT3	Q9BYD9	Tissue enriched	Cell line enhanced
ACVR1	Q04771	Low tissue specificity	Low cell line specificity
ACVR1B	P36896	Low tissue specificity	Low cell line specificity
ACVR2A	P27037	Low tissue specificity	Cell line enhanced
ACVR2B	Q13705	Low tissue specificity	Cell line enhanced
ACY1	Q03154	Group enriched	Cell line enhanced
ACYP1	P07311	Low tissue specificity	Low cell line specificity
ACYP2	P14621	Tissue enhanced	Low cell line specificity
ADA	P00813	Group enriched	Group enriched
ADAL	Q6DHV7	Low tissue specificity	Low cell line specificity
ADAM10	O14672	Low tissue specificity	Cell line enhanced
ADAM12	O43184	Tissue enriched	Cell line enhanced
ADAM15	Q13444	Low tissue specificity	Cell line enhanced
ADAM17	P78536	Low tissue specificity	Low cell line specificity
ADAM19	Q9H013	Low tissue specificity	Cell line enhanced
ADAM22	Q9P0K1	Tissue enriched	Cell line enhanced
ADAM23	O75077	Tissue enhanced	Cell line enhanced
ADAM32	Q8TC27	Tissue enriched	Cell line enhanced
ADAM9	Q13443	Low tissue specificity	Low cell line specificity
ADAMTS1	Q9UHI8	Tissue enhanced	Cell line enhanced
ADAMTS10	Q9H324	Low tissue specificity	Cell line enhanced
ADAMTS15	Q8TE58	Tissue enhanced	Cell line enhanced
ADAMTS16	Q8TE57	Tissue enhanced	Cell line enhanced
ADAMTS6	Q9UKP5	Tissue enhanced	Cell line enhanced
ADAMTS8	Q9UP79	Tissue enhanced	Cell line enhanced
ADAMTSL4	Q6UY14	Low tissue specificity	Cell line enhanced
ADAP1	O75689	Tissue enhanced	Cell line enhanced
ADAP2	Q9NPF8	Low tissue specificity	Cell line enhanced
ADAR	P55265	Low tissue specificity	Low cell line specificity
ADARB1	P78563	Tissue enhanced	Cell line enhanced
ADAT1	Q9BUB4	Low tissue specificity	Low cell line specificity
ADAT2	Q7Z6V5	Low tissue specificity	Low cell line specificity
ADCK1	Q86TW2	Low tissue specificity	Low cell line specificity
ADCK2	Q7Z695	Low tissue specificity	Low cell line specificity
ADCK5	Q3MIX3	Low tissue specificity	Low cell line specificity
ADCY3	O60266	Low tissue specificity	Low cell line specificity
ADCY6	O43306	Low tissue specificity	Cell line enhanced
ADCY7	P51828	Low tissue specificity	Cell line enhanced
ADCY9	O60503	Tissue enhanced	Cell line enhanced
ADD1	P35611	Low tissue specificity	Low cell line specificity
ADD3	Q9UEY8	Low tissue specificity	Cell line enhanced
ADGRA2	Q96PE1	Low tissue specificity	Cell line enhanced
ADGRA3	Q8IWK6	Tissue enhanced	Cell line enhanced
ADGRB2	O60241	Tissue enriched	Cell line enhanced
ADGRD1	Q6QNK2	Tissue enhanced	Cell line enhanced
ADGRE2	Q9UHX3	Tissue enhanced	Cell line enhanced
ADGRE5	P48960	Tissue enhanced	Low cell line specificity
ADGRG1	Q9Y653	Tissue enhanced	Cell line enhanced
ADGRG2	Q8IZP9	Tissue enriched	Cell line enhanced
ADGRG6	Q86SQ4	Tissue enhanced	Cell line enhanced
ADGRL1	O94910	Low tissue specificity	Cell line enhanced
ADGRL2	O95490	Low tissue specificity	Cell line enhanced
ADGRV1	Q8WXG9	Tissue enriched	Cell line enhanced
ADH5	P11766	Low tissue specificity	Low cell line specificity
ADI1	Q9BV57	Tissue enhanced	Low cell line specificity
ADIPOR1	Q96A54	Low tissue specificity	Low cell line specificity
ADIPOR2	Q86V24	Low tissue specificity	Low cell line specificity
ADIRF	Q15847	Tissue enhanced	Cell line enhanced
ADK	P55263	Tissue enhanced	Low cell line specificity
ADM	P35318	Tissue enhanced	Cell line enhanced
ADM5	C9JUS6	Low tissue specificity	Cell line enhanced
ADNP	Q9H2P0	Low tissue specificity	Low cell line specificity
ADNP2	Q6IQ32	Tissue enhanced	Low cell line specificity
ADO	Q96SZ5	Low tissue specificity	Cell line enhanced
ADORA2B	P29275	Tissue enhanced	Cell line enhanced
ADPGK	Q9BRR6	Low tissue specificity	Low cell line specificity
ADPRHL1	Q8NDY3	Group enriched	Cell line enhanced
ADPRM	Q3LIE5	Low tissue specificity	Low cell line specificity
ADPRS	Q9NX46	Low tissue specificity	Low cell line specificity
ADRA1B	P35368	Tissue enhanced	Cell line enhanced
ADRA2A	P08913	Tissue enhanced	Cell line enhanced
ADRB2	P07550	Low tissue specificity	Cell line enhanced
ADRM1	Q16186	Tissue enhanced	Cell line enhanced
ADSL	P30566	Group enriched	Low cell line specificity
ADSS1	Q8N142	Group enriched	Cell line enhanced
ADSS2	P30520	Low tissue specificity	Low cell line specificity
AEBP2	Q6ZN18	Low tissue specificity	Low cell line specificity
AEN	Q8WTP8	Low tissue specificity	Low cell line specificity
AFAP1	Q8N556	Low tissue specificity	Cell line enhanced
AFDN	P55196	Low tissue specificity	Low cell line specificity
AFF1	P51825	Low tissue specificity	Low cell line specificity
AFF4	Q9UHB7	Low tissue specificity	Low cell line specificity
AFG1L	Q8WV93	Low tissue specificity	Low cell line specificity
AFG3L2	Q9Y4W6	Low tissue specificity	Low cell line specificity
AFMID	Q63HM1	Tissue enhanced	Cell line enhanced
AFTPH	Q6ULP2	Low tissue specificity	Low cell line specificity
AGA	P20933	Low tissue specificity	Cell line enhanced
AGAP1	Q9UPQ3	Group enriched	Cell line enhanced
AGAP2	Q99490	Tissue enriched	Cell line enhanced
AGAP3	Q96P47	Low tissue specificity	Low cell line specificity
AGAP4	Q96P64	Low tissue specificity	Cell line enhanced
AGAP5	A6NIR3	Low tissue specificity	Low cell line specificity
AGAP6	Q5VW22	Low tissue specificity	Cell line enhanced
AGAP9	Q5VTM2	Low tissue specificity	Low cell line specificity
AGBL2	Q5U5Z8	Tissue enhanced	Cell line enhanced
AGBL3	Q8NEM8	Tissue enhanced	Cell line enhanced
AGBL5	Q8NDL9	Group enriched	Low cell line specificity
AGFG1	P52594	Low tissue specificity	Low cell line specificity
AGFG2	O95081	Tissue enriched	Low cell line specificity
AGGF1	Q8N302	Low tissue specificity	Low cell line specificity
AGK	Q53H12	Low tissue specificity	Low cell line specificity
AGL	P35573	Group enriched	Low cell line specificity
AGMAT	Q9BSE5	Group enriched	Cell line enhanced
AGO1	Q9UL18	Low tissue specificity	Low cell line specificity
AGO2	Q9UKV8	Low tissue specificity	Low cell line specificity
AGO3	Q9H9G7	Low tissue specificity	Low cell line specificity
AGO4	Q9HCK5	Low tissue specificity	Cell line enhanced
AGPAT2	O15120	Tissue enhanced	Cell line enhanced
AGPAT3	Q9NRZ7	Low tissue specificity	Low cell line specificity
AGPAT4	Q9NRZ5	Tissue enriched	Cell line enhanced
AGPAT5	Q9NUQ2	Low tissue specificity	Low cell line specificity
AGPS	O00116	Low tissue specificity	Low cell line specificity
AGRN	O00468	Low tissue specificity	Cell line enhanced
AGTPBP1	Q9UPW5	Tissue enhanced	Low cell line specificity
AGTRAP	Q6RW13	Low tissue specificity	Cell line enhanced
AHCTF1	Q8WYP5	Low tissue specificity	Low cell line specificity
AHCY	P23526	Low tissue specificity	Low cell line specificity
AHCYL1	O43865	Tissue enhanced	Low cell line specificity
AHCYL2	Q96HN2	Group enriched	Cell line enriched
AHDC1	Q5TGY3	Low tissue specificity	Cell line enhanced
AHI1	Q8N157	Low tissue specificity	Low cell line specificity
AHNAK	Q09666	Low tissue specificity	Cell line enhanced
AHNAK2	Q8IVF2	Tissue enhanced	Cell line enhanced
AHR	P35869	Low tissue specificity	Cell line enhanced
AHRR	A9YTQ3	Tissue enriched	Cell line enhanced
AHSA1	O95433	Low tissue specificity	Low cell line specificity
AHSG	P02765	Tissue enriched	Cell line enriched
AIDA	Q96BJ3	Low tissue specificity	Low cell line specificity
AIF1L	Q9BQI0	Tissue enhanced	Cell line enhanced
AIFM1	O95831	Low tissue specificity	Low cell line specificity
AIFM2	Q9BRQ8	Tissue enhanced	Cell line enhanced
AIG1	Q9NVV5	Tissue enhanced	Low cell line specificity
AIMP1	Q12904	Low tissue specificity	Low cell line specificity
AIMP2	Q13155	Tissue enhanced	Low cell line specificity
AIP	O00170	Low tissue specificity	Low cell line specificity
AJM1	C9J069	Tissue enhanced	Low cell line specificity
AJUBA	Q96IF1	Tissue enhanced	Cell line enhanced
AK1	P00568	Tissue enhanced	Cell line enhanced
AK2	P54819	Low tissue specificity	Low cell line specificity
AK3	Q9UIJ7	Tissue enhanced	Cell line enhanced
AK4	P27144	Tissue enhanced	Cell line enhanced
AK5	Q9Y6K8	Tissue enriched	Cell line enhanced
AK6	Q9Y3D8	Low tissue specificity	Low cell line specificity
AK7	Q96M32	Tissue enhanced	Cell line enhanced
AK9	Q5TCS8	Low tissue specificity	Low cell line specificity
AKAP1	Q92667	Tissue enhanced	Low cell line specificity
AKAP10	O43572	Low tissue specificity	Cell line enhanced
AKAP11	Q9UKA4	Low tissue specificity	Low cell line specificity
AKAP12	Q02952	Low tissue specificity	Cell line enhanced
AKAP13	Q12802	Low tissue specificity	Cell line enhanced
AKAP17A	Q02040	Low tissue specificity	Low cell line specificity
AKAP5	P24588	Group enriched	Cell line enhanced
AKAP6	Q13023	Tissue enhanced	Cell line enhanced
AKAP7	O43687, Q9P0M2	Tissue enhanced	Cell line enhanced
AKAP8	O43823	Low tissue specificity	Low cell line specificity
AKAP8L	Q9ULX6	Low tissue specificity	Low cell line specificity
AKAP9	Q99996	Low tissue specificity	Low cell line specificity
AKIP1	Q9NQ31	Low tissue specificity	Low cell line specificity
AKIRIN1	Q9H9L7	Low tissue specificity	Low cell line specificity
AKIRIN2	Q53H80	Low tissue specificity	Low cell line specificity
AKNA	Q7Z591	Tissue enhanced	Cell line enhanced
AKR1A1	P14550	Low tissue specificity	Low cell line specificity
AKR1B1	P15121	Tissue enriched	Cell line enhanced
AKR1B10	O60218	Tissue enhanced	Group enriched
AKR1C1	Q04828	Tissue enriched	Group enriched
AKR1C2	P52895	Tissue enhanced	Group enriched
AKR1C3	P42330	Tissue enhanced	Cell line enhanced
AKR7A2	O43488	Low tissue specificity	Low cell line specificity
AKT1	P31749	Low tissue specificity	Cell line enhanced
AKT1S1	Q96B36	Low tissue specificity	Low cell line specificity
AKT2	P31751	Low tissue specificity	Low cell line specificity
AKT3	Q9Y243	Tissue enhanced	Low cell line specificity
AKTIP	Q9H8T0	Low tissue specificity	Low cell line specificity
AL022312.1	L0R8F8	Tissue enhanced	Cell line enhanced
ALAD	P13716	Tissue enhanced	Low cell line specificity
ALAS1	P13196	Tissue enhanced	Low cell line specificity
ALB	P02768	Tissue enriched	Cell line enriched
ALCAM	Q13740	Tissue enriched	Cell line enhanced
ALDH16A1	Q8IZ83	Low tissue specificity	Low cell line specificity
ALDH18A1	P54886	Tissue enhanced	Low cell line specificity
ALDH1A2	O94788	Tissue enhanced	Group enriched
ALDH1A3	P47895	Tissue enhanced	Cell line enhanced
ALDH1B1	P30837	Tissue enhanced	Cell line enhanced
ALDH2	P05091	Tissue enhanced	Cell line enhanced
ALDH3A1	P30838	Tissue enhanced	Group enriched
ALDH3A2	P51648	Tissue enhanced	Cell line enhanced
ALDH3B1	P43353	Tissue enhanced	Cell line enhanced
ALDH4A1	P30038	Tissue enhanced	Cell line enhanced
ALDH5A1	P51649	Tissue enhanced	Cell line enhanced
ALDH6A1	Q02252	Group enriched	Cell line enhanced
ALDH7A1	P49419	Tissue enhanced	Cell line enhanced
ALDH8A1	Q9H2A2	Group enriched	Cell line enhanced
ALDH9A1	P49189	Low tissue specificity	Low cell line specificity
ALDOA	P04075	Group enriched	Low cell line specificity
ALDOC	P09972	Group enriched	Cell line enhanced
ALG1	Q9BT22	Low tissue specificity	Low cell line specificity
ALG10	Q5BKT4	Low tissue specificity	Low cell line specificity
ALG10B	Q5I7T1	Low tissue specificity	Low cell line specificity
ALG11	Q2TAA5	Low tissue specificity	Low cell line specificity
ALG12	Q9BV10	Low tissue specificity	Low cell line specificity
ALG13	Q9NP73	Low tissue specificity	Low cell line specificity
ALG14	Q96F25	Low tissue specificity	Low cell line specificity
ALG1L	Q6GMV1	Tissue enhanced	Cell line enhanced
ALG2	Q9H553	Low tissue specificity	Low cell line specificity
ALG3	Q92685	Low tissue specificity	Low cell line specificity
ALG5	Q9Y673	Low tissue specificity	Low cell line specificity
ALG6	Q9Y672	Low tissue specificity	Cell line enhanced
ALG8	Q9BVK2	Low tissue specificity	Low cell line specificity
ALG9	Q9H6U8	Low tissue specificity	Low cell line specificity
ALKBH1	Q13686	Low tissue specificity	Low cell line specificity
ALKBH2	Q6NS38	Low tissue specificity	Low cell line specificity
ALKBH3	Q96Q83	Low tissue specificity	Low cell line specificity
ALKBH4	Q9NXW9	Low tissue specificity	Low cell line specificity
ALKBH5	Q6P6C2	Tissue enhanced	Low cell line specificity
ALKBH6	Q3KRA9	Low tissue specificity	Low cell line specificity
ALKBH7	Q9BT30	Tissue enhanced	Low cell line specificity
ALKBH8	Q96BT7	Low tissue specificity	Low cell line specificity
ALMS1	Q8TCU4	Tissue enhanced	Cell line enhanced
ALOX12	P18054	Tissue enhanced	Group enriched
ALPK1	Q96QP1	Low tissue specificity	Low cell line specificity
ALPK2	Q86TB3	Group enriched	Cell line enhanced
ALPL	P05186	Tissue enhanced	Cell line enhanced
ALPP	P05187	Group enriched	Group enriched
ALS2	Q96Q42	Low tissue specificity	Cell line enhanced
ALS2CL	Q60I27	Tissue enhanced	Cell line enhanced
ALX1	Q15699	Tissue enhanced	Cell line enhanced
ALX3	O95076	Tissue enhanced	Low cell line specificity
AMACR	Q9UHK6	Tissue enhanced	Cell line enhanced
AMBP	P02760	Tissue enriched	Cell line enriched
AMBRA1	Q9C0C7	Low tissue specificity	Low cell line specificity
AMD1	P17707	Tissue enhanced	Low cell line specificity
AMDHD1	Q96NU7	Tissue enhanced	Cell line enhanced
AMDHD2	Q9Y303	Low tissue specificity	Low cell line specificity
AMER1	Q5JTC6	Tissue enhanced	Cell line enhanced
AMFR	Q9UKV5	Low tissue specificity	Low cell line specificity
AMIGO1	Q86WK6	Low tissue specificity	Cell line enhanced
AMIGO2	Q86SJ2	Low tissue specificity	Cell line enhanced
AMIGO3	Q86WK7	Low tissue specificity	Cell line enhanced
AMMECR1	Q9Y4X0	Low tissue specificity	Low cell line specificity
AMMECR1L	Q6DCA0	Low tissue specificity	Low cell line specificity
AMN1	Q8IY45	Tissue enhanced	Low cell line specificity
AMOTL1	Q8IY63	Tissue enhanced	Cell line enhanced
AMOTL2	Q9Y2J4	Low tissue specificity	Cell line enhanced
AMPD2	Q01433	Low tissue specificity	Low cell line specificity
AMPD3	Q01432	Tissue enhanced	Cell line enhanced
AMY2B	P19961	Tissue enriched	Cell line enhanced
AMZ2	Q86W34	Low tissue specificity	Low cell line specificity
ANAPC1	Q9H1A4	Low tissue specificity	Low cell line specificity
ANAPC10	Q9UM13	Low tissue specificity	Low cell line specificity
ANAPC11	Q9NYG5	Low tissue specificity	Low cell line specificity
ANAPC13	Q9BS18	Low tissue specificity	Low cell line specificity
ANAPC15	P60006	Low tissue specificity	Low cell line specificity
ANAPC16	Q96DE5	Low tissue specificity	Cell line enhanced
ANAPC2	Q9UJX6	Low tissue specificity	Low cell line specificity
ANAPC4	Q9UJX5	Low tissue specificity	Low cell line specificity
ANAPC5	Q9UJX4	Low tissue specificity	Low cell line specificity
ANAPC7	Q9UJX3	Low tissue specificity	Low cell line specificity
ANG	P03950	Tissue enriched	Group enriched
ANGEL1	Q9UNK9	Low tissue specificity	Low cell line specificity
ANGEL2	Q5VTE6	Low tissue specificity	Low cell line specificity
ANGPTL8	Q6UXH0	Tissue enriched	Group enriched
ANK3	Q12955	Low tissue specificity	Cell line enhanced
ANKDD1A	Q495B1	Low tissue specificity	Cell line enhanced
ANKEF1	Q9NU02	Tissue enhanced	Cell line enhanced
ANKFN1	Q8N957	Group enriched	Cell line enhanced
ANKFY1	Q9P2R3	Low tissue specificity	Low cell line specificity
ANKH	Q9HCJ1	Low tissue specificity	Cell line enhanced
ANKHD1	Q8IWZ3	Low tissue specificity	Low cell line specificity
ANKIB1	Q9P2G1	Tissue enhanced	Low cell line specificity
ANKLE2	Q86XL3	Low tissue specificity	Low cell line specificity
ANKMY1	Q9P2S6	Tissue enhanced	Low cell line specificity
ANKMY2	Q8IV38	Low tissue specificity	Low cell line specificity
ANKRA2	Q9H9E1	Low tissue specificity	Low cell line specificity
ANKRD1	Q15327	Tissue enriched	Cell line enhanced
ANKRD10	Q9NXR5	Low tissue specificity	Low cell line specificity
ANKRD11	Q6UB99	Low tissue specificity	Low cell line specificity
ANKRD12	Q6UB98	Tissue enhanced	Cell line enhanced
ANKRD13A	Q8IZ07	Low tissue specificity	Cell line enhanced
ANKRD13B	Q86YJ7	Low tissue specificity	Cell line enhanced
ANKRD13C	Q8N6S4	Low tissue specificity	Low cell line specificity
ANKRD13D	Q6ZTN6	Low tissue specificity	Cell line enhanced
ANKRD16	Q6P6B7	Low tissue specificity	Low cell line specificity
ANKRD17	O75179	Low tissue specificity	Low cell line specificity
ANKRD18A	Q8IVF6	Tissue enhanced	Cell line enhanced
ANKRD18B	A2A2Z9	Group enriched	Cell line enhanced
ANKRD26	Q9UPS8	Low tissue specificity	Low cell line specificity
ANKRD27	Q96NW4	Low tissue specificity	Cell line enhanced
ANKRD28	O15084	Low tissue specificity	Low cell line specificity
ANKRD29	Q8N6D5	Low tissue specificity	Cell line enhanced
ANKRD33B	A6NCL7	Tissue enhanced	Cell line enhanced
ANKRD34A	Q69YU3	Tissue enhanced	Cell line enhanced
ANKRD36	A6QL64	Tissue enhanced	Low cell line specificity
ANKRD36B	Q8N2N9	Tissue enhanced	Low cell line specificity
ANKRD36C	Q5JPF3	Tissue enhanced	Cell line enhanced
ANKRD37	Q7Z713	Tissue enhanced	Cell line enhanced
ANKRD39	Q53RE8	Low tissue specificity	Cell line enhanced
ANKRD40	Q6AI12	Tissue enhanced	Low cell line specificity
ANKRD40CL	Q53H64	Tissue enriched	Cell line enhanced
ANKRD42	Q8N9B4	Tissue enhanced	Cell line enhanced
ANKRD44	Q8N8A2	Tissue enhanced	Cell line enhanced
ANKRD46	Q86W74	Low tissue specificity	Low cell line specificity
ANKRD49	Q8WVL7	Low tissue specificity	Low cell line specificity
ANKRD50	Q9ULJ7	Low tissue specificity	Cell line enhanced
ANKRD52	Q8NB46	Low tissue specificity	Low cell line specificity
ANKRD54	Q6NXT1	Low tissue specificity	Low cell line specificity
ANKRD61	A6NGH8	Group enriched	Cell line enhanced
ANKRD9	Q96BM1	Tissue enhanced	Low cell line specificity
ANKS1A	Q92625	Low tissue specificity	Cell line enhanced
ANKS3	Q6ZW76	Low tissue specificity	Low cell line specificity
ANKS6	Q68DC2	Low tissue specificity	Low cell line specificity
ANKZF1	Q9H8Y5	Low tissue specificity	Low cell line specificity
ANLN	Q9NQW6	Tissue enriched	Cell line enhanced
ANO10	Q9NW15	Low tissue specificity	Low cell line specificity
ANO2	Q9NQ90	Tissue enriched	Cell line enhanced
ANO4	Q32M45	Tissue enhanced	Cell line enhanced
ANO6	Q4KMQ2	Low tissue specificity	Low cell line specificity
ANO8	Q9HCE9	Low tissue specificity	Low cell line specificity
ANOS1	P23352	Tissue enhanced	Group enriched
ANP32A	P39687	Low tissue specificity	Low cell line specificity
ANP32B	Q92688	Low tissue specificity	Low cell line specificity
ANP32E	Q9BTT0	Low tissue specificity	Low cell line specificity
ANPEP	P15144	Group enriched	Cell line enhanced
ANTKMT	Q9BQD7	Low tissue specificity	Cell line enhanced
ANTXR1	Q9H6X2	Low tissue specificity	Cell line enhanced
ANTXR2	P58335	Low tissue specificity	Cell line enhanced
ANXA1	P04083	Tissue enhanced	Low cell line specificity
ANXA10	Q9UJ72	Tissue enriched	Group enriched
ANXA11	P50995	Low tissue specificity	Low cell line specificity
ANXA2	P07355	Tissue enhanced	Low cell line specificity
ANXA2R	Q3ZCQ2	Tissue enhanced	Cell line enhanced
ANXA3	P12429	Tissue enhanced	Cell line enhanced
ANXA4	P09525	Tissue enhanced	Cell line enhanced
ANXA5	P08758	Low tissue specificity	Low cell line specificity
ANXA6	P08133	Low tissue specificity	Cell line enhanced
ANXA7	P20073	Low tissue specificity	Cell line enhanced
ANXA8	P13928	Tissue enhanced	Cell line enhanced
ANXA8L1	Q5VT79	Group enriched	Cell line enhanced
ANXA9	O76027	Low tissue specificity	Cell line enhanced
AOC2	O75106	Low tissue specificity	Cell line enhanced
AOPEP	Q8N6M6	Low tissue specificity	Cell line enhanced
AOX1	Q06278	Group enriched	Cell line enhanced
AP002495.1	Q6ZNB5	Low tissue specificity	Low cell line specificity
AP1AR	Q63HQ0	Low tissue specificity	Low cell line specificity
AP1B1	Q10567	Low tissue specificity	Low cell line specificity
AP1G1	O43747	Low tissue specificity	Low cell line specificity
AP1G2	O75843	Low tissue specificity	Cell line enhanced
AP1M1	Q9BXS5	Low tissue specificity	Low cell line specificity
AP1M2	Q9Y6Q5	Low tissue specificity	Cell line enhanced
AP1S1	P61966	Low tissue specificity	Low cell line specificity
AP1S2	P56377	Tissue enriched	Cell line enhanced
AP1S3	Q96PC3	Tissue enhanced	Cell line enhanced
AP2A1	O95782	Low tissue specificity	Low cell line specificity
AP2A2	O94973	Low tissue specificity	Low cell line specificity
AP2B1	P63010	Low tissue specificity	Low cell line specificity
AP2M1	Q96CW1	Low tissue specificity	Low cell line specificity
AP2S1	P53680	Low tissue specificity	Low cell line specificity
AP3B1	O00203	Low tissue specificity	Low cell line specificity
AP3D1	O14617	Low tissue specificity	Low cell line specificity
AP3M1	Q9Y2T2	Low tissue specificity	Cell line enhanced
AP3M2	P53677	Low tissue specificity	Low cell line specificity
AP3S1	Q92572	Low tissue specificity	Low cell line specificity
AP3S2	P59780	Low tissue specificity	Low cell line specificity
AP4B1	Q9Y6B7	Low tissue specificity	Cell line enhanced
AP4E1	Q9UPM8	Low tissue specificity	Low cell line specificity
AP4M1	O00189	Low tissue specificity	Low cell line specificity
AP4S1	Q9Y587	Low tissue specificity	Low cell line specificity
AP5B1	Q2VPB7	Tissue enriched	Low cell line specificity
AP5M1	Q9H0R1	Low tissue specificity	Low cell line specificity
AP5S1	Q9NUS5	Low tissue specificity	Low cell line specificity
AP5Z1	O43299	Low tissue specificity	Cell line enhanced
APAF1	O14727	Tissue enhanced	Low cell line specificity
APBA3	O96018	Low tissue specificity	Cell line enhanced
APBB1	O00213	Tissue enhanced	Cell line enhanced
APBB2	Q92870	Tissue enhanced	Cell line enhanced
APBB3	O95704	Tissue enhanced	Cell line enhanced
APC	P25054	Tissue enhanced	Low cell line specificity
APEH	P13798	Low tissue specificity	Low cell line specificity
APEX1	P27695	Low tissue specificity	Low cell line specificity
APEX2	Q9UBZ4	Low tissue specificity	Low cell line specificity
APH1A	Q96BI3	Low tissue specificity	Low cell line specificity
APH1B	Q8WW43	Tissue enriched	Low cell line specificity
API5	Q9BZZ5	Low tissue specificity	Low cell line specificity
APIP	Q96GX9	Low tissue specificity	Low cell line specificity
APLP1	P51693	Tissue enriched	Cell line enhanced
APLP2	Q06481	Low tissue specificity	Low cell line specificity
APMAP	Q9HDC9	Tissue enhanced	Low cell line specificity
APOA1	P02647	Tissue enriched	Cell line enriched
APOA2	P02652	Tissue enriched	Cell line enriched
APOBEC3B	Q9UH17	Tissue enhanced	Cell line enhanced
APOBEC3C	Q9NRW3	Low tissue specificity	Low cell line specificity
APOC1	P02654	Tissue enriched	Cell line enhanced
APOC2	P02655	Tissue enriched	Group enriched
APOE	P02649	Group enriched	Cell line enhanced
APOH	P02749	Tissue enriched	Cell line enriched
APOL1	O14791	Tissue enhanced	Cell line enhanced
APOL2	Q9BQE5	Low tissue specificity	Low cell line specificity
APOL3	O95236	Low tissue specificity	Cell line enhanced
APOL6	Q9BWW8	Tissue enhanced	Low cell line specificity
APOLD1	Q96LR9	Tissue enhanced	Cell line enhanced
APOO	Q9BUR5	Low tissue specificity	Low cell line specificity
APOOL	Q6UXV4	Low tissue specificity	Low cell line specificity
APP	P05067	Low tissue specificity	Low cell line specificity
APPBP2	Q92624	Low tissue specificity	Cell line enhanced
APPL1	Q9UKG1	Low tissue specificity	Low cell line specificity
APPL2	Q8NEU8	Low tissue specificity	Cell line enhanced
APRT	P07741	Low tissue specificity	Low cell line specificity
APTX	Q7Z2E3	Low tissue specificity	Low cell line specificity
AQP1	P29972	Low tissue specificity	Cell line enhanced
AQP11	Q8NBQ7	Tissue enhanced	Cell line enhanced
AQP3	Q92482	Tissue enhanced	Cell line enhanced
AQR	O60306	Low tissue specificity	Low cell line specificity
AR	P10275	Tissue enhanced	Cell line enhanced
ARAF	P10398	Low tissue specificity	Low cell line specificity
ARAP1	Q96P48	Low tissue specificity	Low cell line specificity
ARAP2	Q8WZ64	Tissue enhanced	Cell line enhanced
ARAP3	Q8WWN8	Low tissue specificity	Cell line enhanced
ARCN1	P48444	Low tissue specificity	Low cell line specificity
AREG	P15514	Tissue enhanced	Cell line enhanced
AREL1	O15033	Low tissue specificity	Low cell line specificity
ARF1	P84077	Low tissue specificity	Low cell line specificity
ARF3	P61204	Low tissue specificity	Low cell line specificity
ARF4	P18085	Low tissue specificity	Low cell line specificity
ARF5	P84085	Low tissue specificity	Low cell line specificity
ARF6	P62330	Low tissue specificity	Low cell line specificity
ARFGAP1	Q8N6T3	Low tissue specificity	Low cell line specificity
ARFGAP2	Q8N6H7	Low tissue specificity	Low cell line specificity
ARFGAP3	Q9NP61	Low tissue specificity	Low cell line specificity
ARFGEF1	Q9Y6D6	Low tissue specificity	Low cell line specificity
ARFGEF2	Q9Y6D5	Tissue enhanced	Low cell line specificity
ARFGEF3	Q5TH69	Tissue enhanced	Cell line enhanced
ARFIP1	P53367	Low tissue specificity	Low cell line specificity
ARFIP2	P53365	Low tissue specificity	Low cell line specificity
ARFRP1	Q13795	Low tissue specificity	Low cell line specificity
ARG2	P78540	Tissue enhanced	Cell line enhanced
ARGLU1	Q9NWB6	Low tissue specificity	Low cell line specificity
ARHGAP1	Q07960	Low tissue specificity	Low cell line specificity
ARHGAP10	A1A4S6	Low tissue specificity	Low cell line specificity
ARHGAP11A	Q6P4F7	Tissue enhanced	Low cell line specificity
ARHGAP11B	Q3KRB8	Tissue enhanced	Cell line enhanced
ARHGAP12	Q8IWW6	Low tissue specificity	Low cell line specificity
ARHGAP17	Q68EM7	Low tissue specificity	Low cell line specificity
ARHGAP18	Q8N392	Low tissue specificity	Cell line enhanced
ARHGAP19	Q14CB8	Tissue enhanced	Low cell line specificity
ARHGAP21	Q5T5U3	Tissue enhanced	Low cell line specificity
ARHGAP23	Q9P227	Tissue enhanced	Cell line enhanced
ARHGAP27	Q6ZUM4	Tissue enhanced	Cell line enhanced
ARHGAP28	Q9P2N2	Group enriched	Cell line enhanced
ARHGAP29	Q52LW3	Low tissue specificity	Cell line enhanced
ARHGAP32	A7KAX9	Low tissue specificity	Cell line enhanced
ARHGAP33	O14559	Low tissue specificity	Cell line enhanced
ARHGAP35	Q9NRY4	Low tissue specificity	Low cell line specificity
ARHGAP39	Q9C0H5	Tissue enhanced	Cell line enhanced
ARHGAP42	A6NI28	Tissue enhanced	Cell line enhanced
ARHGAP44	Q17R89	Tissue enhanced	Cell line enhanced
ARHGAP45	Q92619	Group enriched	Cell line enhanced
ARHGAP5	Q13017	Low tissue specificity	Low cell line specificity
ARHGDIA	P52565	Low tissue specificity	Low cell line specificity
ARHGDIB	P52566	Group enriched	Cell line enhanced
ARHGEF1	Q92888	Tissue enhanced	Low cell line specificity
ARHGEF10	O15013	Low tissue specificity	Low cell line specificity
ARHGEF10L	Q9HCE6	Tissue enhanced	Cell line enhanced
ARHGEF11	O15085	Low tissue specificity	Cell line enhanced
ARHGEF12	Q9NZN5	Low tissue specificity	Low cell line specificity
ARHGEF16	Q5VV41	Tissue enhanced	Cell line enhanced
ARHGEF17	Q96PE2	Low tissue specificity	Low cell line specificity
ARHGEF18	Q6ZSZ5	Low tissue specificity	Low cell line specificity
ARHGEF19	Q8IW93	Tissue enhanced	Cell line enhanced
ARHGEF2	Q92974	Low tissue specificity	Low cell line specificity
ARHGEF25	Q86VW2	Low tissue specificity	Cell line enhanced
ARHGEF26	Q96DR7	Low tissue specificity	Cell line enhanced
ARHGEF28	Q8N1W1	Tissue enhanced	Cell line enhanced
ARHGEF3	Q9NR81	Low tissue specificity	Cell line enhanced
ARHGEF33	A8MVX0	Tissue enriched	Group enriched
ARHGEF35	A5YM69	Low tissue specificity	Cell line enhanced
ARHGEF37	A1IGU5	Low tissue specificity	Cell line enhanced
ARHGEF39	Q8N4T4	Low tissue specificity	Low cell line specificity
ARHGEF4	Q9NR80	Tissue enhanced	Cell line enhanced
ARHGEF40	Q8TER5	Low tissue specificity	Cell line enhanced
ARHGEF5	Q12774	Tissue enhanced	Cell line enhanced
ARHGEF7	Q14155	Low tissue specificity	Low cell line specificity
ARHGEF9	O43307	Tissue enhanced	Cell line enhanced
ARID1A	O14497	Low tissue specificity	Low cell line specificity
ARID1B	Q8NFD5	Low tissue specificity	Low cell line specificity
ARID2	Q68CP9	Low tissue specificity	Low cell line specificity
ARID3A	Q99856	Tissue enhanced	Cell line enhanced
ARID3B	Q8IVW6	Tissue enhanced	Cell line enhanced
ARID4A	P29374	Low tissue specificity	Low cell line specificity
ARID4B	Q4LE39	Low tissue specificity	Low cell line specificity
ARID5A	Q03989	Low tissue specificity	Group enriched
ARID5B	Q14865	Tissue enhanced	Cell line enhanced
ARIH1	Q9Y4X5	Tissue enhanced	Low cell line specificity
ARIH2	O95376	Low tissue specificity	Low cell line specificity
ARL1	P40616	Low tissue specificity	Low cell line specificity
ARL10	Q8N8L6	Low tissue specificity	Low cell line specificity
ARL13B	Q3SXY8	Tissue enhanced	Low cell line specificity
ARL14EP	Q8N8R7	Low tissue specificity	Low cell line specificity
ARL15	Q9NXU5	Low tissue specificity	Low cell line specificity
ARL17A	Q8IVW1	Low tissue specificity	Low cell line specificity
ARL17B	Q8IVW1	Low tissue specificity	Cell line enhanced
ARL2	P36404	Low tissue specificity	Low cell line specificity
ARL2BP	Q9Y2Y0	Low tissue specificity	Low cell line specificity
ARL3	P36405	Tissue enhanced	Low cell line specificity
ARL4A	P40617	Tissue enhanced	Cell line enhanced
ARL4D	P49703	Tissue enhanced	Cell line enhanced
ARL5A	Q9Y689	Low tissue specificity	Low cell line specificity
ARL5B	Q96KC2	Low tissue specificity	Low cell line specificity
ARL6	Q9H0F7	Tissue enhanced	Cell line enhanced
ARL6IP1	Q15041	Low tissue specificity	Low cell line specificity
ARL6IP4	Q66PJ3	Low tissue specificity	Low cell line specificity
ARL6IP5	O75915	Low tissue specificity	Low cell line specificity
ARL6IP6	Q8N6S5	Low tissue specificity	Low cell line specificity
ARL8A	Q96BM9	Low tissue specificity	Low cell line specificity
ARL8B	Q9NVJ2	Low tissue specificity	Low cell line specificity
ARMC1	Q9NVT9	Low tissue specificity	Low cell line specificity
ARMC10	Q8N2F6	Low tissue specificity	Low cell line specificity
ARMC2	Q8NEN0	Tissue enhanced	Low cell line specificity
ARMC4	Q5T2S8	Group enriched	Cell line enhanced
ARMC5	Q96C12	Low tissue specificity	Cell line enhanced
ARMC6	Q6NXE6	Tissue enhanced	Low cell line specificity
ARMC7	Q9H6L4	Low tissue specificity	Low cell line specificity
ARMC8	Q8IUR7	Low tissue specificity	Low cell line specificity
ARMC9	Q7Z3E5	Tissue enhanced	Cell line enhanced
ARMCX1	Q9P291	Low tissue specificity	Cell line enhanced
ARMCX2	Q7L311	Tissue enhanced	Cell line enhanced
ARMCX3	Q9UH62	Low tissue specificity	Low cell line specificity
ARMCX4	Q5H9R4	Low tissue specificity	Cell line enhanced
ARMCX5	Q6P1M9	Low tissue specificity	Cell line enhanced
ARMCX6	Q7L4S7	Low tissue specificity	Low cell line specificity
ARMH1	Q6PIY5	Tissue enhanced	Cell line enhanced
ARMH3	Q5T2E6	Low tissue specificity	Low cell line specificity
ARMT1	Q9H993	Low tissue specificity	Low cell line specificity
ARNT	P27540	Low tissue specificity	Cell line enriched
ARNTL	O00327	Low tissue specificity	Low cell line specificity
ARNTL2	Q8WYA1	Tissue enhanced	Cell line enhanced
ARPC1A	Q92747	Low tissue specificity	Low cell line specificity
ARPC1B	O15143	Tissue enhanced	Cell line enhanced
ARPC2	O15144	Low tissue specificity	Low cell line specificity
ARPC3	O15145	Low tissue specificity	Low cell line specificity
ARPC4	P59998	Low tissue specificity	Low cell line specificity
ARPC5	O15511	Low tissue specificity	Low cell line specificity
ARPC5L	Q9BPX5	Low tissue specificity	Cell line enhanced
ARPIN	Q7Z6K5	Low tissue specificity	Low cell line specificity
ARPP19	P56211	Low tissue specificity	Low cell line specificity
ARRB1	P49407	Low tissue specificity	Cell line enhanced
ARRB2	P32121	Tissue enhanced	Cell line enhanced
ARRDC1	Q8N5I2	Low tissue specificity	Cell line enhanced
ARRDC2	Q8TBH0	Tissue enhanced	Cell line enhanced
ARRDC3	Q96B67	Low tissue specificity	Low cell line specificity
ARRDC4	Q8NCT1	Tissue enhanced	Cell line enhanced
ARSA	P15289	Low tissue specificity	Cell line enhanced
ARSB	P15848	Low tissue specificity	Low cell line specificity
ARSG	Q96EG1	Tissue enhanced	Low cell line specificity
ARSJ	Q5FYB0	Low tissue specificity	Cell line enhanced
ARSK	Q6UWY0	Tissue enhanced	Low cell line specificity
ARTN	Q5T4W7	Low tissue specificity	Group enriched
ARV1	Q9H2C2	Low tissue specificity	Low cell line specificity
AS3MT	Q9HBK9	Tissue enriched	Cell line enhanced
ASAH1	Q13510	Tissue enhanced	Cell line enhanced
ASAH2	Q9NR71	Tissue enriched	Low cell line specificity
ASAH2B	P0C7U1	Tissue enhanced	Cell line enhanced
ASAP1	Q9ULH1	Low tissue specificity	Cell line enhanced
ASAP2	O43150	Tissue enhanced	Low cell line specificity
ASAP3	Q8TDY4	Low tissue specificity	Cell line enhanced
ASB1	Q9Y576	Low tissue specificity	Low cell line specificity
ASB13	Q8WXK3	Tissue enhanced	Cell line enhanced
ASB14	A6NK59	Group enriched	Low cell line specificity
ASB16	Q96NS5	Tissue enriched	Cell line enhanced
ASB3	Q9Y575	Low tissue specificity	Low cell line specificity
ASB6	Q9NWX5	Low tissue specificity	Low cell line specificity
ASB7	Q9H672	Low tissue specificity	Low cell line specificity
ASB8	Q9H765	Tissue enhanced	Low cell line specificity
ASB9	Q96DX5	Group enriched	Cell line enhanced
ASCC1	Q8N9N2	Low tissue specificity	Low cell line specificity
ASCC2	Q9H1I8	Low tissue specificity	Low cell line specificity
ASCC3	Q8N3C0	Low tissue specificity	Low cell line specificity
ASDURF	L0R819	Low tissue specificity	Cell line enhanced
ASF1A	Q9Y294	Low tissue specificity	Low cell line specificity
ASF1B	Q9NVP2	Tissue enhanced	Low cell line specificity
ASGR1	P07306	Tissue enriched	Cell line enriched
ASH1L	Q9NR48	Low tissue specificity	Low cell line specificity
ASH2L	Q9UBL3	Low tissue specificity	Cell line enhanced
ASIC1	P78348	Tissue enriched	Cell line enhanced
ASIC3	Q9UHC3	Tissue enhanced	Cell line enhanced
ASL	P04424	Tissue enriched	Low cell line specificity
ASMTL	O95671	Low tissue specificity	Cell line enhanced
ASNS	P08243	Tissue enhanced	Low cell line specificity
ASNSD1	Q9NWL6	Low tissue specificity	Low cell line specificity
ASPH	Q12797	Tissue enhanced	Cell line enhanced
ASPHD1	Q5U4P2	Group enriched	Cell line enhanced
ASPM	Q8IZT6	Group enriched	Low cell line specificity
ASPSCR1	Q9BZE9	Low tissue specificity	Cell line enriched
ASRGL1	Q7L266	Tissue enhanced	Cell line enhanced
ASS1	P00966	Group enriched	Cell line enhanced
ASTE1	Q2TB18	Low tissue specificity	Low cell line specificity
ASTN2	O75129	Tissue enhanced	Cell line enhanced
ASXL1	Q8IXJ9	Low tissue specificity	Low cell line specificity
ASXL2	Q76L83	Low tissue specificity	Low cell line specificity
ATAD1	Q8NBU5	Low tissue specificity	Low cell line specificity
ATAD2	Q6PL18	Tissue enhanced	Cell line enhanced
ATAD2B	Q9ULI0	Low tissue specificity	Low cell line specificity
ATAD3A	Q9NVI7	Low tissue specificity	Low cell line specificity
ATAD3B	Q5T9A4	Low tissue specificity	Low cell line specificity
ATAD5	Q96QE3	Tissue enhanced	Low cell line specificity
ATCAY	Q86WG3	Group enriched	Cell line enhanced
ATE1	O95260	Low tissue specificity	Low cell line specificity
ATF1	P18846	Low tissue specificity	Low cell line specificity
ATF2	P15336	Low tissue specificity	Low cell line specificity
ATF3	P18847	Low tissue specificity	Cell line enhanced
ATF4	P18848	Low tissue specificity	Low cell line specificity
ATF5	Q9Y2D1	Tissue enriched	Cell line enhanced
ATF6	P18850	Low tissue specificity	Low cell line specificity
ATF6B	Q99941	Low tissue specificity	Low cell line specificity
ATF7	P17544	Low tissue specificity	Low cell line specificity
ATF7IP	Q6VMQ6	Low tissue specificity	Low cell line specificity
ATF7IP2	Q5U623	Tissue enhanced	Cell line enhanced
ATG10	Q9H0Y0	Low tissue specificity	Low cell line specificity
ATG101	Q9BSB4	Low tissue specificity	Low cell line specificity
ATG12	O94817	Low tissue specificity	Low cell line specificity
ATG13	O75143	Low tissue specificity	Low cell line specificity
ATG14	Q6ZNE5	Low tissue specificity	Low cell line specificity
ATG16L1	Q676U5	Low tissue specificity	Low cell line specificity
ATG2A	Q2TAZ0	Low tissue specificity	Low cell line specificity
ATG2B	Q96BY7	Low tissue specificity	Low cell line specificity
ATG3	Q9NT62	Low tissue specificity	Low cell line specificity
ATG4A	Q8WYN0	Low tissue specificity	Cell line enhanced
ATG4B	Q9Y4P1	Low tissue specificity	Low cell line specificity
ATG4C	Q96DT6	Tissue enriched	Low cell line specificity
ATG4D	Q86TL0	Low tissue specificity	Cell line enhanced
ATG5	Q9H1Y0	Low tissue specificity	Low cell line specificity
ATG7	O95352	Low tissue specificity	Low cell line specificity
ATG9A	Q7Z3C6	Low tissue specificity	Low cell line specificity
ATIC	P31939	Low tissue specificity	Low cell line specificity
ATL2	Q8NHH9	Low tissue specificity	Low cell line specificity
ATL3	Q6DD88	Low tissue specificity	Low cell line specificity
ATM	Q13315	Low tissue specificity	Cell line enhanced
ATMIN	O43313	Low tissue specificity	Low cell line specificity
ATN1	P54259	Low tissue specificity	Low cell line specificity
ATOH8	Q96SQ7	Tissue enhanced	Cell line enhanced
ATOX1	O00244	Low tissue specificity	Low cell line specificity
ATP10D	Q9P241	Low tissue specificity	Cell line enhanced
ATP11A	P98196	Low tissue specificity	Low cell line specificity
ATP11B	Q9Y2G3	Low tissue specificity	Low cell line specificity
ATP11C	Q8NB49	Tissue enhanced	Low cell line specificity
ATP13A1	Q9HD20	Low tissue specificity	Low cell line specificity
ATP13A2	Q9NQ11	Tissue enhanced	Low cell line specificity
ATP13A3	Q9H7F0	Low tissue specificity	Low cell line specificity
ATP1A1	P05023	Tissue enhanced	Cell line enhanced
ATP1B1	P05026	Tissue enhanced	Cell line enhanced
ATP1B3	P54709	Low tissue specificity	Low cell line specificity
ATP2A1	O14983	Group enriched	Cell line enhanced
ATP2A2	P16615	Group enriched	Low cell line specificity
ATP2A3	Q93084	Tissue enhanced	Cell line enhanced
ATP2B1	P20020	Tissue enhanced	Cell line enhanced
ATP2B4	P23634	Tissue enhanced	Cell line enhanced
ATP2C1	P98194	Low tissue specificity	Low cell line specificity
ATP5F1A	P25705	Tissue enhanced	Low cell line specificity
ATP5F1B	P06576	Tissue enhanced	Low cell line specificity
ATP5F1C	P36542	Tissue enhanced	Low cell line specificity
ATP5F1D	P30049	Tissue enhanced	Low cell line specificity
ATP5F1E	P56381	Low tissue specificity	Low cell line specificity
ATP5IF1	Q9UII2	Low tissue specificity	Low cell line specificity
ATP5MC1	P05496	Tissue enhanced	Cell line enhanced
ATP5MC2	Q06055	Low tissue specificity	Low cell line specificity
ATP5MC3	P48201	Tissue enhanced	Low cell line specificity
ATP5MD	Q96IX5	Low tissue specificity	Low cell line specificity
ATP5ME	P56385	Tissue enhanced	Low cell line specificity
ATP5MF	P56134	Low tissue specificity	Low cell line specificity
ATP5MG	O75964	Low tissue specificity	Low cell line specificity
ATP5MPL	P56378	Low tissue specificity	Low cell line specificity
ATP5PB	P24539	Tissue enhanced	Low cell line specificity
ATP5PD	O75947	Low tissue specificity	Low cell line specificity
ATP5PF	P18859	Tissue enhanced	Low cell line specificity
ATP5PO	P48047	Tissue enhanced	Low cell line specificity
ATP6AP1	Q15904	Low tissue specificity	Low cell line specificity
ATP6AP2	O75787	Tissue enriched	Low cell line specificity
ATP6V0A1	Q93050	Tissue enhanced	Low cell line specificity
ATP6V0A2	Q9Y487	Low tissue specificity	Cell line enhanced
ATP6V0B	Q99437	Low tissue specificity	Low cell line specificity
ATP6V0C	P27449	Low tissue specificity	Low cell line specificity
ATP6V0D1	P61421	Low tissue specificity	Low cell line specificity
ATP6V0E1	O15342	Low tissue specificity	Low cell line specificity
ATP6V0E2	Q8NHE4	Tissue enhanced	Cell line enhanced
ATP6V1A	P38606	Low tissue specificity	Low cell line specificity
ATP6V1B2	P21281	Low tissue specificity	Cell line enhanced
ATP6V1C1	P21283	Low tissue specificity	Low cell line specificity
ATP6V1C2	Q8NEY4	Tissue enhanced	Group enriched
ATP6V1D	Q9Y5K8	Low tissue specificity	Low cell line specificity
ATP6V1E1	P36543	Low tissue specificity	Low cell line specificity
ATP6V1E2	Q96A05	Tissue enriched	Cell line enhanced
ATP6V1F	Q16864	Low tissue specificity	Low cell line specificity
ATP6V1G1	O75348	Low tissue specificity	Low cell line specificity
ATP6V1H	Q9UI12	Low tissue specificity	Low cell line specificity
ATP7A	Q04656	Low tissue specificity	Low cell line specificity
ATP8A1	Q9Y2Q0	Tissue enhanced	Cell line enhanced
ATP8B1	O43520	Tissue enhanced	Cell line enhanced
ATP8B2	P98198	Low tissue specificity	Cell line enhanced
ATP8B3	O60423	Group enriched	Cell line enhanced
ATP8B4	Q8TF62	Tissue enriched	Cell line enhanced
ATP9A	O75110	Low tissue specificity	Cell line enhanced
ATP9B	O43861	Low tissue specificity	Low cell line specificity
ATPAF1	Q5TC12	Tissue enhanced	Low cell line specificity
ATPAF2	Q8N5M1	Low tissue specificity	Cell line enhanced
ATPSCKMT	Q6P4H8	Low tissue specificity	Cell line enhanced
ATR	Q13535	Low tissue specificity	Low cell line specificity
ATRAID	Q6UW56	Low tissue specificity	Low cell line specificity
ATRIP	Q8WXE1	Tissue enhanced	Low cell line specificity
ATRN	O75882	Low tissue specificity	Low cell line specificity
ATRX	P46100	Low tissue specificity	Low cell line specificity
ATXN1	P54253	Low tissue specificity	Cell line enhanced
ATXN10	Q9UBB4	Low tissue specificity	Low cell line specificity
ATXN1L	P0C7T5	Low tissue specificity	Low cell line specificity
ATXN2	Q99700	Low tissue specificity	Low cell line specificity
ATXN2L	Q8WWM7	Low tissue specificity	Low cell line specificity
ATXN3	P54252	Low tissue specificity	Low cell line specificity
ATXN7	O15265	Low tissue specificity	Low cell line specificity
ATXN7L1	Q9ULK2	Low tissue specificity	Low cell line specificity
ATXN7L2	Q5T6C5	Tissue enhanced	Low cell line specificity
ATXN7L3	Q14CW9	Low tissue specificity	Low cell line specificity
ATXN7L3B	Q96GX2	Low tissue specificity	Low cell line specificity
AUH	Q13825	Low tissue specificity	Cell line enhanced
AUNIP	Q9H7T9	Group enriched	Low cell line specificity
AUP1	Q9Y679	Low tissue specificity	Low cell line specificity
AURKA	O14965	Tissue enhanced	Low cell line specificity
AURKAIP1	Q9NWT8	Low tissue specificity	Low cell line specificity
AURKB	Q96GD4	Tissue enhanced	Low cell line specificity
AUTS2	Q8WXX7	Tissue enhanced	Cell line enhanced
AVEN	Q9NQS1	Low tissue specificity	Low cell line specificity
AVIL	O75366	Tissue enhanced	Cell line enhanced
AVL9	Q8NBF6	Low tissue specificity	Low cell line specificity
AVPI1	Q5T686	Low tissue specificity	Cell line enhanced
AXIN1	O15169	Low tissue specificity	Low cell line specificity
AXIN2	Q9Y2T1	Low tissue specificity	Cell line enhanced
AXL	P30530	Low tissue specificity	Cell line enhanced
AZI2	Q9H6S1	Low tissue specificity	Low cell line specificity
AZIN1	O14977	Low tissue specificity	Low cell line specificity
B2M	P61769	Low tissue specificity	Low cell line specificity
B3GALNT1	O75752	Tissue enhanced	Cell line enhanced
B3GALNT2	Q8NCR0	Low tissue specificity	Low cell line specificity
B3GALT6	Q96L58	Low tissue specificity	Cell line enhanced
B3GAT3	O94766	Low tissue specificity	Low cell line specificity
B3GLCT	Q6Y288	Low tissue specificity	Cell line enhanced
B3GNT10	A8MXE2	Low tissue specificity	Low cell line specificity
B3GNT2	Q9NY97	Low tissue specificity	Cell line enhanced
B3GNT4	Q9C0J1	Tissue enhanced	Cell line enhanced
B3GNT5	Q9BYG0	Tissue enhanced	Cell line enhanced
B3GNT9	Q6UX72	Low tissue specificity	Cell line enhanced
B3GNTL1	Q67FW5	Low tissue specificity	Cell line enhanced
B4GALNT1	Q00973	Tissue enriched	Cell line enhanced
B4GALNT2	Q8NHY0	Tissue enhanced	Low cell line specificity
B4GALNT4	Q76KP1	Tissue enhanced	Cell line enhanced
B4GALT1	P15291	Low tissue specificity	Cell line enhanced
B4GALT2	O60909	Low tissue specificity	Low cell line specificity
B4GALT3	O60512	Low tissue specificity	Cell line enhanced
B4GALT4	O60513	Tissue enhanced	Cell line enhanced
B4GALT5	O43286	Low tissue specificity	Low cell line specificity
B4GALT6	Q9UBX8	Tissue enhanced	Cell line enhanced
B4GALT7	Q9UBV7	Low tissue specificity	Low cell line specificity
B4GAT1	O43505	Tissue enhanced	Low cell line specificity
B9D1	Q9UPM9	Low tissue specificity	Low cell line specificity
B9D2	Q9BPU9	Low tissue specificity	Low cell line specificity
BABAM1	Q9NWV8	Low tissue specificity	Low cell line specificity
BABAM2	Q9NXR7	Tissue enriched	Low cell line specificity
BACE1	P56817	Group enriched	Cell line enhanced
BACE2	Q9Y5Z0	Tissue enhanced	Cell line enhanced
BACH1	O14867	Tissue enhanced	Cell line enhanced
BAD	Q92934	Low tissue specificity	Low cell line specificity
BAG1	Q99933	Low tissue specificity	Cell line enhanced
BAG2	O95816	Low tissue specificity	Low cell line specificity
BAG3	O95817	Tissue enhanced	Low cell line specificity
BAG4	O95429	Low tissue specificity	Low cell line specificity
BAG5	Q9UL15	Tissue enriched	Low cell line specificity
BAG6	P46379	Low tissue specificity	Low cell line specificity
BAHCC1	Q9P281	Low tissue specificity	Cell line enhanced
BAHD1	Q8TBE0	Low tissue specificity	Low cell line specificity
BAIAP2	Q9UQB8	Low tissue specificity	Low cell line specificity
BAIAP2L1	Q9UHR4	Tissue enhanced	Cell line enhanced
BAK1	Q16611	Low tissue specificity	Low cell line specificity
BAMBI	Q13145	Tissue enhanced	Cell line enhanced
BANF1	O75531	Low tissue specificity	Low cell line specificity
BANK1	Q8NDB2	Group enriched	Cell line enhanced
BANP	Q8N9N5	Low tissue specificity	Low cell line specificity
BAP1	Q92560	Low tissue specificity	Low cell line specificity
BARD1	Q99728	Low tissue specificity	Low cell line specificity
BASP1	P80723	Group enriched	Cell line enhanced
BATF3	Q9NR55	Low tissue specificity	Cell line enriched
BAX	Q07812	Low tissue specificity	Low cell line specificity
BAZ1A	Q9NRL2	Tissue enhanced	Low cell line specificity
BAZ1B	Q9UIG0	Low tissue specificity	Low cell line specificity
BAZ2A	Q9UIF9	Low tissue specificity	Low cell line specificity
BAZ2B	Q9UIF8	Low tissue specificity	Low cell line specificity
BBC3	Q96PG8, Q9BXH1	Low tissue specificity	Cell line enhanced
BBIP1	A8MTZ0	Tissue enhanced	Low cell line specificity
BBOF1	Q8ND07	Tissue enhanced	Cell line enhanced
BBS1	Q8NFJ9	Low tissue specificity	Low cell line specificity
BBS10	Q8TAM1	Low tissue specificity	Low cell line specificity
BBS12	Q6ZW61	Tissue enhanced	Low cell line specificity
BBS2	Q9BXC9	Low tissue specificity	Low cell line specificity
BBS4	Q96RK4	Low tissue specificity	Cell line enhanced
BBS5	Q8N3I7	Low tissue specificity	Cell line enhanced
BBS7	Q8IWZ6	Tissue enriched	Low cell line specificity
BBS9	Q3SYG4	Low tissue specificity	Low cell line specificity
BBX	Q8WY36	Low tissue specificity	Low cell line specificity
BCAM	P50895	Tissue enhanced	Cell line enhanced
BCAN	Q96GW7	Tissue enriched	Cell line enhanced
BCAP29	Q9UHQ4	Low tissue specificity	Low cell line specificity
BCAP31	P51572	Low tissue specificity	Low cell line specificity
BCAR1	P56945	Low tissue specificity	Low cell line specificity
BCAR3	O75815	Low tissue specificity	Cell line enhanced
BCAS2	O75934	Low tissue specificity	Cell line enhanced
BCAS3	Q9H6U6	Low tissue specificity	Cell line enhanced
BCAS4	Q8TDM0	Tissue enhanced	Cell line enhanced
BCAT1	P54687	Tissue enhanced	Cell line enhanced
BCAT2	O15382	Low tissue specificity	Cell line enhanced
BCCIP	Q9P287	Low tissue specificity	Low cell line specificity
BCDIN3D	Q7Z5W3	Tissue enhanced	Low cell line specificity
BCKDHA	P12694	Low tissue specificity	Low cell line specificity
BCKDHB	P21953	Tissue enhanced	Low cell line specificity
BCKDK	O14874	Low tissue specificity	Low cell line specificity
BCL10	O95999	Low tissue specificity	Cell line enhanced
BCL2	P10415	Low tissue specificity	Cell line enhanced
BCL2L1	Q07817	Low tissue specificity	Low cell line specificity
BCL2L11	O43521	Low tissue specificity	Cell line enhanced
BCL2L12	Q9HB09	Low tissue specificity	Low cell line specificity
BCL2L13	Q9BXK5	Tissue enhanced	Low cell line specificity
BCL2L2	Q92843	Low tissue specificity	Low cell line specificity
BCL2L2-PABPN1	Q92843	Low tissue specificity	Low cell line specificity
BCL3	P20749	Tissue enhanced	Cell line enhanced
BCL6	P41182	Tissue enhanced	Cell line enhanced
BCL7B	Q9BQE9	Low tissue specificity	Low cell line specificity
BCL7C	Q8WUZ0	Low tissue specificity	Low cell line specificity
BCL9	O00512	Low tissue specificity	Cell line enhanced
BCL9L	Q86UU0	Low tissue specificity	Low cell line specificity
BCLAF1	Q9NYF8	Tissue enhanced	Low cell line specificity
BCLAF3	A2AJT9	Low tissue specificity	Low cell line specificity
BCOR	Q6W2J9	Low tissue specificity	Low cell line specificity
BCORL1	Q5H9F3	Low tissue specificity	Cell line enhanced
BCR	P11274	Low tissue specificity	Cell line enhanced
BCS1L	Q9Y276	Low tissue specificity	Low cell line specificity
BDH1	Q02338	Tissue enriched	Cell line enhanced
BDH2	Q9BUT1	Tissue enhanced	Cell line enhanced
BDKRB1	P46663	Tissue enhanced	Cell line enhanced
BDKRB2	P30411	Tissue enhanced	Cell line enhanced
BDNF	P23560	Tissue enhanced	Cell line enhanced
BDP1	A6H8Y1	Low tissue specificity	Cell line enhanced
BECN1	Q14457	Low tissue specificity	Low cell line specificity
BEGAIN	Q9BUH8	Tissue enhanced	Group enriched
BEND3	Q5T5X7	Low tissue specificity	Low cell line specificity
BEND6	Q5SZJ8	Group enriched	Cell line enhanced
BEST1	O76090	Tissue enhanced	Cell line enriched
BEST2	Q8NFU1	Group enriched	Low cell line specificity
BET1	O15155	Low tissue specificity	Low cell line specificity
BET1L	Q9NYM9	Low tissue specificity	Low cell line specificity
BEX2	Q9BXY8	Tissue enhanced	Cell line enhanced
BEX3	Q00994	Low tissue specificity	Low cell line specificity
BFAR	Q9NZS9	Low tissue specificity	Low cell line specificity
BFSP1	Q12934	Low tissue specificity	Cell line enhanced
BHLHB9	Q6PI77	Low tissue specificity	Low cell line specificity
BHLHE40	O14503	Low tissue specificity	Cell line enhanced
BICC1	Q9H694	Tissue enhanced	Cell line enhanced
BICD1	Q96G01	Tissue enhanced	Cell line enhanced
BICD2	Q8TD16	Tissue enhanced	Low cell line specificity
BICDL1	Q6ZP65	Tissue enhanced	Cell line enhanced
BICRA	Q9NZM4	Low tissue specificity	Low cell line specificity
BICRAL	Q6AI39	Low tissue specificity	Low cell line specificity
BID	P55957	Tissue enhanced	Cell line enhanced
BIN1	O00499	Group enriched	Cell line enhanced
BIN3	Q9NQY0	Low tissue specificity	Cell line enhanced
BIRC2	Q13490	Low tissue specificity	Low cell line specificity
BIRC3	Q13489	Tissue enhanced	Cell line enhanced
BIRC5	O15392	Tissue enhanced	Low cell line specificity
BIRC6	Q9NR09	Low tissue specificity	Low cell line specificity
BIVM	Q86UB2	Low tissue specificity	Low cell line specificity
BLCAP	P62952	Tissue enhanced	Cell line enhanced
BLM	P54132	Tissue enhanced	Low cell line specificity
BLMH	Q13867	Tissue enhanced	Low cell line specificity
BLOC1S1	P78537	Low tissue specificity	Low cell line specificity
BLOC1S2	Q6QNY1	Low tissue specificity	Low cell line specificity
BLOC1S3	Q6QNY0	Low tissue specificity	Low cell line specificity
BLOC1S4	Q9NUP1	Low tissue specificity	Low cell line specificity
BLOC1S5	Q8TDH9	Low tissue specificity	Low cell line specificity
BLOC1S6	Q9UL45	Low tissue specificity	Low cell line specificity
BLVRA	P53004	Low tissue specificity	Low cell line specificity
BLVRB	P30043	Tissue enhanced	Cell line enhanced
BLZF1	Q9H2G9	Low tissue specificity	Low cell line specificity
BMERB1	Q96MC5	Tissue enhanced	Cell line enhanced
BMF	Q96LC9	Tissue enhanced	Cell line enhanced
BMI1	P35226	Low tissue specificity	Cell line enhanced
BMP1	P13497	Low tissue specificity	Low cell line specificity
BMP2	P12643	Low tissue specificity	Cell line enhanced
BMP2K	Q9NSY1	Low tissue specificity	Cell line enhanced
BMP4	P12644	Low tissue specificity	Cell line enhanced
BMP6	P22004	Tissue enhanced	Cell line enhanced
BMP8A	Q7Z5Y6	Tissue enriched	Cell line enhanced
BMP8B	P34820	Tissue enhanced	Cell line enhanced
BMPR1A	P36894	Low tissue specificity	Low cell line specificity
BMPR1B	O00238	Tissue enhanced	Cell line enhanced
BMPR2	Q13873	Low tissue specificity	Low cell line specificity
BMS1	Q14692	Low tissue specificity	Low cell line specificity
BMT2	Q1RMZ1	Low tissue specificity	Low cell line specificity
BNC2	Q6ZN30	Tissue enhanced	Cell line enhanced
BNIP1	Q12981	Low tissue specificity	Low cell line specificity
BNIP2	Q12982	Tissue enhanced	Low cell line specificity
BNIP3	Q12983	Tissue enhanced	Cell line enhanced
BNIP3L	O60238	Low tissue specificity	Low cell line specificity
BOC	Q9BWV1	Low tissue specificity	Cell line enhanced
BOD1	Q96IK1	Low tissue specificity	Low cell line specificity
BOD1L1	Q8NFC6	Low tissue specificity	Low cell line specificity
BOK	Q9UMX3	Tissue enhanced	Cell line enhanced
BOLA1	Q9Y3E2	Low tissue specificity	Cell line enhanced
BOLA2	Q9H3K6	Low tissue specificity	Cell line enhanced
BOLA2B	Q9H3K6	Low tissue specificity	Low cell line specificity
BOLA3	Q53S33	Tissue enhanced	Low cell line specificity
BOP1	Q14137	Tissue enhanced	Cell line enhanced
BORA	Q6PGQ7	Low tissue specificity	Low cell line specificity
BORCS5	Q969J3	Low tissue specificity	Low cell line specificity
BORCS6	Q96GS4	Low tissue specificity	Low cell line specificity
BORCS7	Q96B45	Low tissue specificity	Low cell line specificity
BORCS8	Q96FH0	Low tissue specificity	Low cell line specificity
BPGM	P07738	Tissue enhanced	Cell line enhanced
BPHL	Q86WA6	Tissue enhanced	Low cell line specificity
BPNT1	O95861	Low tissue specificity	Cell line enhanced
BPNT2	Q9NX62	Low tissue specificity	Low cell line specificity
BPTF	Q12830	Low tissue specificity	Low cell line specificity
BRAF	P15056	Low tissue specificity	Low cell line specificity
BRAP	Q7Z569	Tissue enhanced	Low cell line specificity
BRAT1	Q6PJG6	Low tissue specificity	Low cell line specificity
BRCA1	P38398	Low tissue specificity	Low cell line specificity
BRCA2	P51587	Tissue enhanced	Low cell line specificity
BRCC3	P46736	Low tissue specificity	Low cell line specificity
BRD1	O95696	Low tissue specificity	Low cell line specificity
BRD2	P25440	Low tissue specificity	Low cell line specificity
BRD3	Q15059	Low tissue specificity	Low cell line specificity
BRD3OS	A0A1B0GUI7	Low tissue specificity	Low cell line specificity
BRD4	O60885	Low tissue specificity	Low cell line specificity
BRD7	Q9NPI1	Low tissue specificity	Low cell line specificity
BRD8	Q9H0E9	Low tissue specificity	Low cell line specificity
BRD9	Q9H8M2	Low tissue specificity	Cell line enhanced
BRF1	Q92994	Low tissue specificity	Low cell line specificity
BRF2	Q9HAW0	Low tissue specificity	Low cell line specificity
BRI3	O95415	Low tissue specificity	Low cell line specificity
BRI3BP	Q8WY22	Tissue enhanced	Cell line enhanced
BRICD5	Q6PL45	Low tissue specificity	Cell line enhanced
BRIP1	Q9BX63	Tissue enhanced	Cell line enhanced
BRIX1	Q8TDN6	Low tissue specificity	Low cell line specificity
BRK1	Q8WUW1	Low tissue specificity	Low cell line specificity
BRME1	Q0VDD7	Tissue enhanced	Low cell line specificity
BRMS1	Q9HCU9	Low tissue specificity	Low cell line specificity
BRMS1L	Q5PSV4	Low tissue specificity	Low cell line specificity
BROX	Q5VW32	Low tissue specificity	Low cell line specificity
BRPF1	P55201	Low tissue specificity	Cell line enhanced
BRPF3	Q9ULD4	Low tissue specificity	Low cell line specificity
BRSK1	Q8TDC3	Group enriched	Cell line enhanced
BRWD1	Q9NSI6	Low tissue specificity	Low cell line specificity
BRWD3	Q6RI45	Low tissue specificity	Low cell line specificity
BSCL2	Q96G97	Tissue enhanced	Cell line enhanced
BSDC1	Q9NW68	Low tissue specificity	Low cell line specificity
BSG	P35613	Low tissue specificity	Low cell line specificity
BST2	Q10589	Tissue enhanced	Cell line enhanced
BTAF1	O14981	Low tissue specificity	Low cell line specificity
BTBD1	Q9H0C5	Tissue enhanced	Low cell line specificity
BTBD10	Q9BSF8	Low tissue specificity	Low cell line specificity
BTBD2	Q9BX70	Low tissue specificity	Low cell line specificity
BTBD3	Q9Y2F9	Tissue enhanced	Cell line enhanced
BTBD6	Q96KE9	Low tissue specificity	Low cell line specificity
BTBD7	Q9P203	Low tissue specificity	Low cell line specificity
BTBD9	Q96Q07	Low tissue specificity	Low cell line specificity
BTD	P43251	Tissue enhanced	Low cell line specificity
BTF3	P20290	Low tissue specificity	Low cell line specificity
BTF3L4	Q96K17	Low tissue specificity	Low cell line specificity
BTG1	P62324	Low tissue specificity	Low cell line specificity
BTG2	P78543	Low tissue specificity	Cell line enhanced
BTG3	Q14201	Low tissue specificity	Low cell line specificity
BTN2A1	Q7KYR7	Low tissue specificity	Low cell line specificity
BTN2A2	Q8WVV5	Low tissue specificity	Cell line enhanced
BTN3A1	O00481	Low tissue specificity	Low cell line specificity
BTN3A2	P78410	Tissue enhanced	Cell line enhanced
BTN3A3	O00478	Low tissue specificity	Cell line enhanced
BTRC	Q9Y297	Low tissue specificity	Low cell line specificity
BUB1	O43683	Group enriched	Cell line enhanced
BUB1B	O60566	Group enriched	Low cell line specificity
BUB3	O43684	Low tissue specificity	Low cell line specificity
BUD13	Q9BRD0	Low tissue specificity	Low cell line specificity
BUD23	O43709	Low tissue specificity	Cell line enhanced
BUD31	P41223	Low tissue specificity	Low cell line specificity
BVES	Q8NE79	Tissue enhanced	Cell line enhanced
BX664615.2	Q8NFD4	Low tissue specificity	Cell line enhanced
BYSL	Q13895	Low tissue specificity	Low cell line specificity
BZW1	Q7L1Q6	Low tissue specificity	Low cell line specificity
BZW2	Q9Y6E2	Tissue enhanced	Low cell line specificity
C10orf88	Q9H8K7	Low tissue specificity	Low cell line specificity
C11orf1	Q9H5F2	Low tissue specificity	Low cell line specificity
C11orf24	Q96F05	Low tissue specificity	Cell line enhanced
C11orf42	Q8N5U0	Tissue enriched	Cell line enhanced
C11orf45	Q8TAV5	Low tissue specificity	Cell line enhanced
C11orf49	Q9H6J7	Low tissue specificity	Low cell line specificity
C11orf54	Q9H0W9	Group enriched	Low cell line specificity
C11orf58	O00193	Low tissue specificity	Low cell line specificity
C11orf68	Q9H3H3	Low tissue specificity	Low cell line specificity
C11orf71	Q6IPW1	Tissue enriched	Cell line enhanced
C11orf80	Q8N6T0	Tissue enhanced	Low cell line specificity
C11orf86	A6NJI1	Tissue enriched	Group enriched
C11orf91	Q3C1V1	Tissue enhanced	Cell line enhanced
C11orf95	C9JLR9	Low tissue specificity	Low cell line specificity
C11orf98	E9PRG8	Low tissue specificity	Low cell line specificity
C12orf29	Q8N999	Low tissue specificity	Low cell line specificity
C12orf4	Q9NQ89	Low tissue specificity	Low cell line specificity
C12orf43	Q96C57	Low tissue specificity	Low cell line specificity
C12orf45	Q8N5I9	Low tissue specificity	Low cell line specificity
C12orf57	Q99622	Low tissue specificity	Low cell line specificity
C12orf65	Q9H3J6	Tissue enhanced	Low cell line specificity
C12orf66	Q96MD2	Low tissue specificity	Low cell line specificity
C12orf73	Q69YU5	Tissue enhanced	Low cell line specificity
C12orf75	Q8TAD7	Tissue enhanced	Cell line enhanced
C14orf119	Q9NWQ9	Low tissue specificity	Low cell line specificity
C14orf132	Q9NPU4	Tissue enhanced	Cell line enhanced
C14orf93	Q9H972	Low tissue specificity	Low cell line specificity
C15orf39	Q6ZRI6	Tissue enhanced	Low cell line specificity
C15orf40	Q8WUR7	Low tissue specificity	Low cell line specificity
C15orf61	A6NNL5	Tissue enhanced	Low cell line specificity
C15orf62	A8K5M9	Tissue enhanced	Cell line enhanced
C15orf65	H3BRN8	Low tissue specificity	Cell line enhanced
C16orf70	Q9BSU1	Tissue enhanced	Low cell line specificity
C16orf71	Q8IYS4	Group enriched	Cell line enhanced
C16orf72	Q14CZ0	Tissue enhanced	Low cell line specificity
C16orf74	Q96GX8	Tissue enhanced	Cell line enhanced
C16orf87	Q6PH81	Low tissue specificity	Low cell line specificity
C16orf91	Q4G0I0	Low tissue specificity	Low cell line specificity
C16orf95	Q9H693	Tissue enriched	Low cell line specificity
C17orf100	A8MU93	Low tissue specificity	Cell line enhanced
C17orf49	Q8IXM2	Low tissue specificity	Low cell line specificity
C17orf58	Q2M2W7	Tissue enhanced	Cell line enhanced
C17orf67	Q0P5P2	Low tissue specificity	Cell line enhanced
C17orf75	Q9HAS0	Low tissue specificity	Low cell line specificity
C17orf80	Q9BSJ5	Low tissue specificity	Low cell line specificity
C17orf97	Q6ZQX7	Tissue enriched	Cell line enhanced
C18orf21	Q32NC0	Low tissue specificity	Low cell line specificity
C18orf25	Q96B23	Low tissue specificity	Low cell line specificity
C18orf32	Q8TCD1	Low tissue specificity	Low cell line specificity
C18orf54	Q8IYD9	Tissue enhanced	Low cell line specificity
C19orf12	Q9NSK7	Tissue enhanced	Low cell line specificity
C19orf25	Q9UFG5	Low tissue specificity	Low cell line specificity
C19orf33	Q9GZP8	Tissue enhanced	Cell line enhanced
C19orf44	Q9H6X5	Low tissue specificity	Low cell line specificity
C19orf47	Q8N9M1	Group enriched	Low cell line specificity
C19orf53	Q9UNZ5	Low tissue specificity	Low cell line specificity
C19orf54	Q5BKX5	Low tissue specificity	Low cell line specificity
C19orf71	A6NCJ1	Tissue enriched	Group enriched
C19orf73	Q9NVV2	Low tissue specificity	Cell line enhanced
C1D	Q13901	Low tissue specificity	Low cell line specificity
C1GALT1	Q9NS00	Low tissue specificity	Cell line enhanced
C1GALT1C1	Q96EU7	Low tissue specificity	Cell line enhanced
C1GALT1C1L	P0DN25	Low tissue specificity	Cell line enhanced
C1orf109	Q9NX04	Low tissue specificity	Low cell line specificity
C1orf112	Q9NSG2	Tissue enhanced	Low cell line specificity
C1orf115	Q9H7X2	Tissue enhanced	Cell line enhanced
C1orf116	Q9BW04	Tissue enhanced	Cell line enhanced
C1orf122	Q6ZSJ8	Low tissue specificity	Low cell line specificity
C1orf131	Q8NDD1	Low tissue specificity	Low cell line specificity
C1orf159	Q96HA4	Tissue enhanced	Low cell line specificity
C1orf174	Q8IYL3	Low tissue specificity	Low cell line specificity
C1orf198	Q9H425	Tissue enhanced	Cell line enhanced
C1orf216	Q8TAB5	Tissue enhanced	Low cell line specificity
C1orf35	Q9BU76	Low tissue specificity	Low cell line specificity
C1orf43	Q9BWL3	Low tissue specificity	Low cell line specificity
C1orf50	Q9BV19	Low tissue specificity	Low cell line specificity
C1orf52	Q8N6N3	Low tissue specificity	Low cell line specificity
C1orf53	Q5VUE5	Tissue enhanced	Low cell line specificity
C1orf54	Q8WWF1	Low tissue specificity	Cell line enhanced
C1orf56	Q9BUN1	Tissue enriched	Cell line enhanced
C1orf74	Q96LT6	Low tissue specificity	Low cell line specificity
C1QBP	Q07021	Low tissue specificity	Low cell line specificity
C1QL1	O75973	Tissue enriched	Cell line enhanced
C1QL3	Q5VWW1	Tissue enriched	Group enriched
C1QTNF1	Q9BXJ1	Tissue enhanced	Cell line enhanced
C1QTNF2	Q9BXJ5	Low tissue specificity	Cell line enhanced
C1QTNF6	Q9BXI9	Tissue enhanced	Cell line enhanced
C1RL	Q9NZP8	Tissue enhanced	Cell line enhanced
C1S	P09871	Tissue enriched	Cell line enhanced
C20orf194	Q5TEA3	Low tissue specificity	Low cell line specificity
C20orf27	Q9GZN8	Low tissue specificity	Low cell line specificity
C21orf58	P58505	Tissue enhanced	Cell line enhanced
C21orf91	Q9NYK6	Tissue enhanced	Cell line enhanced
C22orf23	Q9BZE7	Tissue enhanced	Cell line enhanced
C22orf39	Q6P5X5	Tissue enhanced	Low cell line specificity
C2CD2	Q9Y426	Tissue enhanced	Cell line enhanced
C2CD2L	O14523	Low tissue specificity	Cell line enhanced
C2CD3	Q4AC94	Low tissue specificity	Cell line enhanced
C2CD5	Q86YS7	Low tissue specificity	Low cell line specificity
C2orf15	Q8WU43	Low tissue specificity	Cell line enhanced
C2orf42	Q9NWW7	Tissue enhanced	Low cell line specificity
C2orf49	Q9BVC5	Low tissue specificity	Low cell line specificity
C2orf68	Q2NKX9	Low tissue specificity	Low cell line specificity
C2orf69	Q8N8R5	Low tissue specificity	Low cell line specificity
C2orf74	A8MZ97	Low tissue specificity	Low cell line specificity
C2orf76	Q3KRA6	Low tissue specificity	Low cell line specificity
C3	P01024	Tissue enriched	Group enriched
C3orf18	Q9UK00	Low tissue specificity	Cell line enhanced
C3orf33	Q6P1S2	Low tissue specificity	Low cell line specificity
C3orf38	Q5JPI3	Low tissue specificity	Cell line enhanced
C3orf49	Q96BT1	Tissue enhanced	Cell line enhanced
C3orf52	Q5BVD1	Tissue enhanced	Cell line enhanced
C3orf62	Q6ZUJ4	Low tissue specificity	Low cell line specificity
C3orf80	F5H4A9	Tissue enhanced	Cell line enriched
C4BPB	P20851	Tissue enriched	Group enriched
C4orf19	Q8IY42	Tissue enhanced	Group enriched
C4orf3	Q8WVX3	Low tissue specificity	Low cell line specificity
C4orf33	Q8N1A6	Low tissue specificity	Low cell line specificity
C4orf46	Q504U0	Low tissue specificity	Low cell line specificity
C4orf48	Q5BLP8	Tissue enhanced	Cell line enhanced
C5	P01031	Tissue enriched	Cell line enhanced
C5AR1	P21730	Tissue enhanced	Cell line enhanced
C5AR2	Q9P296	Tissue enhanced	Group enriched
C5orf15	Q8NC54	Low tissue specificity	Low cell line specificity
C5orf22	Q49AR2	Low tissue specificity	Low cell line specificity
C5orf24	Q7Z6I8	Low tissue specificity	Low cell line specificity
C5orf34	Q96MH7	Low tissue specificity	Low cell line specificity
C5orf46	Q6UWT4	Group enriched	Cell line enhanced
C5orf51	A6NDU8	Low tissue specificity	Low cell line specificity
C5orf63	A6NC05	Group enriched	Cell line enhanced
C6orf120	Q7Z4R8	Low tissue specificity	Low cell line specificity
C6orf132	Q5T0Z8	Tissue enhanced	Cell line enhanced
C6orf136	Q5SQH8	Low tissue specificity	Low cell line specificity
C6orf141	Q5SZD1	Low tissue specificity	Cell line enhanced
C6orf226	Q5I0X4	Low tissue specificity	Low cell line specificity
C6orf62	Q9GZU0	Low tissue specificity	Low cell line specificity
C6orf89	Q6UWU4	Low tissue specificity	Cell line enhanced
C7orf25	Q9BPX7	Low tissue specificity	Low cell line specificity
C7orf26	Q96N11	Low tissue specificity	Low cell line specificity
C7orf50	Q9BRJ6	Low tissue specificity	Low cell line specificity
C7orf61	Q8IZ16	Tissue enriched	Group enriched
C8orf33	Q9H7E9	Low tissue specificity	Low cell line specificity
C8orf37	Q96NL8	Low tissue specificity	Low cell line specificity
C8orf76	Q96K31	Low tissue specificity	Cell line enhanced
C8orf82	Q6P1X6	Low tissue specificity	Cell line enhanced
C8orf88	P0DMB2	Tissue enhanced	Cell line enhanced
C9orf116	Q5BN46	Tissue enhanced	Cell line enhanced
C9orf131	Q5VYM1	Tissue enriched	Cell line enriched
C9orf153	Q5TBE3	Tissue enriched	Cell line enhanced
C9orf16	Q9BUW7	Tissue enhanced	Low cell line specificity
C9orf40	Q8IXQ3	Low tissue specificity	Low cell line specificity
C9orf64	Q5T6V5	Low tissue specificity	Low cell line specificity
C9orf72	Q96LT7	Low tissue specificity	Low cell line specificity
C9orf78	Q9NZ63	Low tissue specificity	Low cell line specificity
C9orf85	Q96MD7	Low tissue specificity	Low cell line specificity
CA11	O75493	Group enriched	Cell line enhanced
CA12	O43570	Tissue enhanced	Cell line enhanced
CA13	Q8N1Q1	Tissue enhanced	Cell line enhanced
CA2	P00918	Tissue enhanced	Cell line enhanced
CA5B	Q9Y2D0	Low tissue specificity	Cell line enhanced
CAAP1	Q9H8G2	Low tissue specificity	Low cell line specificity
CAB39	Q9Y376	Tissue enhanced	Low cell line specificity
CAB39L	Q9H9S4	Low tissue specificity	Cell line enhanced
CABIN1	Q9Y6J0	Low tissue specificity	Low cell line specificity
CABLES1	Q8TDN4	Tissue enhanced	Cell line enhanced
CABLES2	Q9BTV7	Tissue enhanced	Low cell line specificity
CABP4	P57796	Tissue enriched	Cell line enriched
CABYR	O75952	Tissue enriched	Cell line enhanced
CACFD1	Q9UGQ2	Tissue enhanced	Cell line enhanced
CACHD1	Q5VU97	Low tissue specificity	Cell line enhanced
CACNA1G	O43497	Tissue enriched	Cell line enhanced
CACNA2D1	P54289	Tissue enhanced	Cell line enhanced
CACNA2D3	Q8IZS8	Tissue enhanced	Cell line enhanced
CACNB1	Q02641	Group enriched	Low cell line specificity
CACNB2	Q08289	Tissue enhanced	Cell line enhanced
CACNB3	P54284	Tissue enhanced	Cell line enhanced
CACNG4	Q9UBN1	Tissue enhanced	Cell line enriched
CACTIN	Q8WUQ7	Low tissue specificity	Low cell line specificity
CACUL1	Q86Y37	Low tissue specificity	Low cell line specificity
CACYBP	Q9HB71	Tissue enhanced	Low cell line specificity
CAD	P27708	Low tissue specificity	Low cell line specificity
CADM1	Q9BY67	Tissue enhanced	Cell line enhanced
CADM4	Q8NFZ8	Tissue enhanced	Cell line enriched
CALB1	P05937	Tissue enriched	Cell line enhanced
CALCOCO1	Q9P1Z2	Low tissue specificity	Cell line enhanced
CALCOCO2	Q13137	Low tissue specificity	Low cell line specificity
CALD1	Q05682	Low tissue specificity	Cell line enhanced
CALHM2	Q9HA72	Low tissue specificity	Cell line enhanced
CALM1	P0DP23	Low tissue specificity	Low cell line specificity
CALM2	P0DP24	Low tissue specificity	Low cell line specificity
CALM3	P0DP25	Tissue enhanced	Low cell line specificity
CALML4	Q96GE6	Tissue enhanced	Low cell line specificity
CALR	P27797	Low tissue specificity	Low cell line specificity
CALU	O43852	Low tissue specificity	Cell line enhanced
CAMK1	Q14012	Tissue enhanced	Cell line enriched
CAMK1D	Q8IU85	Tissue enhanced	Cell line enhanced
CAMK2D	Q13557	Tissue enhanced	Cell line enhanced
CAMK2G	Q13555	Tissue enhanced	Cell line enhanced
CAMK4	Q16566	Group enriched	Cell line enhanced
CAMKK1	Q8N5S9	Tissue enhanced	Cell line enhanced
CAMKK2	Q96RR4	Tissue enhanced	Low cell line specificity
CAMKMT	Q7Z624	Low tissue specificity	Low cell line specificity
CAMLG	P49069	Low tissue specificity	Low cell line specificity
CAMSAP1	Q5T5Y3	Tissue enhanced	Low cell line specificity
CAMSAP2	Q08AD1	Low tissue specificity	Cell line enhanced
CAMTA1	Q9Y6Y1	Low tissue specificity	Low cell line specificity
CAMTA2	O94983	Low tissue specificity	Low cell line specificity
CAND1	Q86VP6	Low tissue specificity	Low cell line specificity
CAND2	O75155	Tissue enhanced	Cell line enhanced
CANT1	Q8WVQ1	Low tissue specificity	Cell line enhanced
CANX	P27824	Low tissue specificity	Cell line enhanced
CAP1	Q01518	Low tissue specificity	Cell line enhanced
CAP2	P40123	Tissue enhanced	Cell line enhanced
CAPG	P40121	Low tissue specificity	Cell line enhanced
CAPN1	P07384	Tissue enhanced	Cell line enhanced
CAPN10	Q9HC96	Low tissue specificity	Low cell line specificity
CAPN15	O75808	Low tissue specificity	Low cell line specificity
CAPN2	P17655	Low tissue specificity	Cell line enhanced
CAPN7	Q9Y6W3	Low tissue specificity	Low cell line specificity
CAPNS1	P04632	Low tissue specificity	Low cell line specificity
CAPRIN1	Q14444	Low tissue specificity	Low cell line specificity
CAPRIN2	Q6IMN6	Tissue enhanced	Low cell line specificity
CAPS	Q13938	Group enriched	Cell line enhanced
CAPZA1	P52907	Low tissue specificity	Low cell line specificity
CAPZA2	P47755	Low tissue specificity	Low cell line specificity
CAPZB	P47756	Low tissue specificity	Low cell line specificity
CARD10	Q9BWT7	Tissue enhanced	Cell line enhanced
CARD11	Q9BXL7	Tissue enhanced	Cell line enhanced
CARD14	Q9BXL6	Tissue enhanced	Cell line enhanced
CARD19	Q96LW7	Low tissue specificity	Cell line enhanced
CARD6	Q9BX69	Low tissue specificity	Cell line enhanced
CARD8	Q9Y2G2	Low tissue specificity	Cell line enhanced
CARF	Q8N187	Low tissue specificity	Low cell line specificity
CARHSP1	Q9Y2V2	Tissue enhanced	Low cell line specificity
CARM1	Q86X55	Tissue enhanced	Low cell line specificity
CARMIL1	Q5VZK9	Low tissue specificity	Cell line enhanced
CARNMT1	Q8N4J0	Low tissue specificity	Low cell line specificity
CARS1	P49589	Low tissue specificity	Low cell line specificity
CARS2	Q9HA77	Low tissue specificity	Cell line enhanced
CASC3	O15234	Low tissue specificity	Cell line enhanced
CASD1	Q96PB1	Low tissue specificity	Low cell line specificity
CASK	O14936	Low tissue specificity	Low cell line specificity
CASKIN2	Q8WXE0	Low tissue specificity	Low cell line specificity
CASP10	Q92851	Low tissue specificity	Cell line enhanced
CASP2	P42575	Low tissue specificity	Low cell line specificity
CASP3	P42574	Low tissue specificity	Cell line enhanced
CASP4	P49662	Low tissue specificity	Low cell line specificity
CASP6	P55212	Tissue enhanced	Cell line enhanced
CASP7	P55210	Low tissue specificity	Low cell line specificity
CASP8	Q14790	Tissue enhanced	Low cell line specificity
CASP9	P55211	Low tissue specificity	Low cell line specificity
CAST	P20810	Low tissue specificity	Low cell line specificity
CASTOR1	Q8WTX7	Tissue enhanced	Low cell line specificity
CASTOR2	A6NHX0	Group enriched	Cell line enhanced
CASZ1	Q86V15	Tissue enhanced	Cell line enhanced
CAT	P04040	Tissue enhanced	Cell line enhanced
CATSPER2	Q96P56	Tissue enhanced	Cell line enhanced
CAV1	Q03135	Tissue enhanced	Cell line enhanced
CAV2	P51636	Tissue enhanced	Cell line enhanced
CAVIN1	Q6NZI2	Low tissue specificity	Cell line enhanced
CAVIN2	O95810	Tissue enhanced	Cell line enhanced
CAVIN3	Q969G5	Low tissue specificity	Cell line enhanced
CAVIN4	Q5BKX8	Group enriched	Cell line enhanced
CBARP	Q8N350	Tissue enhanced	Cell line enhanced
CBFA2T2	O43439	Low tissue specificity	Cell line enhanced
CBFB	Q13951	Low tissue specificity	Cell line enhanced
CBL	P22681	Low tissue specificity	Low cell line specificity
CBLB	Q13191	Low tissue specificity	Cell line enhanced
CBLL1	Q75N03	Low tissue specificity	Low cell line specificity
CBLN3	Q6UW01	Tissue enriched	Cell line enhanced
CBR1	P16152	Tissue enhanced	Low cell line specificity
CBR3	O75828	Tissue enhanced	Cell line enhanced
CBR4	Q8N4T8	Low tissue specificity	Low cell line specificity
CBS	P35520	Tissue enhanced	Cell line enhanced
CBWD1	Q9BRT8	Low tissue specificity	Cell line enhanced
CBWD2	Q8IUF1	Low tissue specificity	Low cell line specificity
CBWD3	Q5JTY5	Low tissue specificity	Low cell line specificity
CBWD5	Q5RIA9	Low tissue specificity	Low cell line specificity
CBWD6	Q4V339	Low tissue specificity	Cell line enhanced
CBX1	P83916	Low tissue specificity	Low cell line specificity
CBX2	Q14781	Tissue enhanced	Cell line enhanced
CBX3	Q13185	Low tissue specificity	Low cell line specificity
CBX4	O00257	Tissue enriched	Cell line enhanced
CBX5	P45973	Tissue enhanced	Low cell line specificity
CBX6	O95503	Tissue enhanced	Low cell line specificity
CBX7	O95931	Low tissue specificity	Cell line enhanced
CBX8	Q9HC52	Low tissue specificity	Low cell line specificity
CBY1	Q9Y3M2	Low tissue specificity	Low cell line specificity
CBY3	A6NI87	Tissue enriched	Cell line enhanced
CC2D1A	Q6P1N0	Low tissue specificity	Low cell line specificity
CC2D1B	Q5T0F9	Low tissue specificity	Low cell line specificity
CC2D2A	Q9P2K1	Tissue enhanced	Low cell line specificity
CC2D2B	Q6DHV5	Tissue enhanced	Low cell line specificity
CCAR1	Q8IX12	Low tissue specificity	Low cell line specificity
CCAR2	Q8N163	Low tissue specificity	Low cell line specificity
CCDC102A	Q96A19	Low tissue specificity	Cell line enhanced
CCDC103	Q8IW40	Group enriched	Cell line enhanced
CCDC106	Q9BWC9	Low tissue specificity	Cell line enhanced
CCDC107	Q8WV48	Low tissue specificity	Low cell line specificity
CCDC112	Q8NEF3	Tissue enhanced	Cell line enhanced
CCDC113	Q9H0I3	Tissue enhanced	Cell line enhanced
CCDC115	Q96NT0	Low tissue specificity	Low cell line specificity
CCDC117	Q8IWD4	Low tissue specificity	Low cell line specificity
CCDC12	Q8WUD4	Low tissue specificity	Low cell line specificity
CCDC120	Q96HB5	Tissue enhanced	Cell line enhanced
CCDC121	Q6ZUS5	Tissue enhanced	Low cell line specificity
CCDC122	Q5T0U0	Low tissue specificity	Cell line enhanced
CCDC124	Q96CT7	Low tissue specificity	Low cell line specificity
CCDC125	Q86Z20	Low tissue specificity	Cell line enhanced
CCDC126	Q96EE4	Tissue enhanced	Low cell line specificity
CCDC127	Q96BQ5	Low tissue specificity	Cell line enhanced
CCDC130	P13994	Low tissue specificity	Low cell line specificity
CCDC134	Q9H6E4	Low tissue specificity	Low cell line specificity
CCDC136	Q96JN2	Group enriched	Cell line enhanced
CCDC137	Q6PK04	Low tissue specificity	Low cell line specificity
CCDC138	Q96M89	Tissue enhanced	Low cell line specificity
CCDC14	Q49A88	Low tissue specificity	Low cell line specificity
CCDC142	Q17RM4	Low tissue specificity	Low cell line specificity
CCDC146	Q8IYE0	Tissue enhanced	Low cell line specificity
CCDC150	Q8NCX0	Tissue enhanced	Low cell line specificity
CCDC152	Q4G0S7	Tissue enriched	Cell line enhanced
CCDC157	Q569K6	Tissue enhanced	Low cell line specificity
CCDC159	P0C7I6	Low tissue specificity	Cell line enhanced
CCDC167	Q9P0B6	Low tissue specificity	Cell line enriched
CCDC169	A6NNP5	Tissue enriched	Cell line enhanced
CCDC171	Q6TFL3	Tissue enhanced	Cell line enhanced
CCDC174	Q6PII3	Low tissue specificity	Low cell line specificity
CCDC18	Q5T9S5	Tissue enhanced	Low cell line specificity
CCDC186	Q7Z3E2	Low tissue specificity	Low cell line specificity
CCDC189	A1A4V9	Tissue enhanced	Low cell line specificity
CCDC200	A0A1B0GVQ3	Tissue enriched	Cell line enhanced
CCDC22	O60826	Low tissue specificity	Low cell line specificity
CCDC24	Q8N4L8	Low tissue specificity	Cell line enhanced
CCDC25	Q86WR0	Low tissue specificity	Low cell line specificity
CCDC28B	Q9BUN5	Group enriched	Low cell line specificity
CCDC30	Q5VVM6	Tissue enhanced	Cell line enhanced
CCDC32	Q9BV29	Low tissue specificity	Low cell line specificity
CCDC34	Q96HJ3	Tissue enhanced	Cell line enhanced
CCDC39	Q9UFE4	Tissue enhanced	Low cell line specificity
CCDC40	Q4G0X9	Tissue enhanced	Cell line enhanced
CCDC43	Q96MW1	Tissue enhanced	Low cell line specificity
CCDC47	Q96A33	Low tissue specificity	Low cell line specificity
CCDC50	Q8IVM0	Low tissue specificity	Low cell line specificity
CCDC51	Q96ER9	Low tissue specificity	Low cell line specificity
CCDC57	Q2TAC2	Low tissue specificity	Low cell line specificity
CCDC58	Q4VC31	Low tissue specificity	Low cell line specificity
CCDC59	Q9P031	Low tissue specificity	Low cell line specificity
CCDC6	Q16204	Low tissue specificity	Low cell line specificity
CCDC61	Q9Y6R9	Low tissue specificity	Cell line enhanced
CCDC65	Q8IXS2	Group enriched	Cell line enhanced
CCDC66	A2RUB6	Low tissue specificity	Low cell line specificity
CCDC68	Q9H2F9	Tissue enhanced	Cell line enhanced
CCDC7	Q96M83	Group enriched	Low cell line specificity
CCDC71	Q8IV32	Low tissue specificity	Low cell line specificity
CCDC74A	Q96AQ1	Tissue enhanced	Cell line enhanced
CCDC74B	Q96LY2	Tissue enhanced	Cell line enhanced
CCDC77	Q9BR77	Low tissue specificity	Low cell line specificity
CCDC78	A2IDD5	Tissue enriched	Cell line enhanced
CCDC80	Q76M96	Low tissue specificity	Cell line enhanced
CCDC82	Q8N4S0	Low tissue specificity	Low cell line specificity
CCDC85B	Q15834	Low tissue specificity	Cell line enhanced
CCDC85C	A6NKD9	Tissue enhanced	Low cell line specificity
CCDC86	Q9H6F5	Tissue enriched	Low cell line specificity
CCDC88A	Q3V6T2	Tissue enhanced	Low cell line specificity
CCDC88B	A6NC98	Tissue enhanced	Cell line enhanced
CCDC88C	Q9P219	Tissue enhanced	Cell line enhanced
CCDC9	Q9Y3X0	Low tissue specificity	Cell line enhanced
CCDC90B	Q9GZT6	Low tissue specificity	Low cell line specificity
CCDC91	Q7Z6B0	Low tissue specificity	Low cell line specificity
CCDC92	Q53HC0	Low tissue specificity	Low cell line specificity
CCDC93	Q567U6	Low tissue specificity	Low cell line specificity
CCDC96	Q2M329	Tissue enriched	Cell line enhanced
CCDC97	Q96F63	Low tissue specificity	Low cell line specificity
CCDC9B	Q6ZUT6	Low tissue specificity	Cell line enhanced
CCHCR1	Q8TD31	Tissue enriched	Cell line enhanced
CCL2	P13500	Tissue enhanced	Group enriched
CCL20	P78556	Group enriched	Cell line enhanced
CCL27	Q9Y4X3	Tissue enriched	Cell line enhanced
CCL28	Q9NRJ3	Tissue enriched	Cell line enhanced
CCL5	P13501	Tissue enhanced	Cell line enhanced
CCM2	Q9BSQ5	Low tissue specificity	Low cell line specificity
CCN1	O00622	Low tissue specificity	Cell line enhanced
CCN2	P29279	Low tissue specificity	Cell line enhanced
CCN3	P48745	Tissue enriched	Cell line enhanced
CCN5	O76076	Tissue enhanced	Cell line enhanced
CCNA2	P20248	Tissue enhanced	Low cell line specificity
CCNB1	P14635	Tissue enhanced	Low cell line specificity
CCNB1IP1	Q9NPC3	Low tissue specificity	Cell line enhanced
CCNB2	O95067	Group enriched	Low cell line specificity
CCNC	P24863	Low tissue specificity	Low cell line specificity
CCND1	P24385	Low tissue specificity	Cell line enhanced
CCND3	P30281	Tissue enhanced	Cell line enhanced
CCNE1	P24864	Tissue enhanced	Cell line enhanced
CCNE2	O96020	Tissue enhanced	Cell line enhanced
CCNF	P41002	Tissue enhanced	Low cell line specificity
CCNG1	P51959	Low tissue specificity	Low cell line specificity
CCNG2	Q16589	Low tissue specificity	Low cell line specificity
CCNH	P51946	Low tissue specificity	Low cell line specificity
CCNI	Q14094	Low tissue specificity	Low cell line specificity
CCNJ	Q5T5M9	Low tissue specificity	Cell line enhanced
CCNJL	Q8IV13	Tissue enhanced	Cell line enhanced
CCNK	O75909	Tissue enhanced	Low cell line specificity
CCNL1	Q9UK58	Low tissue specificity	Low cell line specificity
CCNL2	Q96S94	Low tissue specificity	Low cell line specificity
CCNO	P22674	Tissue enhanced	Cell line enhanced
CCNQ	Q8N1B3	Low tissue specificity	Low cell line specificity
CCNT1	O60563	Low tissue specificity	Low cell line specificity
CCNT2	O60583	Low tissue specificity	Low cell line specificity
CCNY	Q8ND76	Low tissue specificity	Low cell line specificity
CCNYL1	Q8N7R7	Low tissue specificity	Cell line enhanced
CCP110	O43303	Tissue enhanced	Low cell line specificity
CCPG1	Q9ULG6	Low tissue specificity	Cell line enhanced
CCR10	P46092	Tissue enhanced	Cell line enhanced
CCS	O14618	Low tissue specificity	Low cell line specificity
CCSAP	Q6IQ19	Tissue enhanced	Cell line enhanced
CCSER2	Q9H7U1	Low tissue specificity	Low cell line specificity
CCT2	P78371	Low tissue specificity	Low cell line specificity
CCT3	P49368	Low tissue specificity	Low cell line specificity
CCT4	P50991	Low tissue specificity	Low cell line specificity
CCT5	P48643	Low tissue specificity	Low cell line specificity
CCT6A	P40227	Low tissue specificity	Cell line enhanced
CCT7	Q99832	Low tissue specificity	Low cell line specificity
CCT8	P50990	Low tissue specificity	Low cell line specificity
CCZ1	P86791	Low tissue specificity	Low cell line specificity
CCZ1B	P86790	Low tissue specificity	Low cell line specificity
CD101	Q93033	Tissue enhanced	Cell line enriched
CD109	Q6YHK3	Tissue enriched	Cell line enhanced
CD14	P08571	Tissue enhanced	Cell line enhanced
CD151	P48509	Low tissue specificity	Low cell line specificity
CD160	O95971	Tissue enhanced	Cell line enhanced
CD164	Q04900	Low tissue specificity	Low cell line specificity
CD24	P25063	Tissue enhanced	Cell line enhanced
CD276	Q5ZPR3	Low tissue specificity	Cell line enhanced
CD2AP	Q9Y5K6	Low tissue specificity	Low cell line specificity
CD2BP2	O95400	Low tissue specificity	Low cell line specificity
CD302	Q8IX05	Tissue enhanced	Cell line enriched
CD320	Q9NPF0	Low tissue specificity	Cell line enhanced
CD44	P16070	Tissue enhanced	Cell line enhanced
CD46	P15529	Low tissue specificity	Low cell line specificity
CD47	Q08722	Low tissue specificity	Low cell line specificity
CD55	P08174	Low tissue specificity	Cell line enhanced
CD58	P19256	Low tissue specificity	Cell line enhanced
CD59	P13987	Low tissue specificity	Cell line enhanced
CD63	P08962	Low tissue specificity	Cell line enhanced
CD68	P34810	Tissue enhanced	Cell line enhanced
CD70	P32970	Tissue enhanced	Cell line enhanced
CD74	P04233	Tissue enhanced	Cell line enhanced
CD81	P60033	Low tissue specificity	Cell line enhanced
CD82	P27701	Low tissue specificity	Cell line enhanced
CD83	Q01151	Tissue enhanced	Cell line enhanced
CD9	P21926	Low tissue specificity	Cell line enhanced
CD99	P14209	Low tissue specificity	Low cell line specificity
CD99L2	Q8TCZ2	Tissue enhanced	Low cell line specificity
CDA	P32320	Tissue enhanced	Cell line enhanced
CDADC1	Q9BWV3	Low tissue specificity	Low cell line specificity
CDAN1	Q8IWY9	Low tissue specificity	Low cell line specificity
CDC123	O75794	Low tissue specificity	Low cell line specificity
CDC14A	Q9UNH5	Tissue enhanced	Cell line enhanced
CDC14B	O60729	Tissue enhanced	Cell line enhanced
CDC16	Q13042	Low tissue specificity	Low cell line specificity
CDC20	Q12834	Tissue enhanced	Low cell line specificity
CDC23	Q9UJX2	Low tissue specificity	Low cell line specificity
CDC25A	P30304	Tissue enhanced	Low cell line specificity
CDC25B	P30305	Low tissue specificity	Low cell line specificity
CDC25C	P30307	Tissue enhanced	Low cell line specificity
CDC26	Q8NHZ8	Low tissue specificity	Low cell line specificity
CDC27	P30260	Low tissue specificity	Low cell line specificity
CDC34	P49427	Low tissue specificity	Low cell line specificity
CDC37	Q16543	Low tissue specificity	Low cell line specificity
CDC37L1	Q7L3B6	Tissue enhanced	Cell line enriched
CDC40	O60508	Low tissue specificity	Low cell line specificity
CDC42	P60953	Low tissue specificity	Low cell line specificity
CDC42BPA	Q5VT25	Low tissue specificity	Low cell line specificity
CDC42BPB	Q9Y5S2	Low tissue specificity	Low cell line specificity
CDC42BPG	Q6DT37	Tissue enhanced	Cell line enhanced
CDC42EP1	Q00587	Low tissue specificity	Low cell line specificity
CDC42EP2	O14613	Low tissue specificity	Cell line enhanced
CDC42EP3	Q9UKI2	Low tissue specificity	Cell line enhanced
CDC42EP4	Q9H3Q1	Low tissue specificity	Low cell line specificity
CDC42SE1	Q9NRR8	Low tissue specificity	Cell line enhanced
CDC42SE2	Q9NRR3	Low tissue specificity	Low cell line specificity
CDC45	O75419	Tissue enhanced	Cell line enhanced
CDC5L	Q99459	Low tissue specificity	Low cell line specificity
CDC6	Q99741	Tissue enhanced	Cell line enhanced
CDC7	O00311	Tissue enhanced	Low cell line specificity
CDC73	Q6P1J9	Low tissue specificity	Low cell line specificity
CDCA2	Q69YH5	Group enriched	Low cell line specificity
CDCA3	Q99618	Tissue enhanced	Low cell line specificity
CDCA4	Q9BXL8	Tissue enhanced	Low cell line specificity
CDCA5	Q96FF9	Group enriched	Low cell line specificity
CDCA7	Q9BWT1	Tissue enhanced	Cell line enhanced
CDCA7L	Q96GN5	Tissue enhanced	Low cell line specificity
CDCA8	Q53HL2	Tissue enhanced	Low cell line specificity
CDCP1	Q9H5V8	Tissue enhanced	Cell line enhanced
CDH11	P55287	Tissue enhanced	Cell line enhanced
CDH13	P55290	Tissue enhanced	Cell line enhanced
CDH2	P19022	Tissue enhanced	Cell line enhanced
CDH24	Q86UP0	Low tissue specificity	Cell line enhanced
CDH6	P55285	Tissue enhanced	Cell line enriched
CDHR4	A6H8M9	Tissue enriched	Cell line enhanced
CDIN1	Q9Y2V0	Group enriched	Low cell line specificity
CDIP1	Q9H305	Low tissue specificity	Cell line enhanced
CDIPT	O14735	Low tissue specificity	Low cell line specificity
CDK1	P06493	Tissue enhanced	Low cell line specificity
CDK10	Q15131	Low tissue specificity	Low cell line specificity
CDK11A	Q9UQ88	Low tissue specificity	Low cell line specificity
CDK11B	P21127	Low tissue specificity	Low cell line specificity
CDK12	Q9NYV4	Low tissue specificity	Cell line enhanced
CDK13	Q14004	Low tissue specificity	Low cell line specificity
CDK14	O94921	Low tissue specificity	Cell line enhanced
CDK16	Q00536	Tissue enhanced	Low cell line specificity
CDK17	Q00537	Low tissue specificity	Cell line enhanced
CDK18	Q07002	Tissue enhanced	Cell line enhanced
CDK19	Q9BWU1	Tissue enhanced	Low cell line specificity
CDK2	P24941	Low tissue specificity	Cell line enhanced
CDK20	Q8IZL9	Low tissue specificity	Cell line enhanced
CDK2AP1	O14519	Low tissue specificity	Low cell line specificity
CDK2AP2	O75956	Low tissue specificity	Low cell line specificity
CDK3	Q00526	Low tissue specificity	Low cell line specificity
CDK4	P11802	Low tissue specificity	Group enriched
CDK5	Q00535	Tissue enhanced	Low cell line specificity
CDK5R1	Q15078	Tissue enriched	Group enriched
CDK5RAP1	Q96SZ6	Low tissue specificity	Cell line enhanced
CDK5RAP2	Q96SN8	Low tissue specificity	Low cell line specificity
CDK5RAP3	Q96JB5	Low tissue specificity	Low cell line specificity
CDK6	Q00534	Tissue enhanced	Cell line enhanced
CDK7	P50613	Low tissue specificity	Cell line enhanced
CDK8	P49336	Low tissue specificity	Low cell line specificity
CDK9	P50750	Low tissue specificity	Low cell line specificity
CDKAL1	Q5VV42	Low tissue specificity	Cell line enriched
CDKL1	Q00532	Low tissue specificity	Cell line enhanced
CDKL3	Q8IVW4	Tissue enhanced	Low cell line specificity
CDKL5	O76039	Low tissue specificity	Cell line enhanced
CDKN1A	P38936	Low tissue specificity	Cell line enhanced
CDKN1B	P46527	Low tissue specificity	Low cell line specificity
CDKN1C	P49918	Tissue enhanced	Cell line enhanced
CDKN2A	P42771, Q8N726	Tissue enhanced	Cell line enhanced
CDKN2AIP	Q9NXV6	Low tissue specificity	Cell line enhanced
CDKN2AIPNL	Q96HQ2	Tissue enhanced	Low cell line specificity
CDKN2B	P42772	Tissue enhanced	Cell line enhanced
CDKN2C	P42773	Tissue enhanced	Cell line enhanced
CDKN2D	P55273	Tissue enhanced	Cell line enhanced
CDKN3	Q16667	Tissue enriched	Low cell line specificity
CDON	Q4KMG0	Low tissue specificity	Cell line enhanced
CDPF1	Q6NVV7	Low tissue specificity	Low cell line specificity
CDR2	Q01850	Low tissue specificity	Low cell line specificity
CDR2L	Q86X02	Tissue enhanced	Cell line enhanced
CDRT1	O95170	Tissue enhanced	Cell line enhanced
CDRT15	Q96T59	Tissue enriched	Cell line enhanced
CDRT4	Q8N9R6	Low tissue specificity	Cell line enhanced
CDS1	Q92903	Low tissue specificity	Cell line enhanced
CDS2	O95674	Low tissue specificity	Cell line enhanced
CDT1	Q9H211	Tissue enriched	Cell line enhanced
CDV3	Q9UKY7	Low tissue specificity	Cell line enhanced
CDYL	Q9Y232	Low tissue specificity	Low cell line specificity
CDYL2	Q8N8U2	Tissue enhanced	Cell line enhanced
CEACAM19	Q7Z692	Low tissue specificity	Cell line enhanced
CEBPB	P17676	Low tissue specificity	Cell line enhanced
CEBPD	P49716	Low tissue specificity	Cell line enhanced
CEBPG	P53567	Low tissue specificity	Low cell line specificity
CEBPZ	Q03701	Low tissue specificity	Low cell line specificity
CEBPZOS	A8MTT3	Low tissue specificity	Low cell line specificity
CELF1	Q92879	Low tissue specificity	Low cell line specificity
CELF4	Q9BZC1	Tissue enriched	Group enriched
CELSR1	Q9NYQ6	Tissue enhanced	Cell line enhanced
CELSR2	Q9HCU4	Tissue enhanced	Cell line enhanced
CELSR3	Q9NYQ7	Tissue enhanced	Cell line enhanced
CEMIP	Q8WUJ3	Tissue enhanced	Cell line enhanced
CEMIP2	Q9UHN6	Tissue enhanced	Cell line enhanced
CENATAC	Q86UT8	Low tissue specificity	Cell line enhanced
CENPA	P49450	Tissue enhanced	Low cell line specificity
CENPB	P07199	Low tissue specificity	Low cell line specificity
CENPE	Q02224	Tissue enhanced	Low cell line specificity
CENPF	P49454	Tissue enhanced	Low cell line specificity
CENPH	Q9H3R5	Tissue enhanced	Low cell line specificity
CENPI	Q92674	Tissue enhanced	Low cell line specificity
CENPJ	Q9HC77	Tissue enhanced	Cell line enhanced
CENPK	Q9BS16	Tissue enhanced	Low cell line specificity
CENPL	Q8N0S6	Tissue enhanced	Low cell line specificity
CENPM	Q9NSP4	Tissue enhanced	Low cell line specificity
CENPN	Q96H22	Tissue enhanced	Low cell line specificity
CENPO	Q9BU64	Low tissue specificity	Low cell line specificity
CENPP	Q6IPU0	Tissue enhanced	Low cell line specificity
CENPQ	Q7L2Z9	Low tissue specificity	Low cell line specificity
CENPS	Q8N2Z9	Tissue enhanced	Low cell line specificity
CENPT	Q96BT3	Low tissue specificity	Low cell line specificity
CENPU	Q71F23	Tissue enhanced	Cell line enhanced
CENPV	Q7Z7K6	Low tissue specificity	Cell line enhanced
CENPW	Q5EE01	Tissue enhanced	Low cell line specificity
CENPX	A8MT69	Low tissue specificity	Low cell line specificity
CEP104	O60308	Low tissue specificity	Low cell line specificity
CEP112	Q8N8E3	Tissue enhanced	Cell line enhanced
CEP120	Q8N960	Low tissue specificity	Low cell line specificity
CEP126	Q9P2H0	Low tissue specificity	Cell line enhanced
CEP128	Q6ZU80	Tissue enriched	Cell line enhanced
CEP131	Q9UPN4	Low tissue specificity	Low cell line specificity
CEP135	Q66GS9	Low tissue specificity	Low cell line specificity
CEP152	O94986	Tissue enhanced	Low cell line specificity
CEP162	Q5TB80	Low tissue specificity	Low cell line specificity
CEP164	Q9UPV0	Low tissue specificity	Low cell line specificity
CEP170	Q5SW79	Group enriched	Cell line enhanced
CEP170B	Q9Y4F5	Low tissue specificity	Low cell line specificity
CEP19	Q96LK0	Low tissue specificity	Low cell line specificity
CEP192	Q8TEP8	Low tissue specificity	Low cell line specificity
CEP20	Q96NB1	Low tissue specificity	Low cell line specificity
CEP250	Q9BV73	Low tissue specificity	Low cell line specificity
CEP290	O15078	Low tissue specificity	Low cell line specificity
CEP295	Q9C0D2	Low tissue specificity	Low cell line specificity
CEP350	Q5VT06	Low tissue specificity	Low cell line specificity
CEP41	Q9BYV8	Tissue enhanced	Low cell line specificity
CEP43	O95684	Tissue enhanced	Low cell line specificity
CEP44	Q9C0F1	Low tissue specificity	Cell line enhanced
CEP55	Q53EZ4	Tissue enhanced	Low cell line specificity
CEP57	Q86XR8	Low tissue specificity	Low cell line specificity
CEP57L1	Q8IYX8	Low tissue specificity	Low cell line specificity
CEP63	Q96MT8	Low tissue specificity	Low cell line specificity
CEP68	Q76N32	Low tissue specificity	Low cell line specificity
CEP70	Q8NHQ1	Low tissue specificity	Low cell line specificity
CEP72	Q9P209	Tissue enhanced	Cell line enhanced
CEP76	Q8TAP6	Low tissue specificity	Cell line enhanced
CEP78	Q5JTW2	Low tissue specificity	Low cell line specificity
CEP83	Q9Y592	Low tissue specificity	Low cell line specificity
CEP85	Q6P2H3	Tissue enhanced	Low cell line specificity
CEP85L	Q5SZL2	Tissue enhanced	Cell line enhanced
CEP89	Q96ST8	Low tissue specificity	Low cell line specificity
CEP95	Q96GE4	Low tissue specificity	Low cell line specificity
CEP97	Q8IW35	Low tissue specificity	Low cell line specificity
CEPT1	Q9Y6K0	Low tissue specificity	Low cell line specificity
CERCAM	Q5T4B2	Tissue enhanced	Cell line enhanced
CERK	Q8TCT0	Low tissue specificity	Low cell line specificity
CERS2	Q96G23	Tissue enhanced	Low cell line specificity
CERS5	Q8N5B7	Low tissue specificity	Low cell line specificity
CERS6	Q6ZMG9	Low tissue specificity	Low cell line specificity
CERT1	Q9Y5P4	Low tissue specificity	Cell line enhanced
CES2	O00748	Tissue enhanced	Low cell line specificity
CES3	Q6UWW8	Tissue enhanced	Cell line enhanced
CES4A	Q5XG92	Tissue enhanced	Cell line enhanced
CETN2	P41208	Tissue enhanced	Low cell line specificity
CETN3	O15182	Tissue enhanced	Low cell line specificity
CFAP126	Q5VTH2	Tissue enhanced	Low cell line specificity
CFAP157	Q5JU67	Tissue enhanced	Cell line enhanced
CFAP20	Q9Y6A4	Low tissue specificity	Low cell line specificity
CFAP20DC	Q6ZVT6	Group enriched	Low cell line specificity
CFAP221	Q4G0U5	Tissue enhanced	Cell line enhanced
CFAP298	P57076	Low tissue specificity	Low cell line specificity
CFAP300	Q9BRQ4	Tissue enhanced	Cell line enhanced
CFAP36	Q96G28	Low tissue specificity	Low cell line specificity
CFAP410	O43822	Low tissue specificity	Low cell line specificity
CFAP44	Q96MT7	Low tissue specificity	Low cell line specificity
CFAP52	Q8N1V2	Tissue enhanced	Cell line enhanced
CFAP54	Q96N23	Tissue enhanced	Cell line enhanced
CFAP70	Q5T0N1	Tissue enhanced	Cell line enhanced
CFAP73	A6NFT4	Tissue enhanced	Cell line enhanced
CFAP74	Q9C0B2	Tissue enhanced	Cell line enhanced
CFAP92	Q9ULG3	Tissue enriched	Cell line enhanced
CFAP97	Q9P2B7	Low tissue specificity	Low cell line specificity
CFD	P00746	Tissue enhanced	Group enriched
CFDP1	Q9UEE9	Low tissue specificity	Low cell line specificity
CFH	P08603	Tissue enriched	Cell line enhanced
CFHR1	Q03591	Tissue enriched	Cell line enhanced
CFL1	P23528	Low tissue specificity	Low cell line specificity
CFL2	Q9Y281	Group enriched	Low cell line specificity
CFLAR	O15519	Low tissue specificity	Cell line enhanced
CGA	P01215	Tissue enriched	Group enriched
CGAS	Q8N884	Tissue enhanced	Cell line enhanced
CGGBP1	Q9UFW8	Low tissue specificity	Cell line enhanced
CGN	Q9P2M7	Tissue enhanced	Cell line enhanced
CGREF1	Q99674	Tissue enhanced	Cell line enhanced
CGRRF1	Q99675	Low tissue specificity	Low cell line specificity
CHAC1	Q9BUX1	Tissue enhanced	Cell line enhanced
CHAC2	Q8WUX2	Low tissue specificity	Low cell line specificity
CHAF1A	Q13111	Tissue enhanced	Low cell line specificity
CHAF1B	Q13112	Tissue enhanced	Low cell line specificity
CHAMP1	Q96JM3	Low tissue specificity	Low cell line specificity
CHCHD1	Q96BP2	Low tissue specificity	Cell line enhanced
CHCHD10	Q8WYQ3	Tissue enhanced	Low cell line specificity
CHCHD2	Q9Y6H1	Low tissue specificity	Cell line enhanced
CHCHD3	Q9NX63	Group enriched	Low cell line specificity
CHCHD4	Q8N4Q1	Low tissue specificity	Low cell line specificity
CHCHD5	Q9BSY4	Low tissue specificity	Low cell line specificity
CHCHD6	Q9BRQ6	Tissue enhanced	Low cell line specificity
CHCHD7	Q9BUK0	Low tissue specificity	Low cell line specificity
CHD1	O14646	Tissue enhanced	Low cell line specificity
CHD1L	Q86WJ1	Low tissue specificity	Low cell line specificity
CHD2	O14647	Low tissue specificity	Low cell line specificity
CHD3	Q12873	Low tissue specificity	Low cell line specificity
CHD4	Q14839	Low tissue specificity	Low cell line specificity
CHD6	Q8TD26	Low tissue specificity	Low cell line specificity
CHD7	Q9P2D1	Tissue enhanced	Cell line enhanced
CHD8	Q9HCK8	Low tissue specificity	Low cell line specificity
CHD9	Q3L8U1	Low tissue specificity	Low cell line specificity
CHDH	Q8NE62	Tissue enhanced	Cell line enhanced
CHEK1	O14757	Tissue enhanced	Low cell line specificity
CHEK2	O96017	Low tissue specificity	Low cell line specificity
CHERP	Q8IWX8	Low tissue specificity	Low cell line specificity
CHFR	Q96EP1	Low tissue specificity	Low cell line specificity
CHIC1	Q5VXU3	Low tissue specificity	Cell line enhanced
CHIC2	Q9UKJ5	Low tissue specificity	Low cell line specificity
CHID1	Q9BWS9	Low tissue specificity	Low cell line specificity
CHKA	P35790	Low tissue specificity	Cell line enhanced
CHKB	Q9Y259	Low tissue specificity	Cell line enhanced
CHL1	O00533	Tissue enhanced	Group enriched
CHM	P24386	Low tissue specificity	Low cell line specificity
CHML	P26374	Low tissue specificity	Low cell line specificity
CHMP1A	Q9HD42	Low tissue specificity	Low cell line specificity
CHMP1B	Q7LBR1	Tissue enriched	Low cell line specificity
CHMP2A	O43633	Low tissue specificity	Low cell line specificity
CHMP2B	Q9UQN3	Low tissue specificity	Cell line enhanced
CHMP3	Q9Y3E7	Low tissue specificity	Low cell line specificity
CHMP4A	Q9BY43	Low tissue specificity	Low cell line specificity
CHMP4B	Q9H444	Low tissue specificity	Low cell line specificity
CHMP4C	Q96CF2	Tissue enhanced	Cell line enhanced
CHMP5	Q9NZZ3	Low tissue specificity	Low cell line specificity
CHMP6	Q96FZ7	Low tissue specificity	Low cell line specificity
CHMP7	Q8WUX9	Tissue enhanced	Cell line enhanced
CHN1	P15882	Group enriched	Cell line enhanced
CHN2	P52757	Tissue enhanced	Cell line enhanced
CHORDC1	Q9UHD1	Tissue enhanced	Low cell line specificity
CHP1	Q99653	Low tissue specificity	Low cell line specificity
CHP2	O43745	Group enriched	Cell line enhanced
CHPF	Q8IZ52	Low tissue specificity	Low cell line specificity
CHPF2	Q9P2E5	Low tissue specificity	Low cell line specificity
CHPT1	Q8WUD6	Low tissue specificity	Low cell line specificity
CHRAC1	Q9NRG0	Low tissue specificity	Low cell line specificity
CHRDL2	Q6WN34	Tissue enhanced	Cell line enhanced
CHRNA10	Q9GZZ6	Tissue enriched	Low cell line specificity
CHRNA5	P30532	Low tissue specificity	Low cell line specificity
CHRNB1	P11230	Tissue enhanced	Cell line enhanced
CHST10	O43529	Low tissue specificity	Low cell line specificity
CHST11	Q9NPF2	Tissue enhanced	Low cell line specificity
CHST12	Q9NRB3	Low tissue specificity	Cell line enhanced
CHST14	Q8NCH0	Low tissue specificity	Low cell line specificity
CHST15	Q7LFX5	Low tissue specificity	Cell line enhanced
CHST3	Q7LGC8	Low tissue specificity	Cell line enhanced
CHST8	Q9H2A9	Group enriched	Group enriched
CHSY1	Q86X52	Low tissue specificity	Cell line enhanced
CHSY3	Q70JA7	Low tissue specificity	Cell line enhanced
CHTF18	Q8WVB6	Tissue enhanced	Cell line enhanced
CHTF8	P0CG13	Low tissue specificity	Low cell line specificity
CHTOP	Q9Y3Y2	Low tissue specificity	Low cell line specificity
CHUK	O15111	Low tissue specificity	Low cell line specificity
CHURC1	Q8WUH1	Low tissue specificity	Low cell line specificity
CIAO1	O76071	Low tissue specificity	Low cell line specificity
CIAO2A	Q9H5X1	Tissue enhanced	Low cell line specificity
CIAO2B	Q9Y3D0	Low tissue specificity	Low cell line specificity
CIAO3	Q9H6Q4	Low tissue specificity	Cell line enhanced
CIAPIN1	Q6FI81	Low tissue specificity	Low cell line specificity
CIB1	Q99828	Low tissue specificity	Low cell line specificity
CIB2	O75838	Tissue enhanced	Cell line enhanced
CIBAR1	A1XBS5	Tissue enriched	Low cell line specificity
CIC	Q96RK0	Low tissue specificity	Low cell line specificity
CIITA	P33076	Tissue enhanced	Cell line enhanced
CILK1	Q9UPZ9	Low tissue specificity	Low cell line specificity
CINP	Q9BW66	Low tissue specificity	Low cell line specificity
CIP2A	Q8TCG1	Tissue enhanced	Low cell line specificity
CIPC	Q9C0C6	Tissue enhanced	Low cell line specificity
CIR1	Q86X95	Low tissue specificity	Low cell line specificity
CIRBP	Q14011	Low tissue specificity	Low cell line specificity
CISD1	Q9NZ45	Tissue enhanced	Low cell line specificity
CISD2	Q8N5K1	Tissue enhanced	Low cell line specificity
CISH	Q9NSE2	Tissue enhanced	Cell line enriched
CIT	O14578	Tissue enhanced	Low cell line specificity
CITED2	Q99967	Low tissue specificity	Cell line enhanced
CITED4	Q96RK1	Low tissue specificity	Cell line enhanced
CIZ1	Q9ULV3	Low tissue specificity	Low cell line specificity
CKAP2	Q8WWK9	Tissue enhanced	Low cell line specificity
CKAP2L	Q8IYA6	Group enriched	Low cell line specificity
CKAP4	Q07065	Low tissue specificity	Cell line enhanced
CKAP5	Q14008	Low tissue specificity	Low cell line specificity
CKB	P12277	Tissue enhanced	Cell line enhanced
CKLF	Q9UBR5	Low tissue specificity	Low cell line specificity
CKMT1A	P12532	Tissue enhanced	Cell line enhanced
CKMT1B	P12532	Tissue enhanced	Cell line enhanced
CKMT2	P17540	Group enriched	Cell line enhanced
CKS1B	P61024	Low tissue specificity	Low cell line specificity
CKS2	P33552	Tissue enhanced	Low cell line specificity
CLASP1	Q7Z460	Low tissue specificity	Low cell line specificity
CLASP2	O75122	Tissue enhanced	Low cell line specificity
CLASRP	Q8N2M8	Low tissue specificity	Low cell line specificity
CLBA1	Q96F83	Low tissue specificity	Low cell line specificity
CLCC1	Q96S66	Low tissue specificity	Low cell line specificity
CLCF1	Q9UBD9	Low tissue specificity	Cell line enhanced
CLCN2	P51788	Tissue enhanced	Low cell line specificity
CLCN3	P51790	Low tissue specificity	Low cell line specificity
CLCN4	P51793	Tissue enhanced	Cell line enhanced
CLCN5	P51795	Group enriched	Group enriched
CLCN6	P51797	Low tissue specificity	Low cell line specificity
CLCN7	P51798	Low tissue specificity	Low cell line specificity
CLCNKB	P51801	Tissue enriched	Cell line enhanced
CLDN1	O95832	Tissue enhanced	Group enriched
CLDN12	P56749	Low tissue specificity	Low cell line specificity
CLDN15	P56746	Tissue enriched	Low cell line specificity
CLDN4	O14493	Tissue enhanced	Cell line enhanced
CLDN7	O95471	Tissue enhanced	Cell line enhanced
CLDND1	Q9NY35	Group enriched	Low cell line specificity
CLDND2	Q8NHS1	Tissue enhanced	Cell line enhanced
CLEC16A	Q2KHT3	Low tissue specificity	Cell line enriched
CLEC2D	Q9UHP7	Tissue enhanced	Group enriched
CLGN	O14967	Tissue enhanced	Cell line enhanced
CLHC1	Q8NHS4	Low tissue specificity	Low cell line specificity
CLIC1	O00299	Low tissue specificity	Low cell line specificity
CLIC3	O95833	Group enriched	Cell line enhanced
CLIC4	Q9Y696	Low tissue specificity	Low cell line specificity
CLINT1	Q14677	Low tissue specificity	Low cell line specificity
CLIP1	P30622	Tissue enhanced	Low cell line specificity
CLIP2	Q9UDT6	Tissue enhanced	Cell line enhanced
CLIP3	Q96DZ5	Tissue enhanced	Cell line enhanced
CLIP4	Q8N3C7	Low tissue specificity	Cell line enhanced
CLK1	P49759	Low tissue specificity	Low cell line specificity
CLK2	P49760	Low tissue specificity	Low cell line specificity
CLK3	P49761	Low tissue specificity	Low cell line specificity
CLK4	Q9HAZ1	Low tissue specificity	Low cell line specificity
CLMP	Q9H6B4	Tissue enhanced	Cell line enhanced
CLN3	Q13286	Low tissue specificity	Cell line enhanced
CLN5	O75503	Low tissue specificity	Low cell line specificity
CLN6	Q9NWW5	Low tissue specificity	Low cell line specificity
CLN8	Q9UBY8	Low tissue specificity	Low cell line specificity
CLNS1A	P54105	Low tissue specificity	Low cell line specificity
CLOCK	O15516	Low tissue specificity	Low cell line specificity
CLP1	Q92989	Low tissue specificity	Low cell line specificity
CLPB	Q9H078	Tissue enriched	Low cell line specificity
CLPP	Q16740	Low tissue specificity	Low cell line specificity
CLPTM1	O96005	Low tissue specificity	Low cell line specificity
CLPTM1L	Q96KA5	Low tissue specificity	Cell line enhanced
CLPX	O76031	Low tissue specificity	Low cell line specificity
CLSPN	Q9HAW4	Tissue enhanced	Low cell line specificity
CLSTN1	O94985	Low tissue specificity	Low cell line specificity
CLSTN3	Q9BQT9	Low tissue specificity	Low cell line specificity
CLTA	P09496	Low tissue specificity	Low cell line specificity
CLTB	P09497	Low tissue specificity	Cell line enhanced
CLTC	Q00610	Low tissue specificity	Low cell line specificity
CLTCL1	P53675	Group enriched	Cell line enhanced
CLU	P10909	Tissue enhanced	Cell line enhanced
CLUAP1	Q96AJ1	Low tissue specificity	Low cell line specificity
CLUH	O75153	Low tissue specificity	Cell line enhanced
CLUL1	Q15846	Tissue enriched	Cell line enhanced
CLYBL	Q8N0X4	Tissue enhanced	Cell line enhanced
CMAS	Q8NFW8	Low tissue specificity	Low cell line specificity
CMBL	Q96DG6	Tissue enhanced	Cell line enhanced
CMC1	Q7Z7K0	Low tissue specificity	Low cell line specificity
CMC2	Q9NRP2	Low tissue specificity	Low cell line specificity
CMC4	P56277	Low tissue specificity	Cell line enhanced
CMIP	Q8IY22	Low tissue specificity	Cell line enhanced
CMPK1	P30085	Low tissue specificity	Low cell line specificity
CMSS1	Q9BQ75	Low tissue specificity	Low cell line specificity
CMTM1	Q8IZ96	Tissue enriched	Cell line enhanced
CMTM3	Q96MX0	Low tissue specificity	Cell line enhanced
CMTM4	Q8IZR5	Tissue enhanced	Low cell line specificity
CMTM6	Q9NX76	Low tissue specificity	Low cell line specificity
CMTM8	Q8IZV2	Tissue enhanced	Group enriched
CMTR1	Q8N1G2	Low tissue specificity	Cell line enhanced
CMTR2	Q8IYT2	Low tissue specificity	Low cell line specificity
CNBD2	Q96M20	Tissue enhanced	Cell line enhanced
CNBP	P62633	Low tissue specificity	Low cell line specificity
CNDP2	Q96KP4	Low tissue specificity	Cell line enhanced
CNEP1R1	Q8N9A8	Low tissue specificity	Low cell line specificity
CNFN	Q9BYD5	Tissue enhanced	Cell line enhanced
CNGB3	Q9NQW8	Tissue enhanced	Cell line enriched
CNIH1	O95406	Low tissue specificity	Low cell line specificity
[truncated: 9,807 more rows]

## Sheet: THP1 detectable Protein in HPA
Gene	Uniprot	RNA tissue specificity	RNA cell line specificity
A4GALT	Q9NPC4	Low tissue specificity	Cell line enhanced
AAAS	Q9NRG9	Low tissue specificity	Low cell line specificity
AACS	Q86V21	Low tissue specificity	Low cell line specificity
AADAT	Q8N5Z0	Tissue enriched	Low cell line specificity
AAGAB	Q6PD74	Low tissue specificity	Low cell line specificity
AAK1	Q2M2I8	Tissue enhanced	Low cell line specificity
AAMDC	Q9H7C9	Tissue enhanced	Cell line enhanced
AAMP	Q13685	Low tissue specificity	Low cell line specificity
AAR2	Q9Y312	Low tissue specificity	Low cell line specificity
AARS1	P49588	Low tissue specificity	Low cell line specificity
AARS2	Q5JTZ9	Low tissue specificity	Low cell line specificity
AARSD1	Q9BTE6	Low tissue specificity	Low cell line specificity
AASDH	Q4L235	Low tissue specificity	Low cell line specificity
AASDHPPT	Q9NRN7	Low tissue specificity	Low cell line specificity
AATF	Q9NY61	Low tissue specificity	Low cell line specificity
AATK	Q6ZMQ8	Tissue enriched	Group enriched
ABAT	P80404	Tissue enhanced	Cell line enhanced
ABCA1	O95477	Low tissue specificity	Cell line enhanced
ABCA2	Q9BZC7	Tissue enriched	Cell line enhanced
ABCA3	Q99758	Tissue enhanced	Cell line enhanced
ABCA5	Q8WWZ7	Low tissue specificity	Cell line enhanced
ABCA7	Q8IZY2	Tissue enhanced	Cell line enhanced
ABCB10	Q9NRK6	Tissue enhanced	Cell line enhanced
ABCB7	O75027	Low tissue specificity	Low cell line specificity
ABCB8	Q9NUT2	Low tissue specificity	Low cell line specificity
ABCB9	Q9NP78	Tissue enhanced	Cell line enhanced
ABCC10	Q5T3U5	Low tissue specificity	Low cell line specificity
ABCC4	O15439	Tissue enhanced	Group enriched
ABCC5	O15440	Tissue enhanced	Cell line enhanced
ABCC6	O95255	Tissue enriched	Cell line enriched
ABCD1	P33897	Low tissue specificity	Cell line enhanced
ABCD3	P28288	Tissue enhanced	Low cell line specificity
ABCD4	O14678	Low tissue specificity	Low cell line specificity
ABCE1	P61221	Low tissue specificity	Low cell line specificity
ABCF1	Q8NE71	Tissue enhanced	Low cell line specificity
ABCF2	Q9UG63	Low tissue specificity	Low cell line specificity
ABCF2-H2BE1	Q9UG63	Low tissue specificity	Low cell line specificity
ABCF3	Q9NUQ8	Low tissue specificity	Low cell line specificity
ABHD10	Q9NUJ1	Low tissue specificity	Low cell line specificity
ABHD11	Q8NFV4	Low tissue specificity	Cell line enhanced
ABHD12	Q8N2K0	Low tissue specificity	Cell line enhanced
ABHD13	Q7L211	Low tissue specificity	Low cell line specificity
ABHD14A	Q9BUJ0	Low tissue specificity	Cell line enhanced
ABHD14B	Q96IU4	Low tissue specificity	Cell line enhanced
ABHD15	Q6UXT9	Tissue enhanced	Low cell line specificity
ABHD17A	Q96GS6	Low tissue specificity	Cell line enhanced
ABHD17B	Q5VST6	Low tissue specificity	Cell line enhanced
ABHD17C	Q6PCB6	Tissue enhanced	Cell line enhanced
ABHD18	Q0P651	Low tissue specificity	Low cell line specificity
ABHD2	P08910	Low tissue specificity	Cell line enriched
ABHD3	Q8WU67	Low tissue specificity	Cell line enhanced
ABHD4	Q8TB40	Low tissue specificity	Cell line enhanced
ABHD5	Q8WTS1	Low tissue specificity	Low cell line specificity
ABHD6	Q9BV23	Tissue enhanced	Low cell line specificity
ABHD8	Q96I13	Tissue enhanced	Cell line enhanced
ABI1	Q8IZP0	Low tissue specificity	Low cell line specificity
ABI2	Q9NYB9	Low tissue specificity	Low cell line specificity
ABITRAM	Q9NX38	Low tissue specificity	Low cell line specificity
ABL1	P00519	Low tissue specificity	Low cell line specificity
ABL2	P42684	Low tissue specificity	Cell line enhanced
ABR	Q12979	Low tissue specificity	Cell line enhanced
ABRACL	Q9P1F3	Low tissue specificity	Cell line enhanced
ABRAXAS1	Q6UWZ7	Low tissue specificity	Cell line enhanced
ABRAXAS2	Q15018	Low tissue specificity	Low cell line specificity
ABT1	Q9ULW3	Low tissue specificity	Low cell line specificity
ABTB1	Q969K4	Low tissue specificity	Low cell line specificity
ABTB2	Q8N961	Low tissue specificity	Cell line enhanced
AC093323.1	B2RBV5	Low tissue specificity	Low cell line specificity
ACAA1	P09110	Group enriched	Cell line enhanced
ACAA2	P42765	Tissue enhanced	Low cell line specificity
ACACA	Q13085	Low tissue specificity	Low cell line specificity
ACACB	O00763	Tissue enhanced	Cell line enriched
ACAD10	Q6JQN1	Low tissue specificity	Low cell line specificity
ACAD11	Q709F0	Group enriched	Low cell line specificity
ACAD8	Q9UKU7	Low tissue specificity	Low cell line specificity
ACAD9	Q9H845	Low tissue specificity	Low cell line specificity
ACADM	P11310	Tissue enhanced	Cell line enhanced
ACADS	P16219	Tissue enhanced	Cell line enhanced
ACADSB	P45954	Tissue enhanced	Cell line enhanced
ACADVL	P49748	Tissue enhanced	Low cell line specificity
ACAP1	Q15027	Tissue enhanced	Cell line enhanced
ACAP2	Q15057	Low tissue specificity	Low cell line specificity
ACAP3	Q96P50	Low tissue specificity	Low cell line specificity
ACAT1	P24752	Tissue enhanced	Cell line enhanced
ACAT2	Q9BWD1	Tissue enriched	Low cell line specificity
ACBD3	Q9H3P7	Low tissue specificity	Low cell line specificity
ACBD4	Q8NC06	Tissue enhanced	Low cell line specificity
ACBD5	Q5T8D3	Low tissue specificity	Low cell line specificity
ACBD6	Q9BR61	Low tissue specificity	Low cell line specificity
ACCS	Q96QU6	Low tissue specificity	Low cell line specificity
ACD	Q96AP0	Low tissue specificity	Low cell line specificity
ACER2	Q5QJU3	Group enriched	Group enriched
ACER3	Q9NUN7	Low tissue specificity	Low cell line specificity
ACIN1	Q9UKV3	Low tissue specificity	Low cell line specificity
ACLY	P53396	Low tissue specificity	Low cell line specificity
ACO1	P21399	Tissue enhanced	Cell line enhanced
ACO2	Q99798	Tissue enhanced	Low cell line specificity
ACOT1	Q86TX2	Tissue enhanced	Cell line enhanced
ACOT11	Q8WXI4	Tissue enhanced	Cell line enhanced
ACOT13	Q9NPJ3	Tissue enhanced	Low cell line specificity
ACOT2	P49753	Tissue enhanced	Cell line enhanced
ACOT4	Q8N9L9	Tissue enhanced	Cell line enhanced
ACOT7	O00154	Tissue enhanced	Low cell line specificity
ACOT8	O14734	Low tissue specificity	Low cell line specificity
ACOT9	Q9Y305	Low tissue specificity	Low cell line specificity
ACOX1	Q15067	Tissue enhanced	Cell line enhanced
ACOX3	O15254	Low tissue specificity	Low cell line specificity
ACOXL	Q9NUZ1	Tissue enhanced	Group enriched
ACP1	P24666	Low tissue specificity	Low cell line specificity
ACP2	P11117	Low tissue specificity	Low cell line specificity
ACP3	P15309	Tissue enriched	Cell line enhanced
ACP6	Q9NPH0	Low tissue specificity	Cell line enhanced
ACRBP	Q8NEB7	Tissue enriched	Cell line enhanced
ACSF2	Q96CM8	Tissue enhanced	Cell line enhanced
ACSF3	Q4G176	Low tissue specificity	Cell line enhanced
ACSL1	P33121	Tissue enhanced	Cell line enhanced
ACSL3	O95573	Tissue enhanced	Cell line enhanced
ACSL4	O60488	Low tissue specificity	Cell line enhanced
ACSL5	Q9ULC5	Tissue enhanced	Cell line enhanced
ACSS1	Q9NUB1	Low tissue specificity	Cell line enhanced
ACSS2	Q9NR19	Tissue enhanced	Cell line enhanced
ACTA2	P62736	Tissue enhanced	Cell line enhanced
ACTB	P60709	Low tissue specificity	Low cell line specificity
ACTG1	P63261	Low tissue specificity	Low cell line specificity
ACTL6A	O96019	Low tissue specificity	Low cell line specificity
ACTN1	P12814	Tissue enhanced	Low cell line specificity
ACTN4	O43707	Low tissue specificity	Cell line enhanced
ACTR10	Q9NZ32	Low tissue specificity	Low cell line specificity
ACTR1A	P61163	Low tissue specificity	Low cell line specificity
ACTR1B	P42025	Low tissue specificity	Low cell line specificity
ACTR2	P61160	Low tissue specificity	Low cell line specificity
ACTR3	P61158	Low tissue specificity	Low cell line specificity
ACTR3B	Q9P1U1	Low tissue specificity	Low cell line specificity
ACTR3C	Q9C0K3	Tissue enhanced	Cell line enhanced
ACTR5	Q9H9F9	Low tissue specificity	Low cell line specificity
ACTR6	Q9GZN1	Low tissue specificity	Low cell line specificity
ACTR8	Q9H981	Low tissue specificity	Low cell line specificity
ACTRT3	Q9BYD9	Tissue enriched	Cell line enhanced
ACVR1	Q04771	Low tissue specificity	Low cell line specificity
ACVR1B	P36896	Low tissue specificity	Low cell line specificity
ACVR2A	P27037	Low tissue specificity	Cell line enhanced
ACVR2B	Q13705	Low tissue specificity	Cell line enhanced
ACVRL1	P37023	Tissue enhanced	Cell line enhanced
ACY1	Q03154	Group enriched	Cell line enhanced
ACY3	Q96HD9	Tissue enhanced	Cell line enhanced
ACYP1	P07311	Low tissue specificity	Low cell line specificity
ACYP2	P14621	Tissue enhanced	Low cell line specificity
ADA	P00813	Group enriched	Group enriched
ADA2	Q9NZK5	Tissue enhanced	Cell line enhanced
ADAL	Q6DHV7	Low tissue specificity	Low cell line specificity
ADAM10	O14672	Low tissue specificity	Cell line enhanced
ADAM15	Q13444	Low tissue specificity	Cell line enhanced
ADAM17	P78536	Low tissue specificity	Low cell line specificity
ADAM8	P78325	Tissue enhanced	Cell line enhanced
ADAM9	Q13443	Low tissue specificity	Low cell line specificity
ADAMTS1	Q9UHI8	Tissue enhanced	Cell line enhanced
ADAMTS2	O95450	Low tissue specificity	Cell line enhanced
ADAMTSL4	Q6UY14	Low tissue specificity	Cell line enhanced
ADAP1	O75689	Tissue enhanced	Cell line enhanced
ADAP2	Q9NPF8	Low tissue specificity	Cell line enhanced
ADAR	P55265	Low tissue specificity	Low cell line specificity
ADARB1	P78563	Tissue enhanced	Cell line enhanced
ADAT1	Q9BUB4	Low tissue specificity	Low cell line specificity
ADAT2	Q7Z6V5	Low tissue specificity	Low cell line specificity
ADCK1	Q86TW2	Low tissue specificity	Low cell line specificity
ADCK2	Q7Z695	Low tissue specificity	Low cell line specificity
ADCK5	Q3MIX3	Low tissue specificity	Low cell line specificity
ADCY1	Q08828	Group enriched	Cell line enhanced
ADCY3	O60266	Low tissue specificity	Low cell line specificity
ADCY6	O43306	Low tissue specificity	Cell line enhanced
ADCY7	P51828	Low tissue specificity	Cell line enhanced
ADCY9	O60503	Tissue enhanced	Cell line enhanced
ADD1	P35611	Low tissue specificity	Low cell line specificity
ADD2	P35612	Tissue enhanced	Cell line enhanced
ADD3	Q9UEY8	Low tissue specificity	Cell line enhanced
ADGRA2	Q96PE1	Low tissue specificity	Cell line enhanced
ADGRA3	Q8IWK6	Tissue enhanced	Cell line enhanced
ADGRE1	Q14246	Tissue enhanced	Cell line enhanced
ADGRE2	Q9UHX3	Tissue enhanced	Cell line enhanced
ADGRE5	P48960	Tissue enhanced	Low cell line specificity
ADGRG5	Q8IZF4	Group enriched	Cell line enhanced
ADGRL1	O94910	Low tissue specificity	Cell line enhanced
ADGRL2	O95490	Low tissue specificity	Cell line enhanced
ADGRL3	Q9HAR2	Tissue enhanced	Cell line enhanced
ADH5	P11766	Low tissue specificity	Low cell line specificity
ADI1	Q9BV57	Tissue enhanced	Low cell line specificity
ADIPOR1	Q96A54	Low tissue specificity	Low cell line specificity
ADIPOR2	Q86V24	Low tissue specificity	Low cell line specificity
ADIRF	Q15847	Tissue enhanced	Cell line enhanced
ADK	P55263	Tissue enhanced	Low cell line specificity
ADM2	Q7Z4H4	Tissue enhanced	Cell line enhanced
ADM5	C9JUS6	Low tissue specificity	Cell line enhanced
ADNP	Q9H2P0	Low tissue specificity	Low cell line specificity
ADNP2	Q6IQ32	Tissue enhanced	Low cell line specificity
ADO	Q96SZ5	Low tissue specificity	Cell line enhanced
ADORA1	P30542	Tissue enhanced	Cell line enhanced
ADORA2A	P29274	Tissue enhanced	Cell line enhanced
ADORA2B	P29275	Tissue enhanced	Cell line enhanced
ADPGK	Q9BRR6	Low tissue specificity	Low cell line specificity
ADPRH	P54922	Low tissue specificity	Cell line enhanced
ADPRM	Q3LIE5	Low tissue specificity	Low cell line specificity
ADPRS	Q9NX46	Low tissue specificity	Low cell line specificity
ADRB1	P08588	Tissue enhanced	Cell line enhanced
ADRB2	P07550	Low tissue specificity	Cell line enhanced
ADRM1	Q16186	Tissue enhanced	Cell line enhanced
ADSL	P30566	Group enriched	Low cell line specificity
ADSS1	Q8N142	Group enriched	Cell line enhanced
ADSS2	P30520	Low tissue specificity	Low cell line specificity
AEBP1	Q8IUX7	Low tissue specificity	Cell line enhanced
AEBP2	Q6ZN18	Low tissue specificity	Low cell line specificity
AEN	Q8WTP8	Low tissue specificity	Low cell line specificity
AFDN	P55196	Low tissue specificity	Low cell line specificity
AFF1	P51825	Low tissue specificity	Low cell line specificity
AFF2	P51816	Tissue enhanced	Cell line enhanced
AFF3	P51826	Low tissue specificity	Cell line enhanced
AFF4	Q9UHB7	Low tissue specificity	Low cell line specificity
AFG1L	Q8WV93	Low tissue specificity	Low cell line specificity
AFG3L2	Q9Y4W6	Low tissue specificity	Low cell line specificity
AFMID	Q63HM1	Tissue enhanced	Cell line enhanced
AFTPH	Q6ULP2	Low tissue specificity	Low cell line specificity
AGA	P20933	Low tissue specificity	Cell line enhanced
AGAP1	Q9UPQ3	Group enriched	Cell line enhanced
AGAP2	Q99490	Tissue enriched	Cell line enhanced
AGAP3	Q96P47	Low tissue specificity	Low cell line specificity
AGAP4	Q96P64	Low tissue specificity	Cell line enhanced
AGAP5	A6NIR3	Low tissue specificity	Low cell line specificity
AGAP6	Q5VW22	Low tissue specificity	Cell line enhanced
AGAP9	Q5VTM2	Low tissue specificity	Low cell line specificity
AGBL3	Q8NEM8	Tissue enhanced	Cell line enhanced
AGBL5	Q8NDL9	Group enriched	Low cell line specificity
AGFG1	P52594	Low tissue specificity	Low cell line specificity
AGFG2	O95081	Tissue enriched	Low cell line specificity
AGGF1	Q8N302	Low tissue specificity	Low cell line specificity
AGK	Q53H12	Low tissue specificity	Low cell line specificity
AGL	P35573	Group enriched	Low cell line specificity
AGMAT	Q9BSE5	Group enriched	Cell line enhanced
AGO1	Q9UL18	Low tissue specificity	Low cell line specificity
AGO2	Q9UKV8	Low tissue specificity	Low cell line specificity
AGO3	Q9H9G7	Low tissue specificity	Low cell line specificity
AGO4	Q9HCK5	Low tissue specificity	Cell line enhanced
AGPAT2	O15120	Tissue enhanced	Cell line enhanced
AGPAT3	Q9NRZ7	Low tissue specificity	Low cell line specificity
AGPAT4	Q9NRZ5	Tissue enriched	Cell line enhanced
AGPAT5	Q9NUQ2	Low tissue specificity	Low cell line specificity
AGPS	O00116	Low tissue specificity	Low cell line specificity
AGRN	O00468	Low tissue specificity	Cell line enhanced
AGT	P01019	Tissue enriched	Group enriched
AGTPBP1	Q9UPW5	Tissue enhanced	Low cell line specificity
AGTRAP	Q6RW13	Low tissue specificity	Cell line enhanced
AHCTF1	Q8WYP5	Low tissue specificity	Low cell line specificity
AHCY	P23526	Low tissue specificity	Low cell line specificity
AHCYL1	O43865	Tissue enhanced	Low cell line specificity
AHCYL2	Q96HN2	Group enriched	Cell line enriched
AHDC1	Q5TGY3	Low tissue specificity	Cell line enhanced
AHI1	Q8N157	Low tissue specificity	Low cell line specificity
AHNAK	Q09666	Low tissue specificity	Cell line enhanced
AHR	P35869	Low tissue specificity	Cell line enhanced
AHRR	A9YTQ3	Tissue enriched	Cell line enhanced
AHSA1	O95433	Low tissue specificity	Low cell line specificity
AIDA	Q96BJ3	Low tissue specificity	Low cell line specificity
AIF1	P55008	Tissue enhanced	Group enriched
AIFM1	O95831	Low tissue specificity	Low cell line specificity
AIFM2	Q9BRQ8	Tissue enhanced	Cell line enhanced
AIFM3	Q96NN9	Group enriched	Cell line enhanced
AIG1	Q9NVV5	Tissue enhanced	Low cell line specificity
AIMP1	Q12904	Low tissue specificity	Low cell line specificity
AIMP2	Q13155	Tissue enhanced	Low cell line specificity
AIP	O00170	Low tissue specificity	Low cell line specificity
AJAP1	Q9UKB5	Tissue enhanced	Cell line enhanced
AJM1	C9J069	Tissue enhanced	Low cell line specificity
AJUBA	Q96IF1	Tissue enhanced	Cell line enhanced
AK1	P00568	Tissue enhanced	Cell line enhanced
AK2	P54819	Low tissue specificity	Low cell line specificity
AK3	Q9UIJ7	Tissue enhanced	Cell line enhanced
AK4	P27144	Tissue enhanced	Cell line enhanced
AK6	Q9Y3D8	Low tissue specificity	Low cell line specificity
AK9	Q5TCS8	Low tissue specificity	Low cell line specificity
AKAP1	Q92667	Tissue enhanced	Low cell line specificity
AKAP10	O43572	Low tissue specificity	Cell line enhanced
AKAP11	Q9UKA4	Low tissue specificity	Low cell line specificity
AKAP13	Q12802	Low tissue specificity	Cell line enhanced
AKAP17A	Q02040	Low tissue specificity	Low cell line specificity
AKAP7	O43687, Q9P0M2	Tissue enhanced	Cell line enhanced
AKAP8	O43823	Low tissue specificity	Low cell line specificity
AKAP8L	Q9ULX6	Low tissue specificity	Low cell line specificity
AKAP9	Q99996	Low tissue specificity	Low cell line specificity
AKIP1	Q9NQ31	Low tissue specificity	Low cell line specificity
AKIRIN1	Q9H9L7	Low tissue specificity	Low cell line specificity
AKIRIN2	Q53H80	Low tissue specificity	Low cell line specificity
AKNA	Q7Z591	Tissue enhanced	Cell line enhanced
AKR1A1	P14550	Low tissue specificity	Low cell line specificity
AKR1B1	P15121	Tissue enriched	Cell line enhanced
AKR1C1	Q04828	Tissue enriched	Group enriched
AKR1C2	P52895	Tissue enhanced	Group enriched
AKR1E2	Q96JD6	Tissue enriched	Cell line enhanced
AKR7A2	O43488	Low tissue specificity	Low cell line specificity
AKT1	P31749	Low tissue specificity	Cell line enhanced
AKT1S1	Q96B36	Low tissue specificity	Low cell line specificity
AKT2	P31751	Low tissue specificity	Low cell line specificity
AKT3	Q9Y243	Tissue enhanced	Low cell line specificity
AKTIP	Q9H8T0	Low tissue specificity	Low cell line specificity
ALAD	P13716	Tissue enhanced	Low cell line specificity
ALAS1	P13196	Tissue enhanced	Low cell line specificity
ALCAM	Q13740	Tissue enriched	Cell line enhanced
ALDH16A1	Q8IZ83	Low tissue specificity	Low cell line specificity
ALDH18A1	P54886	Tissue enhanced	Low cell line specificity
ALDH1A3	P47895	Tissue enhanced	Cell line enhanced
ALDH1B1	P30837	Tissue enhanced	Cell line enhanced
ALDH1L2	Q3SY69	Group enriched	Cell line enhanced
ALDH2	P05091	Tissue enhanced	Cell line enhanced
ALDH3A2	P51648	Tissue enhanced	Cell line enhanced
ALDH3B1	P43353	Tissue enhanced	Cell line enhanced
ALDH4A1	P30038	Tissue enhanced	Cell line enhanced
ALDH5A1	P51649	Tissue enhanced	Cell line enhanced
ALDH6A1	Q02252	Group enriched	Cell line enhanced
ALDH7A1	P49419	Tissue enhanced	Cell line enhanced
ALDH9A1	P49189	Low tissue specificity	Low cell line specificity
ALDOA	P04075	Group enriched	Low cell line specificity
ALDOC	P09972	Group enriched	Cell line enhanced
ALG1	Q9BT22	Low tissue specificity	Low cell line specificity
ALG10	Q5BKT4	Low tissue specificity	Low cell line specificity
ALG10B	Q5I7T1	Low tissue specificity	Low cell line specificity
ALG11	Q2TAA5	Low tissue specificity	Low cell line specificity
ALG12	Q9BV10	Low tissue specificity	Low cell line specificity
ALG13	Q9NP73	Low tissue specificity	Low cell line specificity
ALG14	Q96F25	Low tissue specificity	Low cell line specificity
ALG2	Q9H553	Low tissue specificity	Low cell line specificity
ALG3	Q92685	Low tissue specificity	Low cell line specificity
ALG5	Q9Y673	Low tissue specificity	Low cell line specificity
ALG6	Q9Y672	Low tissue specificity	Cell line enhanced
ALG8	Q9BVK2	Low tissue specificity	Low cell line specificity
ALG9	Q9H6U8	Low tissue specificity	Low cell line specificity
ALKBH1	Q13686	Low tissue specificity	Low cell line specificity
ALKBH2	Q6NS38	Low tissue specificity	Low cell line specificity
ALKBH3	Q96Q83	Low tissue specificity	Low cell line specificity
ALKBH4	Q9NXW9	Low tissue specificity	Low cell line specificity
ALKBH5	Q6P6C2	Tissue enhanced	Low cell line specificity
ALKBH6	Q3KRA9	Low tissue specificity	Low cell line specificity
ALKBH7	Q9BT30	Tissue enhanced	Low cell line specificity
ALKBH8	Q96BT7	Low tissue specificity	Low cell line specificity
ALMS1	Q8TCU4	Tissue enhanced	Cell line enhanced
ALOX12	P18054	Tissue enhanced	Group enriched
ALOX5AP	P20292	Group enriched	Cell line enhanced
ALPK1	Q96QP1	Low tissue specificity	Low cell line specificity
ALPK3	Q96L96	Tissue enhanced	Cell line enhanced
ALS2	Q96Q42	Low tissue specificity	Cell line enhanced
ALX1	Q15699	Tissue enhanced	Cell line enhanced
ALX3	O95076	Tissue enhanced	Low cell line specificity
AMACR	Q9UHK6	Tissue enhanced	Cell line enhanced
AMBRA1	Q9C0C7	Low tissue specificity	Low cell line specificity
AMD1	P17707	Tissue enhanced	Low cell line specificity
AMDHD1	Q96NU7	Tissue enhanced	Cell line enhanced
AMDHD2	Q9Y303	Low tissue specificity	Low cell line specificity
AMER1	Q5JTC6	Tissue enhanced	Cell line enhanced
AMFR	Q9UKV5	Low tissue specificity	Low cell line specificity
AMIGO1	Q86WK6	Low tissue specificity	Cell line enhanced
AMIGO2	Q86SJ2	Low tissue specificity	Cell line enhanced
AMMECR1	Q9Y4X0	Low tissue specificity	Low cell line specificity
AMMECR1L	Q6DCA0	Low tissue specificity	Low cell line specificity
AMN	Q9BXJ7	Group enriched	Cell line enhanced
AMN1	Q8IY45	Tissue enhanced	Low cell line specificity
AMOTL1	Q8IY63	Tissue enhanced	Cell line enhanced
AMPD2	Q01433	Low tissue specificity	Low cell line specificity
AMPD3	Q01432	Tissue enhanced	Cell line enhanced
AMY2B	P19961	Tissue enriched	Cell line enhanced
AMZ2	Q86W34	Low tissue specificity	Low cell line specificity
ANAPC1	Q9H1A4	Low tissue specificity	Low cell line specificity
ANAPC10	Q9UM13	Low tissue specificity	Low cell line specificity
ANAPC11	Q9NYG5	Low tissue specificity	Low cell line specificity
ANAPC13	Q9BS18	Low tissue specificity	Low cell line specificity
ANAPC15	P60006	Low tissue specificity	Low cell line specificity
ANAPC16	Q96DE5	Low tissue specificity	Cell line enhanced
ANAPC2	Q9UJX6	Low tissue specificity	Low cell line specificity
ANAPC4	Q9UJX5	Low tissue specificity	Low cell line specificity
ANAPC5	Q9UJX4	Low tissue specificity	Low cell line specificity
ANAPC7	Q9UJX3	Low tissue specificity	Low cell line specificity
ANGEL1	Q9UNK9	Low tissue specificity	Low cell line specificity
ANGEL2	Q5VTE6	Low tissue specificity	Low cell line specificity
ANGPTL6	Q8NI99	Tissue enriched	Cell line enriched
ANK1	P16157	Group enriched	Group enriched
ANK2	Q01484	Tissue enhanced	Cell line enhanced
ANKDD1A	Q495B1	Low tissue specificity	Cell line enhanced
ANKFY1	Q9P2R3	Low tissue specificity	Low cell line specificity
ANKH	Q9HCJ1	Low tissue specificity	Cell line enhanced
ANKHD1	Q8IWZ3	Low tissue specificity	Low cell line specificity
ANKIB1	Q9P2G1	Tissue enhanced	Low cell line specificity
ANKLE1	Q8NAG6	Group enriched	Cell line enhanced
ANKLE2	Q86XL3	Low tissue specificity	Low cell line specificity
ANKMY1	Q9P2S6	Tissue enhanced	Low cell line specificity
ANKMY2	Q8IV38	Low tissue specificity	Low cell line specificity
ANKRA2	Q9H9E1	Low tissue specificity	Low cell line specificity
ANKRD1	Q15327	Tissue enriched	Cell line enhanced
ANKRD10	Q9NXR5	Low tissue specificity	Low cell line specificity
ANKRD11	Q6UB99	Low tissue specificity	Low cell line specificity
ANKRD12	Q6UB98	Tissue enhanced	Cell line enhanced
ANKRD13A	Q8IZ07	Low tissue specificity	Cell line enhanced
ANKRD13B	Q86YJ7	Low tissue specificity	Cell line enhanced
ANKRD13C	Q8N6S4	Low tissue specificity	Low cell line specificity
ANKRD13D	Q6ZTN6	Low tissue specificity	Cell line enhanced
ANKRD16	Q6P6B7	Low tissue specificity	Low cell line specificity
ANKRD17	O75179	Low tissue specificity	Low cell line specificity
ANKRD18A	Q8IVF6	Tissue enhanced	Cell line enhanced
ANKRD18B	A2A2Z9	Group enriched	Cell line enhanced
ANKRD22	Q5VYY1	Tissue enhanced	Cell line enhanced
ANKRD26	Q9UPS8	Low tissue specificity	Low cell line specificity
ANKRD27	Q96NW4	Low tissue specificity	Cell line enhanced
ANKRD28	O15084	Low tissue specificity	Low cell line specificity
ANKRD33B	A6NCL7	Tissue enhanced	Cell line enhanced
ANKRD35	Q8N283	Tissue enhanced	Cell line enhanced
ANKRD36	A6QL64	Tissue enhanced	Low cell line specificity
ANKRD36B	Q8N2N9	Tissue enhanced	Low cell line specificity
ANKRD36C	Q5JPF3	Tissue enhanced	Cell line enhanced
ANKRD37	Q7Z713	Tissue enhanced	Cell line enhanced
ANKRD39	Q53RE8	Low tissue specificity	Cell line enhanced
ANKRD40	Q6AI12	Tissue enhanced	Low cell line specificity
ANKRD42	Q8N9B4	Tissue enhanced	Cell line enhanced
ANKRD44	Q8N8A2	Tissue enhanced	Cell line enhanced
ANKRD46	Q86W74	Low tissue specificity	Low cell line specificity
ANKRD49	Q8WVL7	Low tissue specificity	Low cell line specificity
ANKRD50	Q9ULJ7	Low tissue specificity	Cell line enhanced
ANKRD52	Q8NB46	Low tissue specificity	Low cell line specificity
ANKRD54	Q6NXT1	Low tissue specificity	Low cell line specificity
ANKRD55	Q3KP44	Group enriched	Group enriched
ANKRD6	Q9Y2G4	Tissue enhanced	Cell line enhanced
ANKRD63	C9JTQ0	Tissue enriched	Cell line enhanced
ANKRD7	Q92527	Tissue enriched	Cell line enhanced
ANKRD9	Q96BM1	Tissue enhanced	Low cell line specificity
ANKS1A	Q92625	Low tissue specificity	Cell line enhanced
ANKS3	Q6ZW76	Low tissue specificity	Low cell line specificity
ANKS6	Q68DC2	Low tissue specificity	Low cell line specificity
ANKZF1	Q9H8Y5	Low tissue specificity	Low cell line specificity
ANLN	Q9NQW6	Tissue enriched	Cell line enhanced
ANO10	Q9NW15	Low tissue specificity	Low cell line specificity
ANO5	Q75V66	Group enriched	Cell line enhanced
ANO6	Q4KMQ2	Low tissue specificity	Low cell line specificity
ANO8	Q9HCE9	Low tissue specificity	Low cell line specificity
ANOS1	P23352	Tissue enhanced	Group enriched
ANP32A	P39687	Low tissue specificity	Low cell line specificity
ANP32B	Q92688	Low tissue specificity	Low cell line specificity
ANP32E	Q9BTT0	Low tissue specificity	Low cell line specificity
ANPEP	P15144	Group enriched	Cell line enhanced
ANTKMT	Q9BQD7	Low tissue specificity	Cell line enhanced
ANTXR1	Q9H6X2	Low tissue specificity	Cell line enhanced
ANTXR2	P58335	Low tissue specificity	Cell line enhanced
ANXA1	P04083	Tissue enhanced	Low cell line specificity
ANXA11	P50995	Low tissue specificity	Low cell line specificity
ANXA2	P07355	Tissue enhanced	Low cell line specificity
ANXA2R	Q3ZCQ2	Tissue enhanced	Cell line enhanced
ANXA3	P12429	Tissue enhanced	Cell line enhanced
ANXA4	P09525	Tissue enhanced	Cell line enhanced
ANXA5	P08758	Low tissue specificity	Low cell line specificity
ANXA6	P08133	Low tissue specificity	Cell line enhanced
ANXA7	P20073	Low tissue specificity	Cell line enhanced
ANXA8	P13928	Tissue enhanced	Cell line enhanced
ANXA9	O76027	Low tissue specificity	Cell line enhanced
AOAH	P28039	Tissue enhanced	Cell line enhanced
AOC1	P19801	Group enriched	Cell line enhanced
AOPEP	Q8N6M6	Low tissue specificity	Cell line enhanced
AP002495.1	Q6ZNB5	Low tissue specificity	Low cell line specificity
AP1AR	Q63HQ0	Low tissue specificity	Low cell line specificity
AP1B1	Q10567	Low tissue specificity	Low cell line specificity
AP1G1	O43747	Low tissue specificity	Low cell line specificity
AP1G2	O75843	Low tissue specificity	Cell line enhanced
AP1M1	Q9BXS5	Low tissue specificity	Low cell line specificity
AP1S1	P61966	Low tissue specificity	Low cell line specificity
AP1S2	P56377	Tissue enriched	Cell line enhanced
AP1S3	Q96PC3	Tissue enhanced	Cell line enhanced
AP2A1	O95782	Low tissue specificity	Low cell line specificity
AP2B1	P63010	Low tissue specificity	Low cell line specificity
AP2M1	Q96CW1	Low tissue specificity	Low cell line specificity
AP2S1	P53680	Low tissue specificity	Low cell line specificity
AP3B1	O00203	Low tissue specificity	Low cell line specificity
AP3B2	Q13367	Tissue enhanced	Cell line enhanced
AP3D1	O14617	Low tissue specificity	Low cell line specificity
AP3M1	Q9Y2T2	Low tissue specificity	Cell line enhanced
AP3M2	P53677	Low tissue specificity	Low cell line specificity
AP3S1	Q92572	Low tissue specificity	Low cell line specificity
AP3S2	P59780	Low tissue specificity	Low cell line specificity
AP4B1	Q9Y6B7	Low tissue specificity	Cell line enhanced
AP4E1	Q9UPM8	Low tissue specificity	Low cell line specificity
AP4M1	O00189	Low tissue specificity	Low cell line specificity
AP4S1	Q9Y587	Low tissue specificity	Low cell line specificity
AP5B1	Q2VPB7	Tissue enriched	Low cell line specificity
AP5M1	Q9H0R1	Low tissue specificity	Low cell line specificity
AP5S1	Q9NUS5	Low tissue specificity	Low cell line specificity
AP5Z1	O43299	Low tissue specificity	Cell line enhanced
APAF1	O14727	Tissue enhanced	Low cell line specificity
APBA2	Q99767	Tissue enhanced	Cell line enhanced
APBA3	O96018	Low tissue specificity	Cell line enhanced
APBB1	O00213	Tissue enhanced	Cell line enhanced
APBB1IP	Q7Z5R6	Tissue enhanced	Cell line enhanced
APBB2	Q92870	Tissue enhanced	Cell line enhanced
APBB3	O95704	Tissue enhanced	Cell line enhanced
APC	P25054	Tissue enhanced	Low cell line specificity
APEH	P13798	Low tissue specificity	Low cell line specificity
APEX1	P27695	Low tissue specificity	Low cell line specificity
APEX2	Q9UBZ4	Low tissue specificity	Low cell line specificity
APH1A	Q96BI3	Low tissue specificity	Low cell line specificity
APH1B	Q8WW43	Tissue enriched	Low cell line specificity
API5	Q9BZZ5	Low tissue specificity	Low cell line specificity
APIP	Q96GX9	Low tissue specificity	Low cell line specificity
APLP1	P51693	Tissue enriched	Cell line enhanced
APLP2	Q06481	Low tissue specificity	Low cell line specificity
APMAP	Q9HDC9	Tissue enhanced	Low cell line specificity
APOBEC3B	Q9UH17	Tissue enhanced	Cell line enhanced
APOBEC3C	Q9NRW3	Low tissue specificity	Low cell line specificity
APOBEC3F	Q8IUX4	Low tissue specificity	Cell line enhanced
APOBEC3G	Q9HC16	Tissue enhanced	Cell line enhanced
APOBR	Q0VD83	Group enriched	Cell line enhanced
APOC1	P02654	Tissue enriched	Cell line enhanced
APOC2	P02655	Tissue enriched	Group enriched
APOE	P02649	Group enriched	Cell line enhanced
APOL1	O14791	Tissue enhanced	Cell line enhanced
APOL2	Q9BQE5	Low tissue specificity	Low cell line specificity
APOL3	O95236	Low tissue specificity	Cell line enhanced
APOL6	Q9BWW8	Tissue enhanced	Low cell line specificity
APOLD1	Q96LR9	Tissue enhanced	Cell line enhanced
APOM	O95445	Tissue enriched	Cell line enriched
APOO	Q9BUR5	Low tissue specificity	Low cell line specificity
APOOL	Q6UXV4	Low tissue specificity	Low cell line specificity
APP	P05067	Low tissue specificity	Low cell line specificity
APPBP2	Q92624	Low tissue specificity	Cell line enhanced
APPL1	Q9UKG1	Low tissue specificity	Low cell line specificity
APPL2	Q8NEU8	Low tissue specificity	Cell line enhanced
APRT	P07741	Low tissue specificity	Low cell line specificity
APTX	Q7Z2E3	Low tissue specificity	Low cell line specificity
AQP3	Q92482	Tissue enhanced	Cell line enhanced
AQR	O60306	Low tissue specificity	Low cell line specificity
AR	P10275	Tissue enhanced	Cell line enhanced
ARAF	P10398	Low tissue specificity	Low cell line specificity
ARAP1	Q96P48	Low tissue specificity	Low cell line specificity
ARAP2	Q8WZ64	Tissue enhanced	Cell line enhanced
ARAP3	Q8WWN8	Low tissue specificity	Cell line enhanced
ARCN1	P48444	Low tissue specificity	Low cell line specificity
AREL1	O15033	Low tissue specificity	Low cell line specificity
ARF1	P84077	Low tissue specificity	Low cell line specificity
ARF3	P61204	Low tissue specificity	Low cell line specificity
ARF4	P18085	Low tissue specificity	Low cell line specificity
ARF5	P84085	Low tissue specificity	Low cell line specificity
ARF6	P62330	Low tissue specificity	Low cell line specificity
ARFGAP1	Q8N6T3	Low tissue specificity	Low cell line specificity
ARFGAP2	Q8N6H7	Low tissue specificity	Low cell line specificity
ARFGAP3	Q9NP61	Low tissue specificity	Low cell line specificity
ARFGEF1	Q9Y6D6	Low tissue specificity	Low cell line specificity
ARFGEF2	Q9Y6D5	Tissue enhanced	Low cell line specificity
ARFIP1	P53367	Low tissue specificity	Low cell line specificity
ARFIP2	P53365	Low tissue specificity	Low cell line specificity
ARFRP1	Q13795	Low tissue specificity	Low cell line specificity
ARG2	P78540	Tissue enhanced	Cell line enhanced
ARGLU1	Q9NWB6	Low tissue specificity	Low cell line specificity
ARHGAP1	Q07960	Low tissue specificity	Low cell line specificity
ARHGAP11A	Q6P4F7	Tissue enhanced	Low cell line specificity
ARHGAP11B	Q3KRB8	Tissue enhanced	Cell line enhanced
ARHGAP12	Q8IWW6	Low tissue specificity	Low cell line specificity
ARHGAP15	Q53QZ3	Group enriched	Cell line enhanced
ARHGAP17	Q68EM7	Low tissue specificity	Low cell line specificity
ARHGAP18	Q8N392	Low tissue specificity	Cell line enhanced
ARHGAP19	Q14CB8	Tissue enhanced	Low cell line specificity
ARHGAP21	Q5T5U3	Tissue enhanced	Low cell line specificity
ARHGAP23	Q9P227	Tissue enhanced	Cell line enhanced
ARHGAP25	P42331	Tissue enhanced	Cell line enhanced
ARHGAP26	Q9UNA1	Low tissue specificity	Cell line enhanced
ARHGAP27	Q6ZUM4	Tissue enhanced	Cell line enhanced
ARHGAP30	Q7Z6I6	Tissue enhanced	Cell line enhanced
ARHGAP32	A7KAX9	Low tissue specificity	Cell line enhanced
ARHGAP33	O14559	Low tissue specificity	Cell line enhanced
ARHGAP35	Q9NRY4	Low tissue specificity	Low cell line specificity
ARHGAP39	Q9C0H5	Tissue enhanced	Cell line enhanced
ARHGAP4	P98171	Tissue enhanced	Cell line enhanced
ARHGAP42	A6NI28	Tissue enhanced	Cell line enhanced
ARHGAP44	Q17R89	Tissue enhanced	Cell line enhanced
ARHGAP45	Q92619	Group enriched	Cell line enhanced
ARHGAP5	Q13017	Low tissue specificity	Low cell line specificity
ARHGAP9	Q9BRR9	Tissue enhanced	Cell line enhanced
ARHGDIA	P52565	Low tissue specificity	Low cell line specificity
ARHGDIB	P52566	Group enriched	Cell line enhanced
ARHGEF1	Q92888	Tissue enhanced	Low cell line specificity
ARHGEF10	O15013	Low tissue specificity	Low cell line specificity
ARHGEF10L	Q9HCE6	Tissue enhanced	Cell line enhanced
ARHGEF11	O15085	Low tissue specificity	Cell line enhanced
ARHGEF12	Q9NZN5	Low tissue specificity	Low cell line specificity
ARHGEF17	Q96PE2	Low tissue specificity	Low cell line specificity
ARHGEF18	Q6ZSZ5	Low tissue specificity	Low cell line specificity
ARHGEF19	Q8IW93	Tissue enhanced	Cell line enhanced
ARHGEF2	Q92974	Low tissue specificity	Low cell line specificity
ARHGEF25	Q86VW2	Low tissue specificity	Cell line enhanced
ARHGEF3	Q9NR81	Low tissue specificity	Cell line enhanced
ARHGEF39	Q8N4T4	Low tissue specificity	Low cell line specificity
ARHGEF40	Q8TER5	Low tissue specificity	Cell line enhanced
ARHGEF6	Q15052	Low tissue specificity	Cell line enhanced
ARHGEF7	Q14155	Low tissue specificity	Low cell line specificity
ARHGEF9	O43307	Tissue enhanced	Cell line enhanced
ARID1A	O14497	Low tissue specificity	Low cell line specificity
ARID1B	Q8NFD5	Low tissue specificity	Low cell line specificity
ARID2	Q68CP9	Low tissue specificity	Low cell line specificity
ARID3A	Q99856	Tissue enhanced	Cell line enhanced
ARID3B	Q8IVW6	Tissue enhanced	Cell line enhanced
ARID4A	P29374	Low tissue specificity	Low cell line specificity
ARID4B	Q4LE39	Low tissue specificity	Low cell line specificity
ARID5A	Q03989	Low tissue specificity	Group enriched
ARIH1	Q9Y4X5	Tissue enhanced	Low cell line specificity
ARIH2	O95376	Low tissue specificity	Low cell line specificity
ARL1	P40616	Low tissue specificity	Low cell line specificity
ARL10	Q8N8L6	Low tissue specificity	Low cell line specificity
ARL11	Q969Q4	Tissue enhanced	Cell line enhanced
ARL13B	Q3SXY8	Tissue enhanced	Low cell line specificity
ARL14EP	Q8N8R7	Low tissue specificity	Low cell line specificity
ARL15	Q9NXU5	Low tissue specificity	Low cell line specificity
ARL17A	Q8IVW1	Low tissue specificity	Low cell line specificity
ARL17B	Q8IVW1	Low tissue specificity	Cell line enhanced
ARL2	P36404	Low tissue specificity	Low cell line specificity
ARL2BP	Q9Y2Y0	Low tissue specificity	Low cell line specificity
ARL3	P36405	Tissue enhanced	Low cell line specificity
ARL4A	P40617	Tissue enhanced	Cell line enhanced
ARL4C	P56559	Tissue enhanced	Cell line enhanced
ARL4D	P49703	Tissue enhanced	Cell line enhanced
ARL5A	Q9Y689	Low tissue specificity	Low cell line specificity
ARL5B	Q96KC2	Low tissue specificity	Low cell line specificity
ARL6	Q9H0F7	Tissue enhanced	Cell line enhanced
ARL6IP1	Q15041	Low tissue specificity	Low cell line specificity
ARL6IP4	Q66PJ3	Low tissue specificity	Low cell line specificity
ARL6IP5	O75915	Low tissue specificity	Low cell line specificity
ARL6IP6	Q8N6S5	Low tissue specificity	Low cell line specificity
ARL8A	Q96BM9	Low tissue specificity	Low cell line specificity
ARL8B	Q9NVJ2	Low tissue specificity	Low cell line specificity
ARMC1	Q9NVT9	Low tissue specificity	Low cell line specificity
ARMC10	Q8N2F6	Low tissue specificity	Low cell line specificity
ARMC2	Q8NEN0	Tissue enhanced	Low cell line specificity
ARMC4	Q5T2S8	Group enriched	Cell line enhanced
ARMC5	Q96C12	Low tissue specificity	Cell line enhanced
ARMC6	Q6NXE6	Tissue enhanced	Low cell line specificity
ARMC7	Q9H6L4	Low tissue specificity	Low cell line specificity
ARMC8	Q8IUR7	Low tissue specificity	Low cell line specificity
ARMC9	Q7Z3E5	Tissue enhanced	Cell line enhanced
ARMCX1	Q9P291	Low tissue specificity	Cell line enhanced
ARMCX3	Q9UH62	Low tissue specificity	Low cell line specificity
ARMCX4	Q5H9R4	Low tissue specificity	Cell line enhanced
ARMCX5	Q6P1M9	Low tissue specificity	Cell line enhanced
ARMCX6	Q7L4S7	Low tissue specificity	Low cell line specificity
ARMH1	Q6PIY5	Tissue enhanced	Cell line enhanced
ARMH3	Q5T2E6	Low tissue specificity	Low cell line specificity
ARMT1	Q9H993	Low tissue specificity	Low cell line specificity
ARNT	P27540	Low tissue specificity	Cell line enriched
ARNTL	O00327	Low tissue specificity	Low cell line specificity
ARNTL2	Q8WYA1	Tissue enhanced	Cell line enhanced
ARPC1A	Q92747	Low tissue specificity	Low cell line specificity
ARPC1B	O15143	Tissue enhanced	Cell line enhanced
ARPC2	O15144	Low tissue specificity	Low cell line specificity
ARPC3	O15145	Low tissue specificity	Low cell line specificity
ARPC4	P59998	Low tissue specificity	Low cell line specificity
ARPC5	O15511	Low tissue specificity	Low cell line specificity
ARPC5L	Q9BPX5	Low tissue specificity	Cell line enhanced
ARPIN	Q7Z6K5	Low tissue specificity	Low cell line specificity
ARPP19	P56211	Low tissue specificity	Low cell line specificity
ARRB1	P49407	Low tissue specificity	Cell line enhanced
ARRB2	P32121	Tissue enhanced	Cell line enhanced
ARRDC1	Q8N5I2	Low tissue specificity	Cell line enhanced
ARRDC2	Q8TBH0	Tissue enhanced	Cell line enhanced
ARRDC3	Q96B67	Low tissue specificity	Low cell line specificity
ARRDC4	Q8NCT1	Tissue enhanced	Cell line enhanced
ARSA	P15289	Low tissue specificity	Cell line enhanced
ARSB	P15848	Low tissue specificity	Low cell line specificity
ARSD	P51689	Low tissue specificity	Cell line enhanced
ARSG	Q96EG1	Tissue enhanced	Low cell line specificity
ARSK	Q6UWY0	Tissue enhanced	Low cell line specificity
ARTN	Q5T4W7	Low tissue specificity	Group enriched
ARV1	Q9H2C2	Low tissue specificity	Low cell line specificity
ARX	Q96QS3	Tissue enhanced	Cell line enhanced
ASAH1	Q13510	Tissue enhanced	Cell line enhanced
ASAH2B	P0C7U1	Tissue enhanced	Cell line enhanced
ASAP1	Q9ULH1	Low tissue specificity	Cell line enhanced
ASAP2	O43150	Tissue enhanced	Low cell line specificity
ASB1	Q9Y576	Low tissue specificity	Low cell line specificity
ASB12	Q8WXK4	Group enriched	Cell line enhanced
ASB13	Q8WXK3	Tissue enhanced	Cell line enhanced
ASB16	Q96NS5	Tissue enriched	Cell line enhanced
ASB2	Q96Q27	Group enriched	Cell line enhanced
ASB3	Q9Y575	Low tissue specificity	Low cell line specificity
ASB6	Q9NWX5	Low tissue specificity	Low cell line specificity
ASB7	Q9H672	Low tissue specificity	Low cell line specificity
ASB8	Q9H765	Tissue enhanced	Low cell line specificity
ASCC1	Q8N9N2	Low tissue specificity	Low cell line specificity
ASCC2	Q9H1I8	Low tissue specificity	Low cell line specificity
ASCC3	Q8N3C0	Low tissue specificity	Low cell line specificity
ASCL2	Q99929	Tissue enhanced	Group enriched
ASDURF	L0R819	Low tissue specificity	Cell line enhanced
ASF1A	Q9Y294	Low tissue specificity	Low cell line specificity
ASF1B	Q9NVP2	Tissue enhanced	Low cell line specificity
ASGR2	P07307	Tissue enriched	Cell line enriched
ASH1L	Q9NR48	Low tissue specificity	Low cell line specificity
ASH2L	Q9UBL3	Low tissue specificity	Cell line enhanced
ASIC1	P78348	Tissue enriched	Cell line enhanced
ASL	P04424	Tissue enriched	Low cell line specificity
ASMTL	O95671	Low tissue specificity	Cell line enhanced
ASNS	P08243	Tissue enhanced	Low cell line specificity
ASNSD1	Q9NWL6	Low tissue specificity	Low cell line specificity
ASPH	Q12797	Tissue enhanced	Cell line enhanced
ASPHD1	Q5U4P2	Group enriched	Cell line enhanced
ASPHD2	Q6ICH7	Tissue enhanced	Cell line enhanced
ASPM	Q8IZT6	Group enriched	Low cell line specificity
ASPSCR1	Q9BZE9	Low tissue specificity	Cell line enriched
ASRGL1	Q7L266	Tissue enhanced	Cell line enhanced
ASS1	P00966	Group enriched	Cell line enhanced
ASTE1	Q2TB18	Low tissue specificity	Low cell line specificity
ASTN2	O75129	Tissue enhanced	Cell line enhanced
ASXL1	Q8IXJ9	Low tissue specificity	Low cell line specificity
ASXL2	Q76L83	Low tissue specificity	Low cell line specificity
ATAD1	Q8NBU5	Low tissue specificity	Low cell line specificity
ATAD2	Q6PL18	Tissue enhanced	Cell line enhanced
ATAD2B	Q9ULI0	Low tissue specificity	Low cell line specificity
ATAD3A	Q9NVI7	Low tissue specificity	Low cell line specificity
ATAD3B	Q5T9A4	Low tissue specificity	Low cell line specificity
ATAD5	Q96QE3	Tissue enhanced	Low cell line specificity
ATE1	O95260	Low tissue specificity	Low cell line specificity
ATF1	P18846	Low tissue specificity	Low cell line specificity
ATF2	P15336	Low tissue specificity	Low cell line specificity
ATF3	P18847	Low tissue specificity	Cell line enhanced
ATF4	P18848	Low tissue specificity	Low cell line specificity
ATF5	Q9Y2D1	Tissue enriched	Cell line enhanced
ATF6	P18850	Low tissue specificity	Low cell line specificity
ATF6B	Q99941	Low tissue specificity	Low cell line specificity
ATF7	P17544	Low tissue specificity	Low cell line specificity
ATF7IP	Q6VMQ6	Low tissue specificity	Low cell line specificity
ATF7IP2	Q5U623	Tissue enhanced	Cell line enhanced
ATG10	Q9H0Y0	Low tissue specificity	Low cell line specificity
ATG101	Q9BSB4	Low tissue specificity	Low cell line specificity
ATG12	O94817	Low tissue specificity	Low cell line specificity
ATG13	O75143	Low tissue specificity	Low cell line specificity
ATG14	Q6ZNE5	Low tissue specificity	Low cell line specificity
ATG16L1	Q676U5	Low tissue specificity	Low cell line specificity
ATG16L2	Q8NAA4	Tissue enhanced	Cell line enhanced
ATG2A	Q2TAZ0	Low tissue specificity	Low cell line specificity
ATG2B	Q96BY7	Low tissue specificity	Low cell line specificity
ATG3	Q9NT62	Low tissue specificity	Low cell line specificity
ATG4A	Q8WYN0	Low tissue specificity	Cell line enhanced
ATG4B	Q9Y4P1	Low tissue specificity	Low cell line specificity
ATG4C	Q96DT6	Tissue enriched	Low cell line specificity
ATG4D	Q86TL0	Low tissue specificity	Cell line enhanced
ATG5	Q9H1Y0	Low tissue specificity	Low cell line specificity
ATG7	O95352	Low tissue specificity	Low cell line specificity
ATG9A	Q7Z3C6	Low tissue specificity	Low cell line specificity
ATIC	P31939	Low tissue specificity	Low cell line specificity
ATL1	Q8WXF7	Tissue enhanced	Cell line enhanced
ATL2	Q8NHH9	Low tissue specificity	Low cell line specificity
ATL3	Q6DD88	Low tissue specificity	Low cell line specificity
ATM	Q13315	Low tissue specificity	Cell line enhanced
ATMIN	O43313	Low tissue specificity	Low cell line specificity
ATN1	P54259	Low tissue specificity	Low cell line specificity
ATOX1	O00244	Low tissue specificity	Low cell line specificity
ATP10A	O60312	Tissue enhanced	Cell line enhanced
ATP10D	Q9P241	Low tissue specificity	Cell line enhanced
ATP11A	P98196	Low tissue specificity	Low cell line specificity
ATP11B	Q9Y2G3	Low tissue specificity	Low cell line specificity
ATP11C	Q8NB49	Tissue enhanced	Low cell line specificity
ATP13A1	Q9HD20	Low tissue specificity	Low cell line specificity
ATP13A2	Q9NQ11	Tissue enhanced	Low cell line specificity
ATP13A3	Q9H7F0	Low tissue specificity	Low cell line specificity
ATP1A1	P05023	Tissue enhanced	Cell line enhanced
ATP1A2	P50993	Tissue enhanced	Cell line enhanced
ATP1A3	P13637	Group enriched	Cell line enhanced
ATP1B1	P05026	Tissue enhanced	Cell line enhanced
ATP1B3	P54709	Low tissue specificity	Low cell line specificity
ATP2A1	O14983	Group enriched	Cell line enhanced
ATP2A2	P16615	Group enriched	Low cell line specificity
ATP2A3	Q93084	Tissue enhanced	Cell line enhanced
ATP2B1	P20020	Tissue enhanced	Cell line enhanced
ATP2B3	Q16720	Tissue enriched	Cell line enhanced
ATP2B4	P23634	Tissue enhanced	Cell line enhanced
ATP2C1	P98194	Low tissue specificity	Low cell line specificity
ATP5F1A	P25705	Tissue enhanced	Low cell line specificity
ATP5F1B	P06576	Tissue enhanced	Low cell line specificity
ATP5F1C	P36542	Tissue enhanced	Low cell line specificity
ATP5F1D	P30049	Tissue enhanced	Low cell line specificity
ATP5F1E	P56381	Low tissue specificity	Low cell line specificity
ATP5IF1	Q9UII2	Low tissue specificity	Low cell line specificity
ATP5MC1	P05496	Tissue enhanced	Cell line enhanced
ATP5MC2	Q06055	Low tissue specificity	Low cell line specificity
ATP5MC3	P48201	Tissue enhanced	Low cell line specificity
ATP5MD	Q96IX5	Low tissue specificity	Low cell line specificity
ATP5ME	P56385	Tissue enhanced	Low cell line specificity
ATP5MF	P56134	Low tissue specificity	Low cell line specificity
ATP5MG	O75964	Low tissue specificity	Low cell line specificity
ATP5MPL	P56378	Low tissue specificity	Low cell line specificity
ATP5PB	P24539	Tissue enhanced	Low cell line specificity
ATP5PD	O75947	Low tissue specificity	Low cell line specificity
ATP5PF	P18859	Tissue enhanced	Low cell line specificity
ATP5PO	P48047	Tissue enhanced	Low cell line specificity
ATP6AP1	Q15904	Low tissue specificity	Low cell line specificity
ATP6AP2	O75787	Tissue enriched	Low cell line specificity
ATP6V0A1	Q93050	Tissue enhanced	Low cell line specificity
ATP6V0A2	Q9Y487	Low tissue specificity	Cell line enhanced
ATP6V0B	Q99437	Low tissue specificity	Low cell line specificity
ATP6V0C	P27449	Low tissue specificity	Low cell line specificity
ATP6V0D1	P61421	Low tissue specificity	Low cell line specificity
ATP6V0E1	O15342	Low tissue specificity	Low cell line specificity
ATP6V0E2	Q8NHE4	Tissue enhanced	Cell line enhanced
ATP6V1A	P38606	Low tissue specificity	Low cell line specificity
ATP6V1B2	P21281	Low tissue specificity	Cell line enhanced
ATP6V1C1	P21283	Low tissue specificity	Low cell line specificity
ATP6V1C2	Q8NEY4	Tissue enhanced	Group enriched
ATP6V1D	Q9Y5K8	Low tissue specificity	Low cell line specificity
ATP6V1E1	P36543	Low tissue specificity	Low cell line specificity
ATP6V1E2	Q96A05	Tissue enriched	Cell line enhanced
ATP6V1F	Q16864	Low tissue specificity	Low cell line specificity
ATP6V1G1	O75348	Low tissue specificity	Low cell line specificity
ATP6V1G2	O95670	Group enriched	Cell line enhanced
ATP6V1H	Q9UI12	Low tissue specificity	Low cell line specificity
ATP7A	Q04656	Low tissue specificity	Low cell line specificity
ATP8B2	P98198	Low tissue specificity	Cell line enhanced
ATP8B3	O60423	Group enriched	Cell line enhanced
ATP8B4	Q8TF62	Tissue enriched	Cell line enhanced
ATP9B	O43861	Low tissue specificity	Low cell line specificity
ATPAF1	Q5TC12	Tissue enhanced	Low cell line specificity
ATPAF2	Q8N5M1	Low tissue specificity	Cell line enhanced
ATPSCKMT	Q6P4H8	Low tissue specificity	Cell line enhanced
ATR	Q13535	Low tissue specificity	Low cell line specificity
ATRAID	Q6UW56	Low tissue specificity	Low cell line specificity
ATRIP	Q8WXE1	Tissue enhanced	Low cell line specificity
ATRN	O75882	Low tissue specificity	Low cell line specificity
ATRX	P46100	Low tissue specificity	Low cell line specificity
ATXN1	P54253	Low tissue specificity	Cell line enhanced
ATXN10	Q9UBB4	Low tissue specificity	Low cell line specificity
ATXN1L	P0C7T5	Low tissue specificity	Low cell line specificity
ATXN2	Q99700	Low tissue specificity	Low cell line specificity
ATXN2L	Q8WWM7	Low tissue specificity	Low cell line specificity
ATXN3	P54252	Low tissue specificity	Low cell line specificity
ATXN7	O15265	Low tissue specificity	Low cell line specificity
ATXN7L1	Q9ULK2	Low tissue specificity	Low cell line specificity
ATXN7L2	Q5T6C5	Tissue enhanced	Low cell line specificity
ATXN7L3	Q14CW9	Low tissue specificity	Low cell line specificity
ATXN7L3B	Q96GX2	Low tissue specificity	Low cell line specificity
AUH	Q13825	Low tissue specificity	Cell line enhanced
AUNIP	Q9H7T9	Group enriched	Low cell line specificity
AUP1	Q9Y679	Low tissue specificity	Low cell line specificity
AURKA	O14965	Tissue enhanced	Low cell line specificity
AURKAIP1	Q9NWT8	Low tissue specificity	Low cell line specificity
AURKB	Q96GD4	Tissue enhanced	Low cell line specificity
AURKC	Q9UQB9	Tissue enriched	Cell line enriched
AVEN	Q9NQS1	Low tissue specificity	Low cell line specificity
AVL9	Q8NBF6	Low tissue specificity	Low cell line specificity
AVPI1	Q5T686	Low tissue specificity	Cell line enhanced
AVPR2	P30518	Tissue enhanced	Cell line enhanced
AXIN1	O15169	Low tissue specificity	Low cell line specificity
AXL	P30530	Low tissue specificity	Cell line enhanced
AZI2	Q9H6S1	Low tissue specificity	Low cell line specificity
AZIN1	O14977	Low tissue specificity	Low cell line specificity
AZU1	P20160	Tissue enriched	Cell line enriched
B2M	P61769	Low tissue specificity	Low cell line specificity
B3GALNT1	O75752	Tissue enhanced	Cell line enhanced
B3GALNT2	Q8NCR0	Low tissue specificity	Low cell line specificity
B3GALT6	Q96L58	Low tissue specificity	Cell line enhanced
B3GAT3	O94766	Low tissue specificity	Low cell line specificity
B3GLCT	Q6Y288	Low tissue specificity	Cell line enhanced
B3GNT2	Q9NY97	Low tissue specificity	Cell line enhanced
B3GNT5	Q9BYG0	Tissue enhanced	Cell line enhanced
B3GNT7	Q8NFL0	Tissue enhanced	Cell line enhanced
B3GNT8	Q7Z7M8	Tissue enhanced	Cell line enhanced
B3GNT9	Q6UX72	Low tissue specificity	Cell line enhanced
B3GNTL1	Q67FW5	Low tissue specificity	Cell line enhanced
B4GALNT1	Q00973	Tissue enriched	Cell line enhanced
B4GALNT2	Q8NHY0	Tissue enhanced	Low cell line specificity
B4GALNT3	Q6L9W6	Tissue enhanced	Cell line enhanced
B4GALT1	P15291	Low tissue specificity	Cell line enhanced
B4GALT2	O60909	Low tissue specificity	Low cell line specificity
B4GALT3	O60512	Low tissue specificity	Cell line enhanced
B4GALT4	O60513	Tissue enhanced	Cell line enhanced
B4GALT5	O43286	Low tissue specificity	Low cell line specificity
B4GALT6	Q9UBX8	Tissue enhanced	Cell line enhanced
B4GALT7	Q9UBV7	Low tissue specificity	Low cell line specificity
B4GAT1	O43505	Tissue enhanced	Low cell line specificity
B9D1	Q9UPM9	Low tissue specificity	Low cell line specificity
B9D2	Q9BPU9	Low tissue specificity	Low cell line specificity
BABAM1	Q9NWV8	Low tissue specificity	Low cell line specificity
BABAM2	Q9NXR7	Tissue enriched	Low cell line specificity
BACE1	P56817	Group enriched	Cell line enhanced
BACH1	O14867	Tissue enhanced	Cell line enhanced
BAD	Q92934	Low tissue specificity	Low cell line specificity
BAG1	Q99933	Low tissue specificity	Cell line enhanced
BAG2	O95816	Low tissue specificity	Low cell line specificity
BAG3	O95817	Tissue enhanced	Low cell line specificity
BAG4	O95429	Low tissue specificity	Low cell line specificity
BAG5	Q9UL15	Tissue enriched	Low cell line specificity
BAG6	P46379	Low tissue specificity	Low cell line specificity
BAHCC1	Q9P281	Low tissue specificity	Cell line enhanced
BAHD1	Q8TBE0	Low tissue specificity	Low cell line specificity
BAIAP2	Q9UQB8	Low tissue specificity	Low cell line specificity
BAIAP2L1	Q9UHR4	Tissue enhanced	Cell line enhanced
BAK1	Q16611	Low tissue specificity	Low cell line specificity
BAMBI	Q13145	Tissue enhanced	Cell line enhanced
BANF1	O75531	Low tissue specificity	Low cell line specificity
BANK1	Q8NDB2	Group enriched	Cell line enhanced
BANP	Q8N9N5	Low tissue specificity	Low cell line specificity
BAP1	Q92560	Low tissue specificity	Low cell line specificity
BARD1	Q99728	Low tissue specificity	Low cell line specificity
BARX1	Q9HBU1	Tissue enriched	Group enriched
BASP1	P80723	Group enriched	Cell line enhanced
BATF	Q16520	Tissue enhanced	Cell line enhanced
BATF2	Q8N1L9	Low tissue specificity	Cell line enhanced
BATF3	Q9NR55	Low tissue specificity	Cell line enriched
BAX	Q07812	Low tissue specificity	Low cell line specificity
BAZ1A	Q9NRL2	Tissue enhanced	Low cell line specificity
BAZ1B	Q9UIG0	Low tissue specificity	Low cell line specificity
BAZ2A	Q9UIF9	Low tissue specificity	Low cell line specificity
BAZ2B	Q9UIF8	Low tissue specificity	Low cell line specificity
BBC3	Q96PG8, Q9BXH1	Low tissue specificity	Cell line enhanced
BBIP1	A8MTZ0	Tissue enhanced	Low cell line specificity
BBS1	Q8NFJ9	Low tissue specificity	Low cell line specificity
BBS10	Q8TAM1	Low tissue specificity	Low cell line specificity
BBS12	Q6ZW61	Tissue enhanced	Low cell line specificity
BBS2	Q9BXC9	Low tissue specificity	Low cell line specificity
BBS4	Q96RK4	Low tissue specificity	Cell line enhanced
BBS5	Q8N3I7	Low tissue specificity	Cell line enhanced
BBS7	Q8IWZ6	Tissue enriched	Low cell line specificity
BBX	Q8WY36	Low tissue specificity	Low cell line specificity
BCAM	P50895	Tissue enhanced	Cell line enhanced
BCAN	Q96GW7	Tissue enriched	Cell line enhanced
BCAP29	Q9UHQ4	Low tissue specificity	Low cell line specificity
BCAP31	P51572	Low tissue specificity	Low cell line specificity
BCAR1	P56945	Low tissue specificity	Low cell line specificity
BCAR3	O75815	Low tissue specificity	Cell line enhanced
BCAS2	O75934	Low tissue specificity	Cell line enhanced
BCAS3	Q9H6U6	Low tissue specificity	Cell line enhanced
BCAS4	Q8TDM0	Tissue enhanced	Cell line enhanced
BCAT1	P54687	Tissue enhanced	Cell line enhanced
BCAT2	O15382	Low tissue specificity	Cell line enhanced
BCCIP	Q9P287	Low tissue specificity	Low cell line specificity
BCDIN3D	Q7Z5W3	Tissue enhanced	Low cell line specificity
BCKDHA	P12694	Low tissue specificity	Low cell line specificity
BCKDHB	P21953	Tissue enhanced	Low cell line specificity
BCKDK	O14874	Low tissue specificity	Low cell line specificity
BCL10	O95999	Low tissue specificity	Cell line enhanced
BCL11A	Q9H165	Tissue enhanced	Cell line enhanced
BCL2	P10415	Low tissue specificity	Cell line enhanced
BCL2A1	Q16548	Tissue enriched	Cell line enriched
BCL2L1	Q07817	Low tissue specificity	Low cell line specificity
BCL2L11	O43521	Low tissue specificity	Cell line enhanced
BCL2L12	Q9HB09	Low tissue specificity	Low cell line specificity
BCL2L13	Q9BXK5	Tissue enhanced	Low cell line specificity
BCL2L2	Q92843	Low tissue specificity	Low cell line specificity
BCL2L2-PABPN1	Q92843	Low tissue specificity	Low cell line specificity
BCL3	P20749	Tissue enhanced	Cell line enhanced
BCL6	P41182	Tissue enhanced	Cell line enhanced
BCL7A	Q4VC05	Low tissue specificity	Cell line enhanced
BCL7B	Q9BQE9	Low tissue specificity	Low cell line specificity
BCL7C	Q8WUZ0	Low tissue specificity	Low cell line specificity
BCL9	O00512	Low tissue specificity	Cell line enhanced
BCL9L	Q86UU0	Low tissue specificity	Low cell line specificity
BCLAF1	Q9NYF8	Tissue enhanced	Low cell line specificity
BCLAF3	A2AJT9	Low tissue specificity	Low cell line specificity
BCOR	Q6W2J9	Low tissue specificity	Low cell line specificity
BCORL1	Q5H9F3	Low tissue specificity	Cell line enhanced
BCR	P11274	Low tissue specificity	Cell line enhanced
BCS1L	Q9Y276	Low tissue specificity	Low cell line specificity
BDH1	Q02338	Tissue enriched	Cell line enhanced
BDH2	Q9BUT1	Tissue enhanced	Cell line enhanced
BECN1	Q14457	Low tissue specificity	Low cell line specificity
BEGAIN	Q9BUH8	Tissue enhanced	Group enriched
BEND3	Q5T5X7	Low tissue specificity	Low cell line specificity
BEND6	Q5SZJ8	Group enriched	Cell line enhanced
BEND7	Q8N7W2	Low tissue specificity	Cell line enhanced
BEST1	O76090	Tissue enhanced	Cell line enriched
BET1	O15155	Low tissue specificity	Low cell line specificity
BET1L	Q9NYM9	Low tissue specificity	Low cell line specificity
BEX1	Q9HBH7	Tissue enhanced	Cell line enhanced
BEX3	Q00994	Low tissue specificity	Low cell line specificity
BEX4	Q9NWD9	Low tissue specificity	Cell line enhanced
BFAR	Q9NZS9	Low tissue specificity	Low cell line specificity
BFSP1	Q12934	Low tissue specificity	Cell line enhanced
BHLHB9	Q6PI77	Low tissue specificity	Low cell line specificity
BHLHE22	Q8NFJ8	Tissue enriched	Cell line enriched
BHLHE40	O14503	Low tissue specificity	Cell line enhanced
BICD1	Q96G01	Tissue enhanced	Cell line enhanced
BICD2	Q8TD16	Tissue enhanced	Low cell line specificity
BICDL1	Q6ZP65	Tissue enhanced	Cell line enhanced
BICRA	Q9NZM4	Low tissue specificity	Low cell line specificity
BICRAL	Q6AI39	Low tissue specificity	Low cell line specificity
BID	P55957	Tissue enhanced	Cell line enhanced
BIK	Q13323	Tissue enhanced	Cell line enhanced
BIN1	O00499	Group enriched	Cell line enhanced
BIN2	Q9UBW5	Tissue enhanced	Cell line enhanced
BIN3	Q9NQY0	Low tissue specificity	Cell line enhanced
BIRC2	Q13490	Low tissue specificity	Low cell line specificity
BIRC3	Q13489	Tissue enhanced	Cell line enhanced
BIRC5	O15392	Tissue enhanced	Low cell line specificity
BIRC6	Q9NR09	Low tissue specificity	Low cell line specificity
BIVM	Q86UB2	Low tissue specificity	Low cell line specificity
BLCAP	P62952	Tissue enhanced	Cell line enhanced
BLM	P54132	Tissue enhanced	Low cell line specificity
BLMH	Q13867	Tissue enhanced	Low cell line specificity
BLNK	Q8WV28	Tissue enhanced	Group enriched
BLOC1S1	P78537	Low tissue specificity	Low cell line specificity
BLOC1S2	Q6QNY1	Low tissue specificity	Low cell line specificity
BLOC1S3	Q6QNY0	Low tissue specificity	Low cell line specificity
BLOC1S4	Q9NUP1	Low tissue specificity	Low cell line specificity
BLOC1S5	Q8TDH9	Low tissue specificity	Low cell line specificity
BLOC1S6	Q9UL45	Low tissue specificity	Low cell line specificity
BLVRA	P53004	Low tissue specificity	Low cell line specificity
BLVRB	P30043	Tissue enhanced	Cell line enhanced
BLZF1	Q9H2G9	Low tissue specificity	Low cell line specificity
BMF	Q96LC9	Tissue enhanced	Cell line enhanced
BMI1	P35226	Low tissue specificity	Cell line enhanced
BMP1	P13497	Low tissue specificity	Low cell line specificity
BMP2	P12643	Low tissue specificity	Cell line enhanced
BMP2K	Q9NSY1	Low tissue specificity	Cell line enhanced
BMP4	P12644	Low tissue specificity	Cell line enhanced
BMP8A	Q7Z5Y6	Tissue enriched	Cell line enhanced
BMP8B	P34820	Tissue enhanced	Cell line enhanced
BMPR1A	P36894	Low tissue specificity	Low cell line specificity
BMPR2	Q13873	Low tissue specificity	Low cell line specificity
BMS1	Q14692	Low tissue specificity	Low cell line specificity
BMT2	Q1RMZ1	Low tissue specificity	Low cell line specificity
BNIP1	Q12981	Low tissue specificity	Low cell line specificity
BNIP2	Q12982	Tissue enhanced	Low cell line specificity
BNIP3	Q12983	Tissue enhanced	Cell line enhanced
BNIP3L	O60238	Low tissue specificity	Low cell line specificity
BOD1	Q96IK1	Low tissue specificity	Low cell line specificity
BOD1L1	Q8NFC6	Low tissue specificity	Low cell line specificity
BOK	Q9UMX3	Tissue enhanced	Cell line enhanced
BOLA1	Q9Y3E2	Low tissue specificity	Cell line enhanced
BOLA2	Q9H3K6	Low tissue specificity	Cell line enhanced
BOLA2B	Q9H3K6	Low tissue specificity	Low cell line specificity
BOLA3	Q53S33	Tissue enhanced	Low cell line specificity
BOP1	Q14137	Tissue enhanced	Cell line enhanced
BORA	Q6PGQ7	Low tissue specificity	Low cell line specificity
BORCS5	Q969J3	Low tissue specificity	Low cell line specificity
BORCS6	Q96GS4	Low tissue specificity	Low cell line specificity
BORCS7	Q96B45	Low tissue specificity	Low cell line specificity
BORCS8	Q96FH0	Low tissue specificity	Low cell line specificity
BPGM	P07738	Tissue enhanced	Cell line enhanced
BPHL	Q86WA6	Tissue enhanced	Low cell line specificity
BPNT1	O95861	Low tissue specificity	Cell line enhanced
BPNT2	Q9NX62	Low tissue specificity	Low cell line specificity
BPTF	Q12830	Low tissue specificity	Low cell line specificity
BRAF	P15056	Low tissue specificity	Low cell line specificity
BRAP	Q7Z569	Tissue enhanced	Low cell line specificity
BRAT1	Q6PJG6	Low tissue specificity	Low cell line specificity
BRCA1	P38398	Low tissue specificity	Low cell line specificity
BRCA2	P51587	Tissue enhanced	Low cell line specificity
BRCC3	P46736	Low tissue specificity	Low cell line specificity
BRD1	O95696	Low tissue specificity	Low cell line specificity
BRD2	P25440	Low tissue specificity	Low cell line specificity
BRD3	Q15059	Low tissue specificity	Low cell line specificity
BRD3OS	A0A1B0GUI7	Low tissue specificity	Low cell line specificity
BRD4	O60885	Low tissue specificity	Low cell line specificity
BRD7	Q9NPI1	Low tissue specificity	Low cell line specificity
BRD8	Q9H0E9	Low tissue specificity	Low cell line specificity
BRD9	Q9H8M2	Low tissue specificity	Cell line enhanced
BRF1	Q92994	Low tissue specificity	Low cell line specificity
BRF2	Q9HAW0	Low tissue specificity	Low cell line specificity
BRI3	O95415	Low tissue specificity	Low cell line specificity
BRI3BP	Q8WY22	Tissue enhanced	Cell line enhanced
BRICD5	Q6PL45	Low tissue specificity	Cell line enhanced
BRIP1	Q9BX63	Tissue enhanced	Cell line enhanced
BRIX1	Q8TDN6	Low tissue specificity	Low cell line specificity
BRK1	Q8WUW1	Low tissue specificity	Low cell line specificity
BRME1	Q0VDD7	Tissue enhanced	Low cell line specificity
BRMS1	Q9HCU9	Low tissue specificity	Low cell line specificity
BRMS1L	Q5PSV4	Low tissue specificity	Low cell line specificity
BROX	Q5VW32	Low tissue specificity	Low cell line specificity
BRPF1	P55201	Low tissue specificity	Cell line enhanced
BRPF3	Q9ULD4	Low tissue specificity	Low cell line specificity
BRSK1	Q8TDC3	Group enriched	Cell line enhanced
BRWD1	Q9NSI6	Low tissue specificity	Low cell line specificity
BRWD3	Q6RI45	Low tissue specificity	Low cell line specificity
BSCL2	Q96G97	Tissue enhanced	Cell line enhanced
BSDC1	Q9NW68	Low tissue specificity	Low cell line specificity
BSG	P35613	Low tissue specificity	Low cell line specificity
BSPRY	Q5W0U4	Tissue enriched	Cell line enhanced
BST1	Q10588	Group enriched	Cell line enhanced
BST2	Q10589	Tissue enhanced	Cell line enhanced
BTAF1	O14981	Low tissue specificity	Low cell line specificity
BTBD1	Q9H0C5	Tissue enhanced	Low cell line specificity
BTBD10	Q9BSF8	Low tissue specificity	Low cell line specificity
BTBD2	Q9BX70	Low tissue specificity	Low cell line specificity
BTBD3	Q9Y2F9	Tissue enhanced	Cell line enhanced
BTBD6	Q96KE9	Low tissue specificity	Low cell line specificity
BTBD7	Q9P203	Low tissue specificity	Low cell line specificity
BTBD9	Q96Q07	Low tissue specificity	Low cell line specificity
BTD	P43251	Tissue enhanced	Low cell line specificity
BTF3	P20290	Low tissue specificity	Low cell line specificity
BTF3L4	Q96K17	Low tissue specificity	Low cell line specificity
BTG1	P62324	Low tissue specificity	Low cell line specificity
BTG2	P78543	Low tissue specificity	Cell line enhanced
BTG3	Q14201	Low tissue specificity	Low cell line specificity
BTK	Q06187	Tissue enhanced	Cell line enhanced
BTN2A1	Q7KYR7	Low tissue specificity	Low cell line specificity
BTN2A2	Q8WVV5	Low tissue specificity	Cell line enhanced
BTN3A1	O00481	Low tissue specificity	Low cell line specificity
BTN3A2	P78410	Tissue enhanced	Cell line enhanced
BTN3A3	O00478	Low tissue specificity	Cell line enhanced
BTRC	Q9Y297	Low tissue specificity	Low cell line specificity
BUB1	O43683	Group enriched	Cell line enhanced
BUB1B	O60566	Group enriched	Low cell line specificity
BUB3	O43684	Low tissue specificity	Low cell line specificity
BUD13	Q9BRD0	Low tissue specificity	Low cell line specificity
BUD23	O43709	Low tissue specificity	Cell line enhanced
BUD31	P41223	Low tissue specificity	Low cell line specificity
BVES	Q8NE79	Tissue enhanced	Cell line enhanced
BYSL	Q13895	Low tissue specificity	Low cell line specificity
BZW1	Q7L1Q6	Low tissue specificity	Low cell line specificity
BZW2	Q9Y6E2	Tissue enhanced	Low cell line specificity
C10orf143	A0A1B0GUT2	Low tissue specificity	Cell line enhanced
C10orf88	Q9H8K7	Low tissue specificity	Low cell line specificity
C11orf1	Q9H5F2	Low tissue specificity	Low cell line specificity
C11orf21	Q9P2W6	Group enriched	Cell line enhanced
C11orf24	Q96F05	Low tissue specificity	Cell line enhanced
C11orf45	Q8TAV5	Low tissue specificity	Cell line enhanced
C11orf49	Q9H6J7	Low tissue specificity	Low cell line specificity
C11orf52	Q96A22	Low tissue specificity	Cell line enhanced
C11orf54	Q9H0W9	Group enriched	Low cell line specificity
C11orf58	O00193	Low tissue specificity	Low cell line specificity
C11orf68	Q9H3H3	Low tissue specificity	Low cell line specificity
C11orf71	Q6IPW1	Tissue enriched	Cell line enhanced
C11orf80	Q8N6T0	Tissue enhanced	Low cell line specificity
C11orf95	C9JLR9	Low tissue specificity	Low cell line specificity
C11orf96	Q7Z7L8	Tissue enhanced	Cell line enriched
C11orf98	E9PRG8	Low tissue specificity	Low cell line specificity
C12orf29	Q8N999	Low tissue specificity	Low cell line specificity
C12orf4	Q9NQ89	Low tissue specificity	Low cell line specificity
C12orf43	Q96C57	Low tissue specificity	Low cell line specificity
C12orf45	Q8N5I9	Low tissue specificity	Low cell line specificity
C12orf57	Q99622	Low tissue specificity	Low cell line specificity
C12orf65	Q9H3J6	Tissue enhanced	Low cell line specificity
C12orf66	Q96MD2	Low tissue specificity	Low cell line specificity
C12orf73	Q69YU5	Tissue enhanced	Low cell line specificity
C12orf75	Q8TAD7	Tissue enhanced	Cell line enhanced
C14orf119	Q9NWQ9	Low tissue specificity	Low cell line specificity
C14orf132	Q9NPU4	Tissue enhanced	Cell line enhanced
C14orf28	Q4W4Y0	Low tissue specificity	Low cell line specificity
C14orf93	Q9H972	Low tissue specificity	Low cell line specificity
C15orf39	Q6ZRI6	Tissue enhanced	Low cell line specificity
C15orf40	Q8WUR7	Low tissue specificity	Low cell line specificity
C15orf48	Q9C002	Tissue enriched	Cell line enhanced
C15orf61	A6NNL5	Tissue enhanced	Low cell line specificity
C15orf62	A8K5M9	Tissue enhanced	Cell line enhanced
C15orf65	H3BRN8	Low tissue specificity	Cell line enhanced
C16orf54	Q6UWD8	Group enriched	Cell line enhanced
C16orf70	Q9BSU1	Tissue enhanced	Low cell line specificity
C16orf72	Q14CZ0	Tissue enhanced	Low cell line specificity
C16orf74	Q96GX8	Tissue enhanced	Cell line enhanced
C16orf87	Q6PH81	Low tissue specificity	Low cell line specificity
C16orf91	Q4G0I0	Low tissue specificity	Low cell line specificity
C16orf95	Q9H693	Tissue enriched	Low cell line specificity
C17orf49	Q8IXM2	Low tissue specificity	Low cell line specificity
C17orf58	Q2M2W7	Tissue enhanced	Cell line enhanced
C17orf64	Q86WR6	Tissue enriched	Cell line enriched
C17orf75	Q9HAS0	Low tissue specificity	Low cell line specificity
C17orf80	Q9BSJ5	Low tissue specificity	Low cell line specificity
C17orf97	Q6ZQX7	Tissue enriched	Cell line enhanced
C18orf21	Q32NC0	Low tissue specificity	Low cell line specificity
C18orf25	Q96B23	Low tissue specificity	Low cell line specificity
C18orf32	Q8TCD1	Low tissue specificity	Low cell line specificity
C18orf54	Q8IYD9	Tissue enhanced	Low cell line specificity
C19orf12	Q9NSK7	Tissue enhanced	Low cell line specificity
C19orf25	Q9UFG5	Low tissue specificity	Low cell line specificity
C19orf33	Q9GZP8	Tissue enhanced	Cell line enhanced
C19orf38	A8MVS5	Tissue enriched	Cell line enriched
C19orf44	Q9H6X5	Low tissue specificity	Low cell line specificity
C19orf47	Q8N9M1	Group enriched	Low cell line specificity
C19orf53	Q9UNZ5	Low tissue specificity	Low cell line specificity
C19orf54	Q5BKX5	Low tissue specificity	Low cell line specificity
C19orf71	A6NCJ1	Tissue enriched	Group enriched
C1D	Q13901	Low tissue specificity	Low cell line specificity
C1GALT1	Q9NS00	Low tissue specificity	Cell line enhanced
C1GALT1C1	Q96EU7	Low tissue specificity	Cell line enhanced
C1GALT1C1L	P0DN25	Low tissue specificity	Cell line enhanced
C1orf109	Q9NX04	Low tissue specificity	Low cell line specificity
C1orf112	Q9NSG2	Tissue enhanced	Low cell line specificity
C1orf122	Q6ZSJ8	Low tissue specificity	Low cell line specificity
C1orf131	Q8NDD1	Low tissue specificity	Low cell line specificity
C1orf159	Q96HA4	Tissue enhanced	Low cell line specificity
C1orf162	Q8NEQ5	Tissue enhanced	Group enriched
C1orf174	Q8IYL3	Low tissue specificity	Low cell line specificity
C1orf198	Q9H425	Tissue enhanced	Cell line enhanced
C1orf216	Q8TAB5	Tissue enhanced	Low cell line specificity
C1orf35	Q9BU76	Low tissue specificity	Low cell line specificity
C1orf43	Q9BWL3	Low tissue specificity	Low cell line specificity
C1orf50	Q9BV19	Low tissue specificity	Low cell line specificity
C1orf52	Q8N6N3	Low tissue specificity	Low cell line specificity
C1orf53	Q5VUE5	Tissue enhanced	Low cell line specificity
C1orf54	Q8WWF1	Low tissue specificity	Cell line enhanced
C1orf56	Q9BUN1	Tissue enriched	Cell line enhanced
C1orf74	Q96LT6	Low tissue specificity	Low cell line specificity
C1QBP	Q07021	Low tissue specificity	Low cell line specificity
C1QTNF3	Q9BXJ4	Tissue enhanced	Cell line enriched
C1RL	Q9NZP8	Tissue enhanced	Cell line enhanced
C2	P06681	Tissue enriched	Cell line enriched
C20orf194	Q5TEA3	Low tissue specificity	Low cell line specificity
C20orf27	Q9GZN8	Low tissue specificity	Low cell line specificity
C20orf96	Q9NUD7	Low tissue specificity	Low cell line specificity
C21orf58	P58505	Tissue enhanced	Cell line enhanced
C21orf91	Q9NYK6	Tissue enhanced	Cell line enhanced
C22orf23	Q9BZE7	Tissue enhanced	Cell line enhanced
C22orf39	Q6P5X5	Tissue enhanced	Low cell line specificity
C2CD2	Q9Y426	Tissue enhanced	Cell line enhanced
C2CD2L	O14523	Low tissue specificity	Cell line enhanced
C2CD3	Q4AC94	Low tissue specificity	Cell line enhanced
C2CD5	Q86YS7	Low tissue specificity	Low cell line specificity
C2CD6	Q53TS8	Tissue enriched	Cell line enhanced
C2orf42	Q9NWW7	Tissue enhanced	Low cell line specificity
C2orf49	Q9BVC5	Low tissue specificity	Low cell line specificity
C2orf68	Q2NKX9	Low tissue specificity	Low cell line specificity
C2orf69	Q8N8R5	Low tissue specificity	Low cell line specificity
C2orf74	A8MZ97	Low tissue specificity	Low cell line specificity
C2orf76	Q3KRA6	Low tissue specificity	Low cell line specificity
C2orf81	A6NN90	Tissue enhanced	Cell line enhanced
C2orf88	Q9BSF0	Tissue enhanced	Group enriched
C3	P01024	Tissue enriched	Group enriched
C3AR1	Q16581	Tissue enhanced	Cell line enriched
C3orf14	Q9HBI5	Low tissue specificity	Cell line enhanced
C3orf18	Q9UK00	Low tissue specificity	Cell line enhanced
C3orf33	Q6P1S2	Low tissue specificity	Low cell line specificity
C3orf38	Q5JPI3	Low tissue specificity	Cell line enhanced
C3orf62	Q6ZUJ4	Low tissue specificity	Low cell line specificity
C3orf70	A6NLC5	Tissue enhanced	Cell line enhanced
C3orf80	F5H4A9	Tissue enhanced	Cell line enriched
C4orf3	Q8WVX3	Low tissue specificity	Low cell line specificity
C4orf33	Q8N1A6	Low tissue specificity	Low cell line specificity
C4orf46	Q504U0	Low tissue specificity	Low cell line specificity
C4orf48	Q5BLP8	Tissue enhanced	Cell line enhanced
C5	P01031	Tissue enriched	Cell line enhanced
C5AR1	P21730	Tissue enhanced	Cell line enhanced
C5orf15	Q8NC54	Low tissue specificity	Low cell line specificity
C5orf22	Q49AR2	Low tissue specificity	Low cell line specificity
C5orf24	Q7Z6I8	Low tissue specificity	Low cell line specificity
C5orf34	Q96MH7	Low tissue specificity	Low cell line specificity
C5orf51	A6NDU8	Low tissue specificity	Low cell line specificity
C5orf63	A6NC05	Group enriched	Cell line enhanced
C6orf120	Q7Z4R8	Low tissue specificity	Low cell line specificity
C6orf226	Q5I0X4	Low tissue specificity	Low cell line specificity
C6orf52	Q5T4I8	Tissue enhanced	Cell line enhanced
C6orf62	Q9GZU0	Low tissue specificity	Low cell line specificity
C6orf89	Q6UWU4	Low tissue specificity	Cell line enhanced
C7orf25	Q9BPX7	Low tissue specificity	Low cell line specificity
C7orf26	Q96N11	Low tissue specificity	Low cell line specificity
C7orf31	Q8N865	Tissue enriched	Cell line enhanced
C7orf50	Q9BRJ6	Low tissue specificity	Low cell line specificity
C7orf61	Q8IZ16	Tissue enriched	Group enriched
C8orf33	Q9H7E9	Low tissue specificity	Low cell line specificity
C8orf58	Q8NAV2	Low tissue specificity	Low cell line specificity
C8orf76	Q96K31	Low tissue specificity	Cell line enhanced
C8orf82	Q6P1X6	Low tissue specificity	Cell line enhanced
C8orf88	P0DMB2	Tissue enhanced	Cell line enhanced
C9orf116	Q5BN46	Tissue enhanced	Cell line enhanced
C9orf16	Q9BUW7	Tissue enhanced	Low cell line specificity
C9orf40	Q8IXQ3	Low tissue specificity	Low cell line specificity
C9orf64	Q5T6V5	Low tissue specificity	Low cell line specificity
C9orf72	Q96LT7	Low tissue specificity	Low cell line specificity
C9orf78	Q9NZ63	Low tissue specificity	Low cell line specificity
C9orf85	Q96MD7	Low tissue specificity	Low cell line specificity
CA2	P00918	Tissue enhanced	Cell line enhanced
CA3	P07451	Tissue enriched	Group enriched
CA5B	Q9Y2D0	Low tissue specificity	Cell line enhanced
CA7	P43166	Tissue enriched	Cell line enhanced
CAAP1	Q9H8G2	Low tissue specificity	Low cell line specificity
CAB39	Q9Y376	Tissue enhanced	Low cell line specificity
CAB39L	Q9H9S4	Low tissue specificity	Cell line enhanced
CABIN1	Q9Y6J0	Low tissue specificity	Low cell line specificity
CABLES1	Q8TDN4	Tissue enhanced	Cell line enhanced
CABLES2	Q9BTV7	Tissue enhanced	Low cell line specificity
CABYR	O75952	Tissue enriched	Cell line enhanced
CACFD1	Q9UGQ2	Tissue enhanced	Cell line enhanced
CACNA1A	O00555	Tissue enriched	Group enriched
CACNA2D4	Q7Z3S7	Tissue enriched	Cell line enhanced
CACNB1	Q02641	Group enriched	Low cell line specificity
CACNB3	P54284	Tissue enhanced	Cell line enhanced
CACTIN	Q8WUQ7	Low tissue specificity	Low cell line specificity
CACUL1	Q86Y37	Low tissue specificity	Low cell line specificity
CACYBP	Q9HB71	Tissue enhanced	Low cell line specificity
CAD	P27708	Low tissue specificity	Low cell line specificity
CADM1	Q9BY67	Tissue enhanced	Cell line enhanced
CADM4	Q8NFZ8	Tissue enhanced	Cell line enriched
CALB1	P05937	Tissue enriched	Cell line enhanced
CALCOCO1	Q9P1Z2	Low tissue specificity	Cell line enhanced
CALCOCO2	Q13137	Low tissue specificity	Low cell line specificity
CALD1	Q05682	Low tissue specificity	Cell line enhanced
CALHM2	Q9HA72	Low tissue specificity	Cell line enhanced
CALHM6	Q5R3K3	Tissue enhanced	Cell line enhanced
CALM1	P0DP23	Low tissue specificity	Low cell line specificity
CALM2	P0DP24	Low tissue specificity	Low cell line specificity
CALM3	P0DP25	Tissue enhanced	Low cell line specificity
CALML4	Q96GE6	Tissue enhanced	Low cell line specificity
CALML5	Q9NZT1	Tissue enriched	Cell line enriched
CALR	P27797	Low tissue specificity	Low cell line specificity
CALU	O43852	Low tissue specificity	Cell line enhanced
CAMK1	Q14012	Tissue enhanced	Cell line enriched
CAMK1D	Q8IU85	Tissue enhanced	Cell line enhanced
CAMK2D	Q13557	Tissue enhanced	Cell line enhanced
CAMK2G	Q13555	Tissue enhanced	Cell line enhanced
CAMKK1	Q8N5S9	Tissue enhanced	Cell line enhanced
CAMKK2	Q96RR4	Tissue enhanced	Low cell line specificity
CAMKMT	Q7Z624	Low tissue specificity	Low cell line specificity
CAMKV	Q8NCB2	Tissue enriched	Cell line enhanced
CAMLG	P49069	Low tissue specificity	Low cell line specificity
CAMP	P49913	Tissue enriched	Cell line enhanced
CAMSAP1	Q5T5Y3	Tissue enhanced	Low cell line specificity
CAMSAP2	Q08AD1	Low tissue specificity	Cell line enhanced
CAMSAP3	Q9P1Y5	Tissue enhanced	Cell line enhanced
CAMTA1	Q9Y6Y1	Low tissue specificity	Low cell line specificity
CAMTA2	O94983	Low tissue specificity	Low cell line specificity
CAND1	Q86VP6	Low tissue specificity	Low cell line specificity
CAND2	O75155	Tissue enhanced	Cell line enhanced
CANT1	Q8WVQ1	Low tissue specificity	Cell line enhanced
CANX	P27824	Low tissue specificity	Cell line enhanced
CAP1	Q01518	Low tissue specificity	Cell line enhanced
CAP2	P40123	Tissue enhanced	Cell line enhanced
CAPG	P40121	Low tissue specificity	Cell line enhanced
CAPN1	P07384	Tissue enhanced	Cell line enhanced
CAPN10	Q9HC96	Low tissue specificity	Low cell line specificity
CAPN12	Q6ZSI9	Group enriched	Cell line enriched
CAPN15	O75808	Low tissue specificity	Low cell line specificity
CAPN2	P17655	Low tissue specificity	Cell line enhanced
CAPN3	P20807	Tissue enhanced	Cell line enriched
CAPN7	Q9Y6W3	Low tissue specificity	Low cell line specificity
CAPNS1	P04632	Low tissue specificity	Low cell line specificity
CAPRIN1	Q14444	Low tissue specificity	Low cell line specificity
CAPS	Q13938	Group enriched	Cell line enhanced
CAPZA1	P52907	Low tissue specificity	Low cell line specificity
CAPZA2	P47755	Low tissue specificity	Low cell line specificity
CAPZB	P47756	Low tissue specificity	Low cell line specificity
CARD10	Q9BWT7	Tissue enhanced	Cell line enhanced
CARD11	Q9BXL7	Tissue enhanced	Cell line enhanced
CARD19	Q96LW7	Low tissue specificity	Cell line enhanced
CARD6	Q9BX69	Low tissue specificity	Cell line enhanced
CARD8	Q9Y2G2	Low tissue specificity	Cell line enhanced
CARD9	Q9H257	Tissue enhanced	Cell line enhanced
CARF	Q8N187	Low tissue specificity	Low cell line specificity
CARHSP1	Q9Y2V2	Tissue enhanced	Low cell line specificity
CARM1	Q86X55	Tissue enhanced	Low cell line specificity
CARMIL2	Q6F5E8	Tissue enhanced	Cell line enhanced
CARNMT1	Q8N4J0	Low tissue specificity	Low cell line specificity
CARS2	Q9HA77	Low tissue specificity	Cell line enhanced
CASC3	O15234	Low tissue specificity	Cell line enhanced
CASD1	Q96PB1	Low tissue specificity	Low cell line specificity
CASKIN2	Q8WXE0	Low tissue specificity	Low cell line specificity
CASP1	P29466	Tissue enhanced	Cell line enhanced
CASP10	Q92851	Low tissue specificity	Cell line enhanced
CASP2	P42575	Low tissue specificity	Low cell line specificity
CASP3	P42574	Low tissue specificity	Cell line enhanced
CASP4	P49662	Low tissue specificity	Low cell line specificity
CASP6	P55212	Tissue enhanced	Cell line enhanced
CASP7	P55210	Low tissue specificity	Low cell line specificity
CASP8	Q14790	Tissue enhanced	Low cell line specificity
CASP9	P55211	Low tissue specificity	Low cell line specificity
CASS4	Q9NQ75	Tissue enhanced	Cell line enhanced
CAST	P20810	Low tissue specificity	Low cell line specificity
CASZ1	Q86V15	Tissue enhanced	Cell line enhanced
CAT	P04040	Tissue enhanced	Cell line enhanced
CATSPER2	Q96P56	Tissue enhanced	Cell line enhanced
CAV1	Q03135	Tissue enhanced	Cell line enhanced
CAV2	P51636	Tissue enhanced	Cell line enhanced
CAVIN1	Q6NZI2	Low tissue specificity	Cell line enhanced
CBFA2T2	O43439	Low tissue specificity	Cell line enhanced
CBFA2T3	O75081	Tissue enhanced	Cell line enhanced
CBFB	Q13951	Low tissue specificity	Cell line enhanced
CBL	P22681	Low tissue specificity	Low cell line specificity
CBLB	Q13191	Low tissue specificity	Cell line enhanced
CBLL1	Q75N03	Low tissue specificity	Low cell line specificity
CBR1	P16152	Tissue enhanced	Low cell line specificity
CBR3	O75828	Tissue enhanced	Cell line enhanced
CBR4	Q8N4T8	Low tissue specificity	Low cell line specificity
CBS	P35520	Tissue enhanced	Cell line enhanced
CBWD1	Q9BRT8	Low tissue specificity	Cell line enhanced
CBWD2	Q8IUF1	Low tissue specificity	Low cell line specificity
CBWD3	Q5JTY5	Low tissue specificity	Low cell line specificity
CBWD5	Q5RIA9	Low tissue specificity	Low cell line specificity
CBWD6	Q4V339	Low tissue specificity	Cell line enhanced
CBX1	P83916	Low tissue specificity	Low cell line specificity
CBX2	Q14781	Tissue enhanced	Cell line enhanced
CBX3	Q13185	Low tissue specificity	Low cell line specificity
CBX4	O00257	Tissue enriched	Cell line enhanced
CBX5	P45973	Tissue enhanced	Low cell line specificity
CBX6	O95503	Tissue enhanced	Low cell line specificity
CBX7	O95931	Low tissue specificity	Cell line enhanced
CBX8	Q9HC52	Low tissue specificity	Low cell line specificity
CBY1	Q9Y3M2	Low tissue specificity	Low cell line specificity
CC2D1A	Q6P1N0	Low tissue specificity	Low cell line specificity
CC2D1B	Q5T0F9	Low tissue specificity	Low cell line specificity
CC2D2A	Q9P2K1	Tissue enhanced	Low cell line specificity
CC2D2B	Q6DHV5	Tissue enhanced	Low cell line specificity
CCAR1	Q8IX12	Low tissue specificity	Low cell line specificity
CCAR2	Q8N163	Low tissue specificity	Low cell line specificity
CCDC102A	Q96A19	Low tissue specificity	Cell line enhanced
CCDC102B	Q68D86	Tissue enhanced	Cell line enhanced
CCDC103	Q8IW40	Group enriched	Cell line enhanced
CCDC106	Q9BWC9	Low tissue specificity	Cell line enhanced
CCDC107	Q8WV48	Low tissue specificity	Low cell line specificity
CCDC112	Q8NEF3	Tissue enhanced	Cell line enhanced
CCDC113	Q9H0I3	Tissue enhanced	Cell line enhanced
CCDC115	Q96NT0	Low tissue specificity	Low cell line specificity
CCDC117	Q8IWD4	Low tissue specificity	Low cell line specificity
CCDC12	Q8WUD4	Low tissue specificity	Low cell line specificity
CCDC120	Q96HB5	Tissue enhanced	Cell line enhanced
CCDC121	Q6ZUS5	Tissue enhanced	Low cell line specificity
CCDC124	Q96CT7	Low tissue specificity	Low cell line specificity
CCDC125	Q86Z20	Low tissue specificity	Cell line enhanced
CCDC126	Q96EE4	Tissue enhanced	Low cell line specificity
CCDC127	Q96BQ5	Low tissue specificity	Cell line enhanced
CCDC130	P13994	Low tissue specificity	Low cell line specificity
CCDC134	Q9H6E4	Low tissue specificity	Low cell line specificity
CCDC136	Q96JN2	Group enriched	Cell line enhanced
CCDC137	Q6PK04	Low tissue specificity	Low cell line specificity
CCDC138	Q96M89	Tissue enhanced	Low cell line specificity
CCDC14	Q49A88	Low tissue specificity	Low cell line specificity
CCDC142	Q17RM4	Low tissue specificity	Low cell line specificity
CCDC149	Q6ZUS6	Low tissue specificity	Cell line enhanced
CCDC15	Q0P6D6	Tissue enhanced	Low cell line specificity
CCDC153	Q494R4	Tissue enhanced	Cell line enhanced
CCDC159	P0C7I6	Low tissue specificity	Cell line enhanced
CCDC167	Q9P0B6	Low tissue specificity	Cell line enriched
CCDC169	A6NNP5	Tissue enriched	Cell line enhanced
CCDC171	Q6TFL3	Tissue enhanced	Cell line enhanced
CCDC174	Q6PII3	Low tissue specificity	Low cell line specificity
CCDC18	Q5T9S5	Tissue enhanced	Low cell line specificity
CCDC186	Q7Z3E2	Low tissue specificity	Low cell line specificity
CCDC189	A1A4V9	Tissue enhanced	Low cell line specificity
CCDC200	A0A1B0GVQ3	Tissue enriched	Cell line enhanced
CCDC22	O60826	Low tissue specificity	Low cell line specificity
CCDC25	Q86WR0	Low tissue specificity	Low cell line specificity
CCDC27	Q2M243	Tissue enriched	Cell line enhanced
CCDC28B	Q9BUN5	Group enriched	Low cell line specificity
CCDC30	Q5VVM6	Tissue enhanced	Cell line enhanced
CCDC32	Q9BV29	Low tissue specificity	Low cell line specificity
CCDC34	Q96HJ3	Tissue enhanced	Cell line enhanced
CCDC39	Q9UFE4	Tissue enhanced	Low cell line specificity
CCDC43	Q96MW1	Tissue enhanced	Low cell line specificity
CCDC47	Q96A33	Low tissue specificity	Low cell line specificity
CCDC50	Q8IVM0	Low tissue specificity	Low cell line specificity
CCDC51	Q96ER9	Low tissue specificity	Low cell line specificity
CCDC57	Q2TAC2	Low tissue specificity	Low cell line specificity
CCDC58	Q4VC31	Low tissue specificity	Low cell line specificity
CCDC59	Q9P031	Low tissue specificity	Low cell line specificity
CCDC6	Q16204	Low tissue specificity	Low cell line specificity
CCDC61	Q9Y6R9	Low tissue specificity	Cell line enhanced
CCDC65	Q8IXS2	Group enriched	Cell line enhanced
CCDC66	A2RUB6	Low tissue specificity	Low cell line specificity
CCDC69	A6NI79	Tissue enhanced	Cell line enhanced
CCDC71	Q8IV32	Low tissue specificity	Low cell line specificity
CCDC71L	Q8N9Z2	Low tissue specificity	Low cell line specificity
CCDC74A	Q96AQ1	Tissue enhanced	Cell line enhanced
CCDC77	Q9BR77	Low tissue specificity	Low cell line specificity
CCDC78	A2IDD5	Tissue enriched	Cell line enhanced
CCDC8	Q9H0W5	Tissue enhanced	Cell line enhanced
CCDC80	Q76M96	Low tissue specificity	Cell line enhanced
CCDC82	Q8N4S0	Low tissue specificity	Low cell line specificity
CCDC85B	Q15834	Low tissue specificity	Cell line enhanced
CCDC85C	A6NKD9	Tissue enhanced	Low cell line specificity
CCDC86	Q9H6F5	Tissue enriched	Low cell line specificity
CCDC88A	Q3V6T2	Tissue enhanced	Low cell line specificity
CCDC88B	A6NC98	Tissue enhanced	Cell line enhanced
CCDC88C	Q9P219	Tissue enhanced	Cell line enhanced
CCDC9	Q9Y3X0	Low tissue specificity	Cell line enhanced
CCDC90B	Q9GZT6	Low tissue specificity	Low cell line specificity
CCDC91	Q7Z6B0	Low tissue specificity	Low cell line specificity
CCDC92	Q53HC0	Low tissue specificity	Low cell line specificity
CCDC93	Q567U6	Low tissue specificity	Low cell line specificity
CCDC96	Q2M329	Tissue enriched	Cell line enhanced
CCDC97	Q96F63	Low tissue specificity	Low cell line specificity
CCDC9B	Q6ZUT6	Low tissue specificity	Cell line enhanced
CCER2	I3L3R5	Tissue enhanced	Cell line enhanced
CCHCR1	Q8TD31	Tissue enriched	Cell line enhanced
CCL17	Q92583	Tissue enriched	Cell line enriched
CCL2	P13500	Tissue enhanced	Group enriched
CCL20	P78556	Group enriched	Cell line enhanced
CCL22	O00626	Group enriched	Cell line enriched
CCL23	P55773	Low tissue specificity	Group enriched
CCL24	O00175	Group enriched	Cell line enhanced
CCL28	Q9NRJ3	Tissue enriched	Cell line enhanced
CCL3	P10147	Tissue enhanced	Cell line enhanced
CCL3L3	P16619	Group enriched	Group enriched
CCL5	P13501	Tissue enhanced	Cell line enhanced
CCM2	Q9BSQ5	Low tissue specificity	Low cell line specificity
CCN2	P29279	Low tissue specificity	Cell line enhanced
CCNA1	P78396	Tissue enhanced	Cell line enhanced
CCNA2	P20248	Tissue enhanced	Low cell line specificity
CCNB1	P14635	Tissue enhanced	Low cell line specificity
CCNB1IP1	Q9NPC3	Low tissue specificity	Cell line enhanced
CCNB2	O95067	Group enriched	Low cell line specificity
CCNC	P24863	Low tissue specificity	Low cell line specificity
CCND1	P24385	Low tissue specificity	Cell line enhanced
CCND3	P30281	Tissue enhanced	Cell line enhanced
CCNDBP1	O95273	Tissue enriched	Cell line enriched
CCNE1	P24864	Tissue enhanced	Cell line enhanced
CCNE2	O96020	Tissue enhanced	Cell line enhanced
CCNF	P41002	Tissue enhanced	Low cell line specificity
CCNG1	P51959	Low tissue specificity	Low cell line specificity
CCNG2	Q16589	Low tissue specificity	Low cell line specificity
CCNH	P51946	Low tissue specificity	Low cell line specificity
CCNI	Q14094	Low tissue specificity	Low cell line specificity
CCNJ	Q5T5M9	Low tissue specificity	Cell line enhanced
CCNJL	Q8IV13	Tissue enhanced	Cell line enhanced
CCNK	O75909	Tissue enhanced	Low cell line specificity
CCNL1	Q9UK58	Low tissue specificity	Low cell line specificity
CCNL2	Q96S94	Low tissue specificity	Low cell line specificity
CCNQ	Q8N1B3	Low tissue specificity	Low cell line specificity
CCNT1	O60563	Low tissue specificity	Low cell line specificity
CCNT2	O60583	Low tissue specificity	Low cell line specificity
CCNY	Q8ND76	Low tissue specificity	Low cell line specificity
CCNYL1	Q8N7R7	Low tissue specificity	Cell line enhanced
CCP110	O43303	Tissue enhanced	Low cell line specificity
CCPG1	Q9ULG6	Low tissue specificity	Cell line enhanced
CCR1	P32246	Tissue enhanced	Cell line enhanced
CCR2	P41597	Tissue enhanced	Cell line enhanced
CCR7	P32248	Tissue enhanced	Cell line enriched
CCRL2	O00421	Low tissue specificity	Cell line enhanced
CCS	O14618	Low tissue specificity	Low cell line specificity
CCSAP	Q6IQ19	Tissue enhanced	Cell line enhanced
CCSER2	Q9H7U1	Low tissue specificity	Low cell line specificity
CCT2	P78371	Low tissue specificity	Low cell line specificity
CCT3	P49368	Low tissue specificity	Low cell line specificity
CCT4	P50991	Low tissue specificity	Low cell line specificity
CCT5	P48643	Low tissue specificity	Low cell line specificity
CCT6A	P40227	Low tissue specificity	Cell line enhanced
CCT6B	Q92526	Tissue enriched	Cell line enhanced
CCT7	Q99832	Low tissue specificity	Low cell line specificity
CCT8	P50990	Low tissue specificity	Low cell line specificity
CCZ1	P86791	Low tissue specificity	Low cell line specificity
CCZ1B	P86790	Low tissue specificity	Low cell line specificity
CD109	Q6YHK3	Tissue enriched	Cell line enhanced
CD14	P08571	Tissue enhanced	Cell line enhanced
CD151	P48509	Low tissue specificity	Low cell line specificity
CD163L1	Q9NR16	Tissue enhanced	Cell line enhanced
CD164	Q04900	Low tissue specificity	Low cell line specificity
CD180	Q99467	Tissue enhanced	Group enriched
CD1D	P15813	Group enriched	Cell line enhanced
CD209	Q9NNX6	Tissue enhanced	Cell line enriched
CD24	P25063	Tissue enhanced	Cell line enhanced
CD244	Q9BZW8	Tissue enhanced	Cell line enhanced
CD276	Q5ZPR3	Low tissue specificity	Cell line enhanced
CD2AP	Q9Y5K6	Low tissue specificity	Low cell line specificity
CD2BP2	O95400	Low tissue specificity	Low cell line specificity
CD300A	Q9UGN4	Tissue enhanced	Group enriched
CD300C	Q08708	Tissue enhanced	Cell line enhanced
CD300LB	A8K4G0	Tissue enhanced	Group enriched
CD300LF	Q8TDQ1	Tissue enhanced	Group enriched
CD302	Q8IX05	Tissue enhanced	Cell line enriched
CD320	Q9NPF0	Low tissue specificity	Cell line enhanced
CD33	P20138	Tissue enhanced	Cell line enhanced
CD36	P16671	Tissue enhanced	Group enriched
CD37	P11049	Tissue enhanced	Cell line enhanced
CD38	P28907	Tissue enhanced	Cell line enhanced
CD4	P01730	Tissue enhanced	Group enriched
CD40	P25942	Low tissue specificity	Cell line enhanced
CD44	P16070	Tissue enhanced	Cell line enhanced
CD46	P15529	Low tissue specificity	Low cell line specificity
CD47	Q08722	Low tissue specificity	Low cell line specificity
CD52	P31358	Tissue enriched	Group enriched
CD53	P19397	Tissue enhanced	Cell line enhanced
CD55	P08174	Low tissue specificity	Cell line enhanced
CD58	P19256	Low tissue specificity	Cell line enhanced
CD59	P13987	Low tissue specificity	Cell line enhanced
CD63	P08962	Low tissue specificity	Cell line enhanced
CD68	P34810	Tissue enhanced	Cell line enhanced
CD70	P32970	Tissue enhanced	Cell line enhanced
CD74	P04233	Tissue enhanced	Cell line enhanced
CD79A	P11912	Group enriched	Group enriched
CD79B	P40259	Tissue enriched	Cell line enhanced
CD81	P60033	Low tissue specificity	Cell line enhanced
CD82	P27701	Low tissue specificity	Cell line enhanced
CD83	Q01151	Tissue enhanced	Cell line enhanced
CD84	Q9UIB8	Tissue enhanced	Cell line enhanced
CD86	P42081	Tissue enhanced	Cell line enriched
CD9	P21926	Low tissue specificity	Cell line enhanced
CD93	Q9NPY3	Tissue enhanced	Group enriched
CD99	P14209	Low tissue specificity	Low cell line specificity
CD99L2	Q8TCZ2	Tissue enhanced	Low cell line specificity
CDA	P32320	Tissue enhanced	Cell line enhanced
CDADC1	Q9BWV3	Low tissue specificity	Low cell line specificity
CDAN1	Q8IWY9	Low tissue specificity	Low cell line specificity
CDC123	O75794	Low tissue specificity	Low cell line specificity
CDC14A	Q9UNH5	Tissue enhanced	Cell line enhanced
CDC14B	O60729	Tissue enhanced	Cell line enhanced
CDC16	Q13042	Low tissue specificity	Low cell line specificity
CDC20	Q12834	Tissue enhanced	Low cell line specificity
CDC23	Q9UJX2	Low tissue specificity	Low cell line specificity
CDC25A	P30304	Tissue enhanced	Low cell line specificity
CDC25B	P30305	Low tissue specificity	Low cell line specificity
CDC25C	P30307	Tissue enhanced	Low cell line specificity
CDC26	Q8NHZ8	Low tissue specificity	Low cell line specificity
CDC27	P30260	Low tissue specificity	Low cell line specificity
CDC34	P49427	Low tissue specificity	Low cell line specificity
CDC37	Q16543	Low tissue specificity	Low cell line specificity
CDC37L1	Q7L3B6	Tissue enhanced	Cell line enriched
CDC40	O60508	Low tissue specificity	Low cell line specificity
CDC42	P60953	Low tissue specificity	Low cell line specificity
CDC42BPB	Q9Y5S2	Low tissue specificity	Low cell line specificity
CDC42EP1	Q00587	Low tissue specificity	Low cell line specificity
CDC42EP3	Q9UKI2	Low tissue specificity	Cell line enhanced
CDC42EP4	Q9H3Q1	Low tissue specificity	Low cell line specificity
CDC42SE1	Q9NRR8	Low tissue specificity	Cell line enhanced
CDC42SE2	Q9NRR3	Low tissue specificity	Low cell line specificity
CDC45	O75419	Tissue enhanced	Cell line enhanced
CDC5L	Q99459	Low tissue specificity	Low cell line specificity
CDC6	Q99741	Tissue enhanced	Cell line enhanced
CDC7	O00311	Tissue enhanced	Low cell line specificity
CDC73	Q6P1J9	Low tissue specificity	Low cell line specificity
CDCA2	Q69YH5	Group enriched	Low cell line specificity
CDCA3	Q99618	Tissue enhanced	Low cell line specificity
CDCA4	Q9BXL8	Tissue enhanced	Low cell line specificity
CDCA5	Q96FF9	Group enriched	Low cell line specificity
CDCA7	Q9BWT1	Tissue enhanced	Cell line enhanced
CDCA7L	Q96GN5	Tissue enhanced	Low cell line specificity
CDCA8	Q53HL2	Tissue enhanced	Low cell line specificity
CDH23	Q9H251	Tissue enhanced	Group enriched
CDH24	Q86UP0	Low tissue specificity	Cell line enhanced
CDIN1	Q9Y2V0	Group enriched	Low cell line specificity
CDIP1	Q9H305	Low tissue specificity	Cell line enhanced
CDIPT	O14735	Low tissue specificity	Low cell line specificity
CDK1	P06493	Tissue enhanced	Low cell line specificity
CDK10	Q15131	Low tissue specificity	Low cell line specificity
CDK11A	Q9UQ88	Low tissue specificity	Low cell line specificity
CDK11B	P21127	Low tissue specificity	Low cell line specificity
CDK12	Q9NYV4	Low tissue specificity	Cell line enhanced
CDK13	Q14004	Low tissue specificity	Low cell line specificity
CDK14	O94921	Low tissue specificity	Cell line enhanced
CDK16	Q00536	Tissue enhanced	Low cell line specificity
CDK17	Q00537	Low tissue specificity	Cell line enhanced
CDK18	Q07002	Tissue enhanced	Cell line enhanced
CDK19	Q9BWU1	Tissue enhanced	Low cell line specificity
CDK2	P24941	Low tissue specificity	Cell line enhanced
CDK20	Q8IZL9	Low tissue specificity	Cell line enhanced
CDK2AP1	O14519	Low tissue specificity	Low cell line specificity
CDK2AP2	O75956	Low tissue specificity	Low cell line specificity
CDK3	Q00526	Low tissue specificity	Low cell line specificity
CDK4	P11802	Low tissue specificity	Group enriched
CDK5	Q00535	Tissue enhanced	Low cell line specificity
CDK5R1	Q15078	Tissue enriched	Group enriched
CDK5RAP1	Q96SZ6	Low tissue specificity	Cell line enhanced
CDK5RAP2	Q96SN8	Low tissue specificity	Low cell line specificity
CDK5RAP3	Q96JB5	Low tissue specificity	Low cell line specificity
CDK6	Q00534	Tissue enhanced	Cell line enhanced
CDK7	P50613	Low tissue specificity	Cell line enhanced
CDK8	P49336	Low tissue specificity	Low cell line specificity
CDK9	P50750	Low tissue specificity	Low cell line specificity
CDKAL1	Q5VV42	Low tissue specificity	Cell line enriched
CDKL1	Q00532	Low tissue specificity	Cell line enhanced
CDKN1A	P38936	Low tissue specificity	Cell line enhanced
CDKN1B	P46527	Low tissue specificity	Low cell line specificity
CDKN1C	P49918	Tissue enhanced	Cell line enhanced
CDKN2AIP	Q9NXV6	Low tissue specificity	Cell line enhanced
CDKN2AIPNL	Q96HQ2	Tissue enhanced	Low cell line specificity
CDKN2C	P42773	Tissue enhanced	Cell line enhanced
CDKN2D	P55273	Tissue enhanced	Cell line enhanced
CDKN3	Q16667	Tissue enriched	Low cell line specificity
CDO1	Q16878	Tissue enhanced	Cell line enhanced
CDON	Q4KMG0	Low tissue specificity	Cell line enhanced
CDPF1	Q6NVV7	Low tissue specificity	Low cell line specificity
CDR2	Q01850	Low tissue specificity	Low cell line specificity
CDR2L	Q86X02	Tissue enhanced	Cell line enhanced
CDRT4	Q8N9R6	Low tissue specificity	Cell line enhanced
CDS2	O95674	Low tissue specificity	Cell line enhanced
CDT1	Q9H211	Tissue enriched	Cell line enhanced
CDV3	Q9UKY7	Low tissue specificity	Cell line enhanced
CDYL	Q9Y232	Low tissue specificity	Low cell line specificity
CDYL2	Q8N8U2	Tissue enhanced	Cell line enhanced
CEACAM21	Q3KPI0	Tissue enhanced	Group enriched
CEACAM6	P40199	Tissue enhanced	Cell line enriched
CEBPA	P49715	Tissue enhanced	Cell line enhanced
CEBPB	P17676	Low tissue specificity	Cell line enhanced
CEBPD	P49716	Low tissue specificity	Cell line enhanced
CEBPE	Q15744	Tissue enriched	Group enriched
CEBPG	P53567	Low tissue specificity	Low cell line specificity
CEBPZ	Q03701	Low tissue specificity	Low cell line specificity
CEBPZOS	A8MTT3	Low tissue specificity	Low cell line specificity
CECR2	Q9BXF3	Tissue enhanced	Cell line enhanced
CEL	P19835	Tissue enriched	Cell line enhanced
CELA1	Q9UNI1	Group enriched	Cell line enriched
CELF1	Q92879	Low tissue specificity	Low cell line specificity
CELF2	O95319	Tissue enhanced	Cell line enhanced
CELSR1	Q9NYQ6	Tissue enhanced	Cell line enhanced
CELSR2	Q9HCU4	Tissue enhanced	Cell line enhanced
CELSR3	Q9NYQ7	Tissue enhanced	Cell line enhanced
CEMIP2	Q9UHN6	Tissue enhanced	Cell line enhanced
CENATAC	Q86UT8	Low tissue specificity	Cell line enhanced
CENPA	P49450	Tissue enhanced	Low cell line specificity
CENPB	P07199	Low tissue specificity	Low cell line specificity
CENPC	Q03188	Low tissue specificity	Low cell line specificity
CENPE	Q02224	Tissue enhanced	Low cell line specificity
CENPF	P49454	Tissue enhanced	Low cell line specificity
CENPH	Q9H3R5	Tissue enhanced	Low cell line specificity
CENPI	Q92674	Tissue enhanced	Low cell line specificity
CENPJ	Q9HC77	Tissue enhanced	Cell line enhanced
CENPK	Q9BS16	Tissue enhanced	Low cell line specificity
CENPL	Q8N0S6	Tissue enhanced	Low cell line specificity
CENPM	Q9NSP4	Tissue enhanced	Low cell line specificity
CENPN	Q96H22	Tissue enhanced	Low cell line specificity
CENPO	Q9BU64	Low tissue specificity	Low cell line specificity
CENPP	Q6IPU0	Tissue enhanced	Low cell line specificity
CENPQ	Q7L2Z9	Low tissue specificity	Low cell line specificity
CENPS	Q8N2Z9	Tissue enhanced	Low cell line specificity
CENPT	Q96BT3	Low tissue specificity	Low cell line specificity
CENPU	Q71F23	Tissue enhanced	Cell line enhanced
CENPV	Q7Z7K6	Low tissue specificity	Cell line enhanced
CENPW	Q5EE01	Tissue enhanced	Low cell line specificity
CENPX	A8MT69	Low tissue specificity	Low cell line specificity
CEP104	O60308	Low tissue specificity	Low cell line specificity
CEP120	Q8N960	Low tissue specificity	Low cell line specificity
CEP128	Q6ZU80	Tissue enriched	Cell line enhanced
CEP131	Q9UPN4	Low tissue specificity	Low cell line specificity
CEP135	Q66GS9	Low tissue specificity	Low cell line specificity
CEP152	O94986	Tissue enhanced	Low cell line specificity
CEP162	Q5TB80	Low tissue specificity	Low cell line specificity
CEP164	Q9UPV0	Low tissue specificity	Low cell line specificity
CEP170	Q5SW79	Group enriched	Cell line enhanced
CEP170B	Q9Y4F5	Low tissue specificity	Low cell line specificity
CEP19	Q96LK0	Low tissue specificity	Low cell line specificity
CEP192	Q8TEP8	Low tissue specificity	Low cell line specificity
CEP20	Q96NB1	Low tissue specificity	Low cell line specificity
CEP250	Q9BV73	Low tissue specificity	Low cell line specificity
CEP290	O15078	Low tissue specificity	Low cell line specificity
CEP295	Q9C0D2	Low tissue specificity	Low cell line specificity
CEP350	Q5VT06	Low tissue specificity	Low cell line specificity
CEP41	Q9BYV8	Tissue enhanced	Low cell line specificity
CEP43	O95684	Tissue enhanced	Low cell line specificity
CEP44	Q9C0F1	Low tissue specificity	Cell line enhanced
CEP55	Q53EZ4	Tissue enhanced	Low cell line specificity
CEP57	Q86XR8	Low tissue specificity	Low cell line specificity
CEP57L1	Q8IYX8	Low tissue specificity	Low cell line specificity
CEP63	Q96MT8	Low tissue specificity	Low cell line specificity
CEP68	Q76N32	Low tissue specificity	Low cell line specificity
CEP70	Q8NHQ1	Low tissue specificity	Low cell line specificity
CEP72	Q9P209	Tissue enhanced	Cell line enhanced
CEP76	Q8TAP6	Low tissue specificity	Cell line enhanced
CEP78	Q5JTW2	Low tissue specificity	Low cell line specificity
CEP83	Q9Y592	Low tissue specificity	Low cell line specificity
CEP85	Q6P2H3	Tissue enhanced	Low cell line specificity
CEP85L	Q5SZL2	Tissue enhanced	Cell line enhanced
CEP89	Q96ST8	Low tissue specificity	Low cell line specificity
CEP95	Q96GE4	Low tissue specificity	Low cell line specificity
CEP97	Q8IW35	Low tissue specificity	Low cell line specificity
CEPT1	Q9Y6K0	Low tissue specificity	Low cell line specificity
CERCAM	Q5T4B2	Tissue enhanced	Cell line enhanced
CERK	Q8TCT0	Low tissue specificity	Low cell line specificity
CERS1	P27544	Group enriched	Cell line enhanced
CERS2	Q96G23	Tissue enhanced	Low cell line specificity
CERS4	Q9HA82	Low tissue specificity	Cell line enhanced
CERS5	Q8N5B7	Low tissue specificity	Low cell line specificity
CERS6	Q6ZMG9	Low tissue specificity	Low cell line specificity
CERT1	Q9Y5P4	Low tissue specificity	Cell line enhanced
CES1	P23141	Tissue enriched	Group enriched
CES2	O00748	Tissue enhanced	Low cell line specificity
CES3	Q6UWW8	Tissue enhanced	Cell line enhanced
CETN2	P41208	Tissue enhanced	Low cell line specificity
CETN3	O15182	Tissue enhanced	Low cell line specificity
CFAP126	Q5VTH2	Tissue enhanced	Low cell line specificity
CFAP20	Q9Y6A4	Low tissue specificity	Low cell line specificity
CFAP298	P57076	Low tissue specificity	Low cell line specificity
CFAP36	Q96G28	Low tissue specificity	Low cell line specificity
CFAP410	O43822	Low tissue specificity	Low cell line specificity
CFAP44	Q96MT7	Low tissue specificity	Low cell line specificity
CFAP92	Q9ULG3	Tissue enriched	Cell line enhanced
CFAP97	Q9P2B7	Low tissue specificity	Low cell line specificity
CFD	P00746	Tissue enhanced	Group enriched
CFDP1	Q9UEE9	Low tissue specificity	Low cell line specificity
CFL1	P23528	Low tissue specificity	Low cell line specificity
CFL2	Q9Y281	Group enriched	Low cell line specificity
CFLAR	O15519	Low tissue specificity	Cell line enhanced
CFP	P27918	Group enriched	Cell line enhanced
CGAS	Q8N884	Tissue enhanced	Cell line enhanced
CGGBP1	Q9UFW8	Low tissue specificity	Cell line enhanced
CGREF1	Q99674	Tissue enhanced	Cell line enhanced
CGRRF1	Q99675	Low tissue specificity	Low cell line specificity
CHAC1	Q9BUX1	Tissue enhanced	Cell line enhanced
CHAC2	Q8WUX2	Low tissue specificity	Low cell line specificity
CHADL	Q6NUI6	Tissue enriched	Cell line enhanced
CHAF1A	Q13111	Tissue enhanced	Low cell line specificity
CHAF1B	Q13112	Tissue enhanced	Low cell line specificity
CHAMP1	Q96JM3	Low tissue specificity	Low cell line specificity
CHCHD1	Q96BP2	Low tissue specificity	Cell line enhanced
CHCHD10	Q8WYQ3	Tissue enhanced	Low cell line specificity
CHCHD2	Q9Y6H1	Low tissue specificity	Cell line enhanced
CHCHD3	Q9NX63	Group enriched	Low cell line specificity
CHCHD4	Q8N4Q1	Low tissue specificity	Low cell line specificity
CHCHD5	Q9BSY4	Low tissue specificity	Low cell line specificity
CHCHD6	Q9BRQ6	Tissue enhanced	Low cell line specificity
CHCHD7	Q9BUK0	Low tissue specificity	Low cell line specificity
CHD1	O14646	Tissue enhanced	Low cell line specificity
CHD1L	Q86WJ1	Low tissue specificity	Low cell line specificity
CHD2	O14647	Low tissue specificity	Low cell line specificity
CHD3	Q12873	Low tissue specificity	Low cell line specificity
CHD4	Q14839	Low tissue specificity	Low cell line specificity
CHD6	Q8TD26	Low tissue specificity	Low cell line specificity
CHD7	Q9P2D1	Tissue enhanced	Cell line enhanced
CHD8	Q9HCK8	Low tissue specificity	Low cell line specificity
CHD9	Q3L8U1	Low tissue specificity	Low cell line specificity
CHEK1	O14757	Tissue enhanced	Low cell line specificity
CHEK2	O96017	Low tissue specificity	Low cell line specificity
CHERP	Q8IWX8	Low tissue specificity	Low cell line specificity
CHFR	Q96EP1	Low tissue specificity	Low cell line specificity
CHI3L1	P36222	Tissue enhanced	Cell line enhanced
CHIC1	Q5VXU3	Low tissue specificity	Cell line enhanced
CHIC2	Q9UKJ5	Low tissue specificity	Low cell line specificity
CHID1	Q9BWS9	Low tissue specificity	Low cell line specificity
CHKA	P35790	Low tissue specificity	Cell line enhanced
CHKB	Q9Y259	Low tissue specificity	Cell line enhanced
CHM	P24386	Low tissue specificity	Low cell line specificity
CHML	P26374	Low tissue specificity	Low cell line specificity
CHMP1A	Q9HD42	Low tissue specificity	Low cell line specificity
CHMP1B	Q7LBR1	Tissue enriched	Low cell line specificity
CHMP2A	O43633	Low tissue specificity	Low cell line specificity
CHMP2B	Q9UQN3	Low tissue specificity	Cell line enhanced
CHMP3	Q9Y3E7	Low tissue specificity	Low cell line specificity
CHMP4A	Q9BY43	Low tissue specificity	Low cell line specificity
CHMP4B	Q9H444	Low tissue specificity	Low cell line specificity
CHMP5	Q9NZZ3	Low tissue specificity	Low cell line specificity
CHMP6	Q96FZ7	Low tissue specificity	Low cell line specificity
CHMP7	Q8WUX9	Tissue enhanced	Cell line enhanced
CHN1	P15882	Group enriched	Cell line enhanced
CHN2	P52757	Tissue enhanced	Cell line enhanced
CHORDC1	Q9UHD1	Tissue enhanced	Low cell line specificity
CHP1	Q99653	Low tissue specificity	Low cell line specificity
CHPF	Q8IZ52	Low tissue specificity	Low cell line specificity
CHPF2	Q9P2E5	Low tissue specificity	Low cell line specificity
CHPT1	Q8WUD6	Low tissue specificity	Low cell line specificity
CHRAC1	Q9NRG0	Low tissue specificity	Low cell line specificity
CHRM4	P08173	Group enriched	Cell line enhanced
CHRM5	P08912	Tissue enriched	Cell line enhanced
CHRNA10	Q9GZZ6	Tissue enriched	Low cell line specificity
CHRNA5	P30532	Low tissue specificity	Low cell line specificity
CHRNB1	P11230	Tissue enhanced	Cell line enhanced
CHST10	O43529	Low tissue specificity	Low cell line specificity
CHST11	Q9NPF2	Tissue enhanced	Low cell line specificity
CHST12	Q9NRB3	Low tissue specificity	Cell line enhanced
CHST13	Q8NET6	Group enriched	Group enriched
CHST14	Q8NCH0	Low tissue specificity	Low cell line specificity
CHST2	Q9Y4C5	Tissue enhanced	Cell line enhanced
CHST3	Q7LGC8	Low tissue specificity	Cell line enhanced
CHST4	Q8NCG5	Tissue enriched	Cell line enhanced
CHSY1	Q86X52	Low tissue specificity	Cell line enhanced
CHTF18	Q8WVB6	Tissue enhanced	Cell line enhanced
CHTF8	P0CG13	Low tissue specificity	Low cell line specificity
CHTOP	Q9Y3Y2	Low tissue specificity	Low cell line specificity
CHUK	O15111	Low tissue specificity	Low cell line specificity
CHURC1	Q8WUH1	Low tissue specificity	Low cell line specificity
CIAO1	O76071	Low tissue specificity	Low cell line specificity
CIAO2A	Q9H5X1	Tissue enhanced	Low cell line specificity
CIAO2B	Q9Y3D0	Low tissue specificity	Low cell line specificity
CIAO3	Q9H6Q4	Low tissue specificity	Cell line enhanced
CIAPIN1	Q6FI81	Low tissue specificity	Low cell line specificity
CIB1	Q99828	Low tissue specificity	Low cell line specificity
CIB2	O75838	Tissue enhanced	Cell line enhanced
CIB3	Q96Q77	Tissue enhanced	Cell line enhanced
CIBAR1	A1XBS5	Tissue enriched	Low cell line specificity
CIC	Q96RK0	Low tissue specificity	Low cell line specificity
CIDEB	Q9UHD4	Tissue enhanced	Cell line enhanced
CIITA	P33076	Tissue enhanced	Cell line enhanced
CILK1	Q9UPZ9	Low tissue specificity	Low cell line specificity
CILP2	Q8IUL8	Tissue enhanced	Cell line enhanced
CINP	Q9BW66	Low tissue specificity	Low cell line specificity
CIP2A	Q8TCG1	Tissue enhanced	Low cell line specificity
CIPC	Q9C0C6	Tissue enhanced	Low cell line specificity
CIR1	Q86X95	Low tissue specificity	Low cell line specificity
CIRBP	Q14011	Low tissue specificity	Low cell line specificity
CISD1	Q9NZ45	Tissue enhanced	Low cell line specificity
CISD2	Q8N5K1	Tissue enhanced	Low cell line specificity
CISH	Q9NSE2	Tissue enhanced	Cell line enriched
CIT	O14578	Tissue enhanced	Low cell line specificity
CITED1	Q99966	Tissue enriched	Cell line enriched
CITED2	Q99967	Low tissue specificity	Cell line enhanced
CITED4	Q96RK1	Low tissue specificity	Cell line enhanced
CIZ1	Q9ULV3	Low tissue specificity	Low cell line specificity
CKAP2	Q8WWK9	Tissue enhanced	Low cell line specificity
CKAP2L	Q8IYA6	Group enriched	Low cell line specificity
CKAP4	Q07065	Low tissue specificity	Cell line enhanced
CKAP5	Q14008	Low tissue specificity	Low cell line specificity
CKB	P12277	Tissue enhanced	Cell line enhanced
CKLF	Q9UBR5	Low tissue specificity	Low cell line specificity
CKM	P06732	Group enriched	Cell line enriched
CKS1B	P61024	Low tissue specificity	Low cell line specificity
CKS2	P33552	Tissue enhanced	Low cell line specificity
CLASP1	Q7Z460	Low tissue specificity	Low cell line specificity
CLASP2	O75122	Tissue enhanced	Low cell line specificity
CLASRP	Q8N2M8	Low tissue specificity	Low cell line specificity
CLBA1	Q96F83	Low tissue specificity	Low cell line specificity
CLCC1	Q96S66	Low tissue specificity	Low cell line specificity
CLCF1	Q9UBD9	Low tissue specificity	Cell line enhanced
CLCN2	P51788	Tissue enhanced	Low cell line specificity
CLCN3	P51790	Low tissue specificity	Low cell line specificity
CLCN4	P51793	Tissue enhanced	Cell line enhanced
CLCN5	P51795	Group enriched	Group enriched
CLCN6	P51797	Low tissue specificity	Low cell line specificity
CLCN7	P51798	Low tissue specificity	Low cell line specificity
CLDN10	P78369	Tissue enhanced	Cell line enhanced
CLDN12	P56749	Low tissue specificity	Low cell line specificity
CLDN15	P56746	Tissue enriched	Low cell line specificity
CLDN23	Q96B33	Tissue enhanced	Cell line enhanced
CLDN7	O95471	Tissue enhanced	Cell line enhanced
CLDND1	Q9NY35	Group enriched	Low cell line specificity
CLEC11A	Q9Y240	Tissue enhanced	Group enriched
CLEC12A	Q5QGZ9	Tissue enhanced	Group enriched
CLEC16A	Q2KHT3	Low tissue specificity	Cell line enriched
CLEC2D	Q9UHP7	Tissue enhanced	Group enriched
CLGN	O14967	Tissue enhanced	Cell line enhanced
CLHC1	Q8NHS4	Low tissue specificity	Low cell line specificity
CLIC1	O00299	Low tissue specificity	Low cell line specificity
CLIC2	O15247	Low tissue specificity	Group enriched
CLIC4	Q9Y696	Low tissue specificity	Low cell line specificity
CLIC6	Q96NY7	Group enriched	Cell line enhanced
CLINT1	Q14677	Low tissue specificity	Low cell line specificity
CLIP1	P30622	Tissue enhanced	Low cell line specificity
CLIP2	Q9UDT6	Tissue enhanced	Cell line enhanced
CLIP4	Q8N3C7	Low tissue specificity	Cell line enhanced
CLK1	P49759	Low tissue specificity	Low cell line specificity
CLK2	P49760	Low tissue specificity	Low cell line specificity
CLK3	P49761	Low tissue specificity	Low cell line specificity
CLK4	Q9HAZ1	Low tissue specificity	Low cell line specificity
CLN3	Q13286	Low tissue specificity	Cell line enhanced
CLN5	O75503	Low tissue specificity	Low cell line specificity
CLN6	Q9NWW5	Low tissue specificity	Low cell line specificity
CLN8	Q9UBY8	Low tissue specificity	Low cell line specificity
CLNS1A	P54105	Low tissue specificity	Low cell line specificity
CLOCK	O15516	Low tissue specificity	Low cell line specificity
CLP1	Q92989	Low tissue specificity	Low cell line specificity
CLPB	Q9H078	Tissue enriched	Low cell line specificity
CLPP	Q16740	Low tissue specificity	Low cell line specificity
CLPTM1	O96005	Low tissue specificity	Low cell line specificity
CLPTM1L	Q96KA5	Low tissue specificity	Cell line enhanced
CLPX	O76031	Low tissue specificity	Low cell line specificity
CLSPN	Q9HAW4	Tissue enhanced	Low cell line specificity
CLSTN1	O94985	Low tissue specificity	Low cell line specificity
CLSTN2	Q9H4D0	Group enriched	Cell line enhanced
CLSTN3	Q9BQT9	Low tissue specificity	Low cell line specificity
CLTA	P09496	Low tissue specificity	Low cell line specificity
CLTB	P09497	Low tissue specificity	Cell line enhanced
CLTC	Q00610	Low tissue specificity	Low cell line specificity
CLTCL1	P53675	Group enriched	Cell line enhanced
CLU	P10909	Tissue enhanced	Cell line enhanced
CLUAP1	Q96AJ1	Low tissue specificity	Low cell line specificity
CLUH	O75153	Low tissue specificity	Cell line enhanced
CLUL1	Q15846	Tissue enriched	Cell line enhanced
CLYBL	Q8N0X4	Tissue enhanced	Cell line enhanced
CMAS	Q8NFW8	Low tissue specificity	Low cell line specificity
CMBL	Q96DG6	Tissue enhanced	Cell line enhanced
CMC1	Q7Z7K0	Low tissue specificity	Low cell line specificity
CMC2	Q9NRP2	Low tissue specificity	Low cell line specificity
CMC4	P56277	Low tissue specificity	Cell line enhanced
CMIP	Q8IY22	Low tissue specificity	Cell line enhanced
CMPK1	P30085	Low tissue specificity	Low cell line specificity
CMPK2	Q5EBM0	Tissue enhanced	Cell line enhanced
CMSS1	Q9BQ75	Low tissue specificity	Low cell line specificity
CMTM1	Q8IZ96	Tissue enriched	Cell line enhanced
CMTM3	Q96MX0	Low tissue specificity	Cell line enhanced
CMTM4	Q8IZR5	Tissue enhanced	Low cell line specificity
CMTM6	Q9NX76	Low tissue specificity	Low cell line specificity
CMTM7	Q96FZ5	Low tissue specificity	Cell line enhanced
CMTM8	Q8IZV2	Tissue enhanced	Group enriched
CMTR1	Q8N1G2	Low tissue specificity	Cell line enhanced
CMTR2	Q8IYT2	Low tissue specificity	Low cell line specificity
CMYA5	Q8N3K9	Group enriched	Cell line enhanced
CNBD2	Q96M20	Tissue enhanced	Cell line enhanced
CNBP	P62633	Low tissue specificity	Low cell line specificity
CNDP2	Q96KP4	Low tissue specificity	Cell line enhanced
CNEP1R1	Q8N9A8	Low tissue specificity	Low cell line specificity
CNFN	Q9BYD5	Tissue enhanced	Cell line enhanced
CNIH1	O95406	Low tissue specificity	Low cell line specificity
CNIH4	Q9P003	Low tissue specificity	Low cell line specificity
CNKSR3	Q6P9H4	Low tissue specificity	Cell line enhanced
CNN2	Q99439	Low tissue specificity	Low cell line specificity
CNN3	Q15417	Low tissue specificity	Low cell line specificity
CNNM2	Q9H8M5	Tissue enhanced	Low cell line specificity
CNNM3	Q8NE01	Low tissue specificity	Low cell line specificity
CNNM4	Q6P4Q7	Tissue enhanced	Cell line enhanced
CNOT1	A5YKK6	Low tissue specificity	Low cell line specificity
CNOT10	Q9H9A5	Low tissue specificity	Cell line enhanced
CNOT11	Q9UKZ1	Low tissue specificity	Low cell line specificity
CNOT2	Q9NZN8	Low tissue specificity	Low cell line specificity
CNOT3	O75175	Low tissue specificity	Cell line enhanced
CNOT4	O95628	Low tissue specificity	Low cell line specificity
CNOT6	Q9ULM6	Low tissue specificity	Low cell line specificity
CNOT6L	Q96LI5	Low tissue specificity	Low cell line specificity
CNOT7	Q9UIV1	Low tissue specificity	Low cell line specificity
CNOT8	Q9UFF9	Low tissue specificity	Low cell line specificity
CNOT9	Q92600	Low tissue specificity	Low cell line specificity
CNP	P09543	Tissue enriched	Low cell line specificity
CNPPD1	Q9BV87	Low tissue specificity	Low cell line specificity
CNPY2	Q9Y2B0	Low tissue specificity	Low cell line specificity
CNPY3	Q9BT09	Low tissue specificity	Low cell line specificity
CNPY4	Q8N129	Low tissue specificity	Low cell line specificity
CNR1	P21554	Tissue enhanced	Group enriched
CNRIP1	Q96F85	Tissue enhanced	Cell line enhanced
CNST	Q6PJW8	Low tissue specificity	Low cell line specificity
CNTF	P26441	Tissue enhanced	Cell line enhanced
CNTLN	Q9NXG0	Low tissue specificity	Cell line enhanced
CNTNAP1	P78357	Tissue enhanced	Cell line enhanced
CNTNAP3	Q9BZ76	Low tissue specificity	Cell line enhanced
CNTNAP3B	Q96NU0	Low tissue specificity	Cell line enhanced
CNTRL	Q7Z7A1	Tissue enhanced	Cell line enhanced
CNTROB	Q8N137	Low tissue specificity	Low cell line specificity
COA1	Q9GZY4	Low tissue specificity	Low cell line specificity
COA3	Q9Y2R0	Low tissue specificity	Low cell line specificity
COA4	Q9NYJ1	Low tissue specificity	Low cell line specificity
COA5	Q86WW8	Low tissue specificity	Low cell line specificity
COA6	Q5JTJ3	Low tissue specificity	Low cell line specificity
COA7	Q96BR5	Low tissue specificity	Low cell line specificity
COA8	Q96IL0	Tissue enhanced	Low cell line specificity
COASY	Q13057	Low tissue specificity	Low cell line specificity
COCH	O43405	Tissue enriched	Cell line enhanced
COG1	Q8WTW3	Low tissue specificity	Low cell line specificity
COG2	Q14746	Tissue enhanced	Low cell line specificity
[truncated: 9,585 more rows]
