# Supplementary material for: ProInfer: An interpretable protein inference tool leveraging on biological networks
Source: PLoS Comput Biol. 2023 Mar 17;19(3):e1010961. doi: 10.1371/journal.pcbi.1010961 (PMC10057851; doi:10.1371/journal.pcbi.1010961)
Supplement: S5 Table — Sheet 1 shows the comparison results of using “mean” and “max” to calculate protein complex confidence scores. (XLSX) [file pcbi.1010961.s005.xlsx]

## Sheet: Sheet1
Comparing methods for calculating protein complex confidence scores
FDR	psm_threshold	F1_mean	F1_max
0.005	0.01	0.522925	0.522925	f0.005p0.01
0.005	0.05	0.526198	0.526198	f0.005p0.05
0.005	0.1	0.529459	0.529459	f0.005p0.1
0.005	0.25	0.524812	0.531036	f0.005p0.25
0.005	0.5	0.51795	0.5333	f0.005p0.5
0.005	0.75	0.518565	0.529539	f0.005p0.75
0.005	0.999	0.517334	0.546969	f0.005p0.999
0.01	0.01	0.522925	0.522925	f0.01p0.01
0.01	0.05	0.531811	0.531811	f0.01p0.05
0.01	0.1	0.535253	0.535253	f0.01p0.1
0.01	0.25	0.531456	0.535106	f0.01p0.25
0.01	0.5	0.524342	0.536726	f0.01p0.5
0.01	0.75	0.524271	0.542555	f0.01p0.75
0.01	0.999	0.523629	0.553815	f0.01p0.999
0.025	0.01	0.522925	0.522925	f0.025p0.01
0.025	0.05	0.549878	0.549878	f0.025p0.05
0.025	0.1	0.542162	0.542162	f0.025p0.1
0.025	0.25	0.542569	0.545167	f0.025p0.25
0.025	0.5	0.537688	0.54782	f0.025p0.5
0.025	0.75	0.5375	0.550415	f0.025p0.75
0.025	0.999	0.535951	0.560775	f0.025p0.999
0.05	0.01	0.522925	0.522925	f0.05p0.01
0.05	0.05	0.549878	0.549878	f0.05p0.05
0.05	0.1	0.557624	0.557624	f0.05p0.1
0.05	0.25	0.550199	0.551391	f0.05p0.25
0.05	0.5	0.547547	0.553861	f0.05p0.5
0.05	0.75	0.547052	0.556731	f0.05p0.75
0.05	0.999	0.546942	0.571361	f0.05p0.999
