# Supplementary material for: ProInfer: An interpretable protein inference tool leveraging on biological networks
Source: PLoS Comput Biol. 2023 Mar 17;19(3):e1010961. doi: 10.1371/journal.pcbi.1010961 (PMC10057851; doi:10.1371/journal.pcbi.1010961)
Supplement: S6 Table — Sheet 1 shows the testing of robustness of ProInfer by removing 5~50% of pre-inferred proteins. (XLSX) [file pcbi.1010961.s006.xlsx]

## Sheet: Sheet1
Removing pre-inferred proteins for testing ProInfer's performance
FDR	inferred	validated	precision	recall	F1	remove_rate
0.005	4681	4498	0.960906	0.382288	0.546969	0
0.01	4763	4577	0.960949	0.389002	0.553815	0
0.025	4861	4662	0.959062	0.396226	0.560775	0
0.05	5064	4808	0.949447	0.408635	0.571361	0
0.005	4659	4478	0.96115	0.380588	0.545266	0.01
0.01	4743	4558	0.960995	0.387387	0.552184	0.01
0.025	4836	4641	0.959677	0.394442	0.559089	0.01
0.05	5040	4785	0.949405	0.40668	0.569439	0.01
0.005	4584	4405	0.960951	0.374384	0.538838	0.05
0.01	4657	4474	0.960704	0.380248	0.544846	0.05
0.025	4880	4659	0.954713	0.395971	0.559774	0.05
0.05	4954	4700	0.948728	0.399456	0.562201	0.05
0.005	4496	4321	0.961077	0.367245	0.531423	0.1
0.01	4561	4381	0.960535	0.372344	0.536657	0.1
0.025	4782	4562	0.953994	0.387727	0.551366	0.1
0.05	4848	4598	0.948432	0.390787	0.553509	0.1
0.005	4325	4154	0.960462	0.353051	0.516313	0.2
0.01	4421	4248	0.960869	0.36104	0.524866	0.2
0.025	4614	4401	0.953836	0.374044	0.537363	0.2
0.05	4645	4405	0.948332	0.374384	0.536835	0.2
0.005	3923	3770	0.960999	0.320415	0.480591	0.5
0.01	4046	3889	0.961196	0.330529	0.491905	0.5
0.025	4173	3978	0.953271	0.338093	0.499153	0.5
0.05	4211	3984	0.946094	0.338603	0.498717	0.5
