# Supplementary material for: ProInfer: An interpretable protein inference tool leveraging on biological networks
Source: PLoS Comput Biol. 2023 Mar 17;19(3):e1010961. doi: 10.1371/journal.pcbi.1010961 (PMC10057851; doi:10.1371/journal.pcbi.1010961)
Supplement: S7 Table — Sheets “HPA_Hela_protein_level” and “HPA_THP1_protein_level” give the two alternative validation data by removing proteins without protein level evidence. Sheet “parameter optimization” shows the detail parameter optimization results of different protein inference tools based on the alternative validation data in sheet “HPA_Hela_protein_level”. The Sheets “Fig 1C”, and “Fig 1D” show the minor changes in result data for generating our Fig 1C and Fig 1D in main text when using the alternative validation data in sheet “HPA_Hela_protein_level”. Sheets with names “Fig 2A” to “Fig 2E” show the minor changes when using the alternative validation data in sheet “HPA_THP1_protein_level” for performance tests of different protein inference tools. (XLSX) [file pcbi.1010961.s007.xlsx]

## Sheet: HPA_Hela_protein_level
Validation proteins for Hela cell line from HPA and having protein level evidence (Hela 11692)
Gene	Uniprot	Evidence
A2M	P01023	Evidence at protein level
A4GALT	Q9NPC4	Evidence at protein level
AAAS	Q9NRG9	Evidence at protein level
AACS	Q86V21	Evidence at protein level
AADAT	Q8N5Z0	Evidence at protein level
AAGAB	Q6PD74	Evidence at protein level
AAK1	Q2M2I8	Evidence at protein level
AAMDC	Q9H7C9	Evidence at protein level
AAMP	Q13685	Evidence at protein level
AAR2	Q9Y312	Evidence at protein level
AARS1	P49588	Evidence at protein level
AARS2	Q5JTZ9	Evidence at protein level
AARSD1	Q9BTE6	Evidence at protein level
AASDH	Q4L235	Evidence at protein level
AASDHPPT	Q9NRN7	Evidence at protein level
AASS	Q9UDR5	Evidence at protein level
AATF	Q9NY61	Evidence at protein level
AATK	Q6ZMQ8	Evidence at protein level
ABCA1	O95477	Evidence at protein level
ABCA2	Q9BZC7	Evidence at protein level
ABCA3	Q99758	Evidence at protein level
ABCA4	P78363	Evidence at protein level
ABCA5	Q8WWZ7	Evidence at protein level
ABCA7	Q8IZY2	Evidence at protein level
ABCA9	Q8IUA7	Evidence at protein level
ABCB1	P08183	Evidence at protein level
ABCB10	Q9NRK6	Evidence at protein level
ABCB6	Q9NP58	Evidence at protein level
ABCB7	O75027	Evidence at protein level
ABCB8	Q9NUT2	Evidence at protein level
ABCB9	Q9NP78	Evidence at protein level
ABCC1	P33527	Evidence at protein level
ABCC10	Q5T3U5	Evidence at protein level
ABCC2	Q92887	Evidence at protein level
ABCC3	O15438	Evidence at protein level
ABCC4	O15439	Evidence at protein level
ABCC5	O15440	Evidence at protein level
ABCD1	P33897	Evidence at protein level
ABCD3	P28288	Evidence at protein level
ABCD4	O14678	Evidence at protein level
ABCE1	P61221	Evidence at protein level
ABCF1	Q8NE71	Evidence at protein level
ABCF2	Q9UG63	Evidence at protein level
ABCF3	Q9NUQ8	Evidence at protein level
ABCG1	P45844	Evidence at protein level
ABHD10	Q9NUJ1	Evidence at protein level
ABHD11	Q8NFV4	Evidence at protein level
ABHD12	Q8N2K0	Evidence at protein level
ABHD13	Q7L211	Evidence at protein level
ABHD14A	Q9BUJ0	Evidence at protein level
ABHD14B	Q96IU4	Evidence at protein level
ABHD15	Q6UXT9	Evidence at protein level
ABHD16B	Q9H3Z7	Evidence at protein level
ABHD17A	Q96GS6	Evidence at protein level
ABHD17B	Q5VST6	Evidence at protein level
ABHD17C	Q6PCB6	Evidence at protein level
ABHD18	Q0P651	Evidence at protein level
ABHD2	P08910	Evidence at protein level
ABHD3	Q8WU67	Evidence at protein level
ABHD4	Q8TB40	Evidence at protein level
ABHD5	Q8WTS1	Evidence at protein level
ABHD6	Q9BV23	Evidence at protein level
ABHD8	Q96I13	Evidence at protein level
ABI1	Q8IZP0	Evidence at protein level
ABI2	Q9NYB9	Evidence at protein level
ABI3BP	Q7Z7G0	Evidence at protein level
ABITRAM	Q9NX38	Evidence at protein level
ABL1	P00519	Evidence at protein level
ABL2	P42684	Evidence at protein level
ABLIM1	O14639	Evidence at protein level
ABLIM2	Q6H8Q1	Evidence at protein level
ABLIM3	O94929	Evidence at protein level
ABRACL	Q9P1F3	Evidence at protein level
ABRAXAS1	Q6UWZ7	Evidence at protein level
ABRAXAS2	Q15018	Evidence at protein level
ABT1	Q9ULW3	Evidence at protein level
ABTB1	Q969K4	Evidence at protein level
ABTB2	Q8N961	Evidence at protein level
AC093323.1	B2RBV5	Evidence at protein level
AC145212.1	Q8WZ33	Evidence at protein level
ACAA1	P09110	Evidence at protein level
ACAA2	P42765	Evidence at protein level
ACACA	Q13085	Evidence at protein level
ACACB	O00763	Evidence at protein level
ACAD10	Q6JQN1	Evidence at protein level
ACAD11	Q709F0	Evidence at protein level
ACAD8	Q9UKU7	Evidence at protein level
ACAD9	Q9H845	Evidence at protein level
ACADL	P28330	Evidence at protein level
ACADM	P11310	Evidence at protein level
ACADS	P16219	Evidence at protein level
ACADSB	P45954	Evidence at protein level
ACADVL	P49748	Evidence at protein level
ACAP2	Q15057	Evidence at protein level
ACAP3	Q96P50	Evidence at protein level
ACAT1	P24752	Evidence at protein level
ACAT2	Q9BWD1	Evidence at protein level
ACBD3	Q9H3P7	Evidence at protein level
ACBD4	Q8NC06	Evidence at protein level
ACBD5	Q5T8D3	Evidence at protein level
ACBD6	Q9BR61	Evidence at protein level
ACBD7	Q8N6N7	Evidence at protein level
ACCS	Q96QU6	Evidence at protein level
ACD	Q96AP0	Evidence at protein level
ACER2	Q5QJU3	Evidence at protein level
ACER3	Q9NUN7	Evidence at protein level
ACIN1	Q9UKV3	Evidence at protein level
ACKR3	P25106	Evidence at protein level
ACLY	P53396	Evidence at protein level
ACO1	P21399	Evidence at protein level
ACO2	Q99798	Evidence at protein level
ACOT1	Q86TX2	Evidence at protein level
ACOT11	Q8WXI4	Evidence at protein level
ACOT13	Q9NPJ3	Evidence at protein level
ACOT2	P49753	Evidence at protein level
ACOT4	Q8N9L9	Evidence at protein level
ACOT7	O00154	Evidence at protein level
ACOT8	O14734	Evidence at protein level
ACOT9	Q9Y305	Evidence at protein level
ACOX1	Q15067	Evidence at protein level
ACOX3	O15254	Evidence at protein level
ACP1	P24666	Evidence at protein level
ACP2	P11117	Evidence at protein level
ACP6	Q9NPH0	Evidence at protein level
ACSF2	Q96CM8	Evidence at protein level
ACSF3	Q4G176	Evidence at protein level
ACSL1	P33121	Evidence at protein level
ACSL3	O95573	Evidence at protein level
ACSL4	O60488	Evidence at protein level
ACSL5	Q9ULC5	Evidence at protein level
ACSS2	Q9NR19	Evidence at protein level
ACTA2	P62736	Evidence at protein level
ACTB	P60709	Evidence at protein level
ACTC1	P68032	Evidence at protein level
ACTG1	P63261	Evidence at protein level
ACTG2	P63267	Evidence at protein level
ACTL6A	O96019	Evidence at protein level
ACTN1	P12814	Evidence at protein level
ACTN4	O43707	Evidence at protein level
ACTR10	Q9NZ32	Evidence at protein level
ACTR1A	P61163	Evidence at protein level
ACTR1B	P42025	Evidence at protein level
ACTR2	P61160	Evidence at protein level
ACTR3	P61158	Evidence at protein level
ACTR3B	Q9P1U1	Evidence at protein level
ACTR5	Q9H9F9	Evidence at protein level
ACTR6	Q9GZN1	Evidence at protein level
ACTR8	Q9H981	Evidence at protein level
ACTRT3	Q9BYD9	Evidence at protein level
ACVR1	Q04771	Evidence at protein level
ACVR1B	P36896	Evidence at protein level
ACVR2A	P27037	Evidence at protein level
ACVR2B	Q13705	Evidence at protein level
ACY1	Q03154	Evidence at protein level
ACYP1	P07311	Evidence at protein level
ACYP2	P14621	Evidence at protein level
ADA	P00813	Evidence at protein level
ADAL	Q6DHV7	Evidence at protein level
ADAM10	O14672	Evidence at protein level
ADAM12	O43184	Evidence at protein level
ADAM15	Q13444	Evidence at protein level
ADAM17	P78536	Evidence at protein level
ADAM19	Q9H013	Evidence at protein level
ADAM22	Q9P0K1	Evidence at protein level
ADAM23	O75077	Evidence at protein level
ADAM32	Q8TC27	Evidence at protein level
ADAM9	Q13443	Evidence at protein level
ADAMTS1	Q9UHI8	Evidence at protein level
ADAMTS10	Q9H324	Evidence at protein level
ADAMTS15	Q8TE58	Evidence at protein level
ADAMTS16	Q8TE57	Evidence at protein level
ADAMTS6	Q9UKP5	Evidence at protein level
ADAMTS8	Q9UP79	Evidence at protein level
ADAMTSL4	Q6UY14	Evidence at protein level
ADAP1	O75689	Evidence at protein level
ADAP2	Q9NPF8	Evidence at protein level
ADAR	P55265	Evidence at protein level
ADARB1	P78563	Evidence at protein level
ADAT1	Q9BUB4	Evidence at protein level
ADAT2	Q7Z6V5	Evidence at protein level
ADCK1	Q86TW2	Evidence at protein level
ADCK2	Q7Z695	Evidence at protein level
ADCK5	Q3MIX3	Evidence at protein level
ADCY3	O60266	Evidence at protein level
ADCY6	O43306	Evidence at protein level
ADCY7	P51828	Evidence at protein level
ADCY9	O60503	Evidence at protein level
ADD1	P35611	Evidence at protein level
ADD3	Q9UEY8	Evidence at protein level
ADGRA2	Q96PE1	Evidence at protein level
ADGRA3	Q8IWK6	Evidence at protein level
ADGRB2	O60241	Evidence at protein level
ADGRD1	Q6QNK2	Evidence at protein level
ADGRE2	Q9UHX3	Evidence at protein level
ADGRE5	P48960	Evidence at protein level
ADGRG1	Q9Y653	Evidence at protein level
ADGRG2	Q8IZP9	Evidence at protein level
ADGRG6	Q86SQ4	Evidence at protein level
ADGRL1	O94910	Evidence at protein level
ADGRL2	O95490	Evidence at protein level
ADGRV1	Q8WXG9	Evidence at protein level
ADH5	P11766	Evidence at protein level
ADI1	Q9BV57	Evidence at protein level
ADIPOR1	Q96A54	Evidence at protein level
ADIPOR2	Q86V24	Evidence at protein level
ADIRF	Q15847	Evidence at protein level
ADK	P55263	Evidence at protein level
ADM	P35318	Evidence at protein level
ADNP	Q9H2P0	Evidence at protein level
ADNP2	Q6IQ32	Evidence at protein level
ADO	Q96SZ5	Evidence at protein level
ADORA2B	P29275	Evidence at protein level
ADPGK	Q9BRR6	Evidence at protein level
ADPRHL1	Q8NDY3	Evidence at protein level
ADPRM	Q3LIE5	Evidence at protein level
ADPRS	Q9NX46	Evidence at protein level
ADRA1B	P35368	Evidence at protein level
ADRA2A	P08913	Evidence at protein level
ADRB2	P07550	Evidence at protein level
ADRM1	Q16186	Evidence at protein level
ADSL	P30566	Evidence at protein level
ADSS1	Q8N142	Evidence at protein level
ADSS2	P30520	Evidence at protein level
AEBP2	Q6ZN18	Evidence at protein level
AEN	Q8WTP8	Evidence at protein level
AFAP1	Q8N556	Evidence at protein level
AFDN	P55196	Evidence at protein level
AFF1	P51825	Evidence at protein level
AFF4	Q9UHB7	Evidence at protein level
AFG1L	Q8WV93	Evidence at protein level
AFG3L2	Q9Y4W6	Evidence at protein level
AFMID	Q63HM1	Evidence at protein level
AFTPH	Q6ULP2	Evidence at protein level
AGA	P20933	Evidence at protein level
AGAP1	Q9UPQ3	Evidence at protein level
AGAP2	Q99490	Evidence at protein level
AGAP3	Q96P47	Evidence at protein level
AGBL2	Q5U5Z8	Evidence at protein level
AGBL5	Q8NDL9	Evidence at protein level
AGFG1	P52594	Evidence at protein level
AGFG2	O95081	Evidence at protein level
AGGF1	Q8N302	Evidence at protein level
AGK	Q53H12	Evidence at protein level
AGL	P35573	Evidence at protein level
AGMAT	Q9BSE5	Evidence at protein level
AGO1	Q9UL18	Evidence at protein level
AGO2	Q9UKV8	Evidence at protein level
AGO3	Q9H9G7	Evidence at protein level
AGO4	Q9HCK5	Evidence at protein level
AGPAT2	O15120	Evidence at protein level
AGPAT3	Q9NRZ7	Evidence at protein level
AGPAT4	Q9NRZ5	Evidence at protein level
AGPAT5	Q9NUQ2	Evidence at protein level
AGPS	O00116	Evidence at protein level
AGRN	O00468	Evidence at protein level
AGTPBP1	Q9UPW5	Evidence at protein level
AGTRAP	Q6RW13	Evidence at protein level
AHCTF1	Q8WYP5	Evidence at protein level
AHCY	P23526	Evidence at protein level
AHCYL1	O43865	Evidence at protein level
AHCYL2	Q96HN2	Evidence at protein level
AHDC1	Q5TGY3	Evidence at protein level
AHI1	Q8N157	Evidence at protein level
AHNAK	Q09666	Evidence at protein level
AHNAK2	Q8IVF2	Evidence at protein level
AHR	P35869	Evidence at protein level
AHRR	A9YTQ3	Evidence at protein level
AHSA1	O95433	Evidence at protein level
AHSG	P02765	Evidence at protein level
AIDA	Q96BJ3	Evidence at protein level
AIF1L	Q9BQI0	Evidence at protein level
AIFM1	O95831	Evidence at protein level
AIFM2	Q9BRQ8	Evidence at protein level
AIG1	Q9NVV5	Evidence at protein level
AIMP1	Q12904	Evidence at protein level
AIMP2	Q13155	Evidence at protein level
AIP	O00170	Evidence at protein level
AJM1	C9J069	Evidence at protein level
AJUBA	Q96IF1	Evidence at protein level
AK1	P00568	Evidence at protein level
AK2	P54819	Evidence at protein level
AK3	Q9UIJ7	Evidence at protein level
AK4	P27144	Evidence at protein level
AK5	Q9Y6K8	Evidence at protein level
AK6	Q9Y3D8	Evidence at protein level
AK7	Q96M32	Evidence at protein level
AK9	Q5TCS8	Evidence at protein level
AKAP1	Q92667	Evidence at protein level
AKAP10	O43572	Evidence at protein level
AKAP11	Q9UKA4	Evidence at protein level
AKAP12	Q02952	Evidence at protein level
AKAP13	Q12802	Evidence at protein level
AKAP17A	Q02040	Evidence at protein level
AKAP5	P24588	Evidence at protein level
AKAP6	Q13023	Evidence at protein level
AKAP7	O43687, Q9P0M2	Evidence at protein level
AKAP8	O43823	Evidence at protein level
AKAP8L	Q9ULX6	Evidence at protein level
AKAP9	Q99996	Evidence at protein level
AKIP1	Q9NQ31	Evidence at protein level
AKIRIN1	Q9H9L7	Evidence at protein level
AKIRIN2	Q53H80	Evidence at protein level
AKNA	Q7Z591	Evidence at protein level
AKR1A1	P14550	Evidence at protein level
AKR1B1	P15121	Evidence at protein level
AKR1B10	O60218	Evidence at protein level
AKR1C1	Q04828	Evidence at protein level
AKR1C2	P52895	Evidence at protein level
AKR1C3	P42330	Evidence at protein level
AKR7A2	O43488	Evidence at protein level
AKT1	P31749	Evidence at protein level
AKT1S1	Q96B36	Evidence at protein level
AKT2	P31751	Evidence at protein level
AKT3	Q9Y243	Evidence at protein level
AKTIP	Q9H8T0	Evidence at protein level
AL022312.1	L0R8F8	Evidence at protein level
ALAD	P13716	Evidence at protein level
ALAS1	P13196	Evidence at protein level
ALB	P02768	Evidence at protein level
ALCAM	Q13740	Evidence at protein level
ALDH16A1	Q8IZ83	Evidence at protein level
ALDH18A1	P54886	Evidence at protein level
ALDH1A2	O94788	Evidence at protein level
ALDH1A3	P47895	Evidence at protein level
ALDH1B1	P30837	Evidence at protein level
ALDH2	P05091	Evidence at protein level
ALDH3A1	P30838	Evidence at protein level
ALDH3A2	P51648	Evidence at protein level
ALDH3B1	P43353	Evidence at protein level
ALDH4A1	P30038	Evidence at protein level
ALDH5A1	P51649	Evidence at protein level
ALDH6A1	Q02252	Evidence at protein level
ALDH7A1	P49419	Evidence at protein level
ALDH8A1	Q9H2A2	Evidence at protein level
ALDH9A1	P49189	Evidence at protein level
ALDOA	P04075	Evidence at protein level
ALDOC	P09972	Evidence at protein level
ALG1	Q9BT22	Evidence at protein level
ALG10	Q5BKT4	Evidence at protein level
ALG10B	Q5I7T1	Evidence at protein level
ALG11	Q2TAA5	Evidence at protein level
ALG12	Q9BV10	Evidence at protein level
ALG13	Q9NP73	Evidence at protein level
ALG14	Q96F25	Evidence at protein level
ALG2	Q9H553	Evidence at protein level
ALG3	Q92685	Evidence at protein level
ALG5	Q9Y673	Evidence at protein level
ALG6	Q9Y672	Evidence at protein level
ALG8	Q9BVK2	Evidence at protein level
ALG9	Q9H6U8	Evidence at protein level
ALKBH1	Q13686	Evidence at protein level
ALKBH2	Q6NS38	Evidence at protein level
ALKBH3	Q96Q83	Evidence at protein level
ALKBH4	Q9NXW9	Evidence at protein level
ALKBH5	Q6P6C2	Evidence at protein level
ALKBH6	Q3KRA9	Evidence at protein level
ALKBH7	Q9BT30	Evidence at protein level
ALKBH8	Q96BT7	Evidence at protein level
ALMS1	Q8TCU4	Evidence at protein level
ALOX12	P18054	Evidence at protein level
ALPK1	Q96QP1	Evidence at protein level
ALPK2	Q86TB3	Evidence at protein level
ALPL	P05186	Evidence at protein level
ALPP	P05187	Evidence at protein level
ALS2	Q96Q42	Evidence at protein level
ALS2CL	Q60I27	Evidence at protein level
ALX1	Q15699	Evidence at protein level
ALX3	O95076	Evidence at protein level
AMACR	Q9UHK6	Evidence at protein level
AMBP	P02760	Evidence at protein level
AMBRA1	Q9C0C7	Evidence at protein level
AMD1	P17707	Evidence at protein level
AMDHD1	Q96NU7	Evidence at protein level
AMDHD2	Q9Y303	Evidence at protein level
AMER1	Q5JTC6	Evidence at protein level
AMFR	Q9UKV5	Evidence at protein level
AMIGO1	Q86WK6	Evidence at protein level
AMIGO2	Q86SJ2	Evidence at protein level
AMIGO3	Q86WK7	Evidence at protein level
AMMECR1	Q9Y4X0	Evidence at protein level
AMMECR1L	Q6DCA0	Evidence at protein level
AMN1	Q8IY45	Evidence at protein level
AMOTL1	Q8IY63	Evidence at protein level
AMOTL2	Q9Y2J4	Evidence at protein level
AMPD2	Q01433	Evidence at protein level
AMPD3	Q01432	Evidence at protein level
AMY2B	P19961	Evidence at protein level
AMZ2	Q86W34	Evidence at protein level
ANAPC1	Q9H1A4	Evidence at protein level
ANAPC10	Q9UM13	Evidence at protein level
ANAPC11	Q9NYG5	Evidence at protein level
ANAPC13	Q9BS18	Evidence at protein level
ANAPC15	P60006	Evidence at protein level
ANAPC16	Q96DE5	Evidence at protein level
ANAPC2	Q9UJX6	Evidence at protein level
ANAPC4	Q9UJX5	Evidence at protein level
ANAPC5	Q9UJX4	Evidence at protein level
ANAPC7	Q9UJX3	Evidence at protein level
ANG	P03950	Evidence at protein level
ANGEL1	Q9UNK9	Evidence at protein level
ANGEL2	Q5VTE6	Evidence at protein level
ANGPTL8	Q6UXH0	Evidence at protein level
ANK3	Q12955	Evidence at protein level
ANKDD1A	Q495B1	Evidence at protein level
ANKEF1	Q9NU02	Evidence at protein level
ANKFN1	Q8N957	Evidence at protein level
ANKFY1	Q9P2R3	Evidence at protein level
ANKH	Q9HCJ1	Evidence at protein level
ANKHD1	Q8IWZ3	Evidence at protein level
ANKIB1	Q9P2G1	Evidence at protein level
ANKLE1	Q8NAG6	Evidence at protein level
ANKLE2	Q86XL3	Evidence at protein level
ANKMY1	Q9P2S6	Evidence at protein level
ANKMY2	Q8IV38	Evidence at protein level
ANKRA2	Q9H9E1	Evidence at protein level
ANKRD1	Q15327	Evidence at protein level
ANKRD10	Q9NXR5	Evidence at protein level
ANKRD11	Q6UB99	Evidence at protein level
ANKRD12	Q6UB98	Evidence at protein level
ANKRD13A	Q8IZ07	Evidence at protein level
ANKRD13B	Q86YJ7	Evidence at protein level
ANKRD13C	Q8N6S4	Evidence at protein level
ANKRD13D	Q6ZTN6	Evidence at protein level
ANKRD16	Q6P6B7	Evidence at protein level
ANKRD17	O75179	Evidence at protein level
ANKRD18A	Q8IVF6	Evidence at protein level
ANKRD18B	A2A2Z9	Evidence at protein level
ANKRD26	Q9UPS8	Evidence at protein level
ANKRD27	Q96NW4	Evidence at protein level
ANKRD28	O15084	Evidence at protein level
ANKRD29	Q8N6D5	Evidence at protein level
ANKRD33B	A6NCL7	Evidence at protein level
ANKRD34A	Q69YU3	Evidence at protein level
ANKRD36	A6QL64	Evidence at protein level
ANKRD36B	Q8N2N9	Evidence at protein level
ANKRD36C	Q5JPF3	Evidence at protein level
ANKRD37	Q7Z713	Evidence at protein level
ANKRD39	Q53RE8	Evidence at protein level
ANKRD40	Q6AI12	Evidence at protein level
ANKRD42	Q8N9B4	Evidence at protein level
ANKRD44	Q8N8A2	Evidence at protein level
ANKRD46	Q86W74	Evidence at protein level
ANKRD49	Q8WVL7	Evidence at protein level
ANKRD50	Q9ULJ7	Evidence at protein level
ANKRD52	Q8NB46	Evidence at protein level
ANKRD54	Q6NXT1	Evidence at protein level
ANKRD61	A6NGH8	Evidence at protein level
ANKRD9	Q96BM1	Evidence at protein level
ANKS1A	Q92625	Evidence at protein level
ANKS3	Q6ZW76	Evidence at protein level
ANKS6	Q68DC2	Evidence at protein level
ANKZF1	Q9H8Y5	Evidence at protein level
ANLN	Q9NQW6	Evidence at protein level
ANO10	Q9NW15	Evidence at protein level
ANO2	Q9NQ90	Evidence at protein level
ANO4	Q32M45	Evidence at protein level
ANO6	Q4KMQ2	Evidence at protein level
ANO8	Q9HCE9	Evidence at protein level
ANOS1	P23352	Evidence at protein level
ANP32A	P39687	Evidence at protein level
ANP32B	Q92688	Evidence at protein level
ANP32E	Q9BTT0	Evidence at protein level
ANPEP	P15144	Evidence at protein level
ANTKMT	Q9BQD7	Evidence at protein level
ANTXR1	Q9H6X2	Evidence at protein level
ANTXR2	P58335	Evidence at protein level
ANXA1	P04083	Evidence at protein level
ANXA10	Q9UJ72	Evidence at protein level
ANXA11	P50995	Evidence at protein level
ANXA2	P07355	Evidence at protein level
ANXA2R	Q3ZCQ2	Evidence at protein level
ANXA3	P12429	Evidence at protein level
ANXA4	P09525	Evidence at protein level
ANXA5	P08758	Evidence at protein level
ANXA6	P08133	Evidence at protein level
ANXA7	P20073	Evidence at protein level
ANXA8	P13928	Evidence at protein level
ANXA8L1	Q5VT79	Evidence at protein level
ANXA9	O76027	Evidence at protein level
AOC2	O75106	Evidence at protein level
AOPEP	Q8N6M6	Evidence at protein level
AOX1	Q06278	Evidence at protein level
AP002495.1	Q6ZNB5	Evidence at protein level
AP1AR	Q63HQ0	Evidence at protein level
AP1B1	Q10567	Evidence at protein level
AP1G1	O43747	Evidence at protein level
AP1G2	O75843	Evidence at protein level
AP1M1	Q9BXS5	Evidence at protein level
AP1M2	Q9Y6Q5	Evidence at protein level
AP1S1	P61966	Evidence at protein level
AP1S2	P56377	Evidence at protein level
AP1S3	Q96PC3	Evidence at protein level
AP2A1	O95782	Evidence at protein level
AP2A2	O94973	Evidence at protein level
AP2B1	P63010	Evidence at protein level
AP2M1	Q96CW1	Evidence at protein level
AP2S1	P53680	Evidence at protein level
AP3B1	O00203	Evidence at protein level
AP3D1	O14617	Evidence at protein level
AP3M1	Q9Y2T2	Evidence at protein level
AP3M2	P53677	Evidence at protein level
AP3S1	Q92572	Evidence at protein level
AP3S2	P59780	Evidence at protein level
AP4B1	Q9Y6B7	Evidence at protein level
AP4E1	Q9UPM8	Evidence at protein level
AP4M1	O00189	Evidence at protein level
AP4S1	Q9Y587	Evidence at protein level
AP5B1	Q2VPB7	Evidence at protein level
AP5M1	Q9H0R1	Evidence at protein level
AP5S1	Q9NUS5	Evidence at protein level
AP5Z1	O43299	Evidence at protein level
APAF1	O14727	Evidence at protein level
APBA3	O96018	Evidence at protein level
APBB1	O00213	Evidence at protein level
APBB2	Q92870	Evidence at protein level
APBB3	O95704	Evidence at protein level
APC	P25054	Evidence at protein level
APEH	P13798	Evidence at protein level
APEX1	P27695	Evidence at protein level
APEX2	Q9UBZ4	Evidence at protein level
APH1A	Q96BI3	Evidence at protein level
APH1B	Q8WW43	Evidence at protein level
API5	Q9BZZ5	Evidence at protein level
APIP	Q96GX9	Evidence at protein level
APLP1	P51693	Evidence at protein level
APLP2	Q06481	Evidence at protein level
APMAP	Q9HDC9	Evidence at protein level
APOA1	P02647	Evidence at protein level
APOA2	P02652	Evidence at protein level
APOBEC3B	Q9UH17	Evidence at protein level
APOBEC3C	Q9NRW3	Evidence at protein level
APOC1	P02654	Evidence at protein level
APOC2	P02655	Evidence at protein level
APOE	P02649	Evidence at protein level
APOH	P02749	Evidence at protein level
APOL1	O14791	Evidence at protein level
APOL2	Q9BQE5	Evidence at protein level
APOL3	O95236	Evidence at protein level
APOL6	Q9BWW8	Evidence at protein level
APOLD1	Q96LR9	Evidence at protein level
APOO	Q9BUR5	Evidence at protein level
APOOL	Q6UXV4	Evidence at protein level
APP	P05067	Evidence at protein level
APPBP2	Q92624	Evidence at protein level
APPL1	Q9UKG1	Evidence at protein level
APPL2	Q8NEU8	Evidence at protein level
APRT	P07741	Evidence at protein level
APTX	Q7Z2E3	Evidence at protein level
AQP1	P29972	Evidence at protein level
AQP11	Q8NBQ7	Evidence at protein level
AQP3	Q92482	Evidence at protein level
AQR	O60306	Evidence at protein level
AR	P10275	Evidence at protein level
ARAF	P10398	Evidence at protein level
ARAP1	Q96P48	Evidence at protein level
ARAP2	Q8WZ64	Evidence at protein level
ARAP3	Q8WWN8	Evidence at protein level
ARCN1	P48444	Evidence at protein level
AREG	P15514	Evidence at protein level
AREL1	O15033	Evidence at protein level
ARF1	P84077	Evidence at protein level
ARF3	P61204	Evidence at protein level
ARF4	P18085	Evidence at protein level
ARF5	P84085	Evidence at protein level
ARF6	P62330	Evidence at protein level
ARFGAP1	Q8N6T3	Evidence at protein level
ARFGAP2	Q8N6H7	Evidence at protein level
ARFGAP3	Q9NP61	Evidence at protein level
ARFGEF1	Q9Y6D6	Evidence at protein level
ARFGEF2	Q9Y6D5	Evidence at protein level
ARFGEF3	Q5TH69	Evidence at protein level
ARFIP1	P53367	Evidence at protein level
ARFIP2	P53365	Evidence at protein level
ARFRP1	Q13795	Evidence at protein level
ARG2	P78540	Evidence at protein level
ARGLU1	Q9NWB6	Evidence at protein level
ARHGAP1	Q07960	Evidence at protein level
ARHGAP10	A1A4S6	Evidence at protein level
ARHGAP11A	Q6P4F7	Evidence at protein level
ARHGAP11B	Q3KRB8	Evidence at protein level
ARHGAP12	Q8IWW6	Evidence at protein level
ARHGAP17	Q68EM7	Evidence at protein level
ARHGAP18	Q8N392	Evidence at protein level
ARHGAP19	Q14CB8	Evidence at protein level
ARHGAP21	Q5T5U3	Evidence at protein level
ARHGAP23	Q9P227	Evidence at protein level
ARHGAP26	Q9UNA1	Evidence at protein level
ARHGAP27	Q6ZUM4	Evidence at protein level
ARHGAP28	Q9P2N2	Evidence at protein level
ARHGAP29	Q52LW3	Evidence at protein level
ARHGAP32	A7KAX9	Evidence at protein level
ARHGAP33	O14559	Evidence at protein level
ARHGAP35	Q9NRY4	Evidence at protein level
ARHGAP39	Q9C0H5	Evidence at protein level
ARHGAP42	A6NI28	Evidence at protein level
ARHGAP44	Q17R89	Evidence at protein level
ARHGAP45	Q92619	Evidence at protein level
ARHGAP5	Q13017	Evidence at protein level
ARHGDIA	P52565	Evidence at protein level
ARHGDIB	P52566	Evidence at protein level
ARHGEF1	Q92888	Evidence at protein level
ARHGEF10	O15013	Evidence at protein level
ARHGEF10L	Q9HCE6	Evidence at protein level
ARHGEF11	O15085	Evidence at protein level
ARHGEF12	Q9NZN5	Evidence at protein level
ARHGEF16	Q5VV41	Evidence at protein level
ARHGEF17	Q96PE2	Evidence at protein level
ARHGEF18	Q6ZSZ5	Evidence at protein level
ARHGEF19	Q8IW93	Evidence at protein level
ARHGEF2	Q92974	Evidence at protein level
ARHGEF25	Q86VW2	Evidence at protein level
ARHGEF26	Q96DR7	Evidence at protein level
ARHGEF28	Q8N1W1	Evidence at protein level
ARHGEF3	Q9NR81	Evidence at protein level
ARHGEF33	A8MVX0	Evidence at protein level
ARHGEF35	A5YM69	Evidence at protein level
ARHGEF37	A1IGU5	Evidence at protein level
ARHGEF39	Q8N4T4	Evidence at protein level
ARHGEF4	Q9NR80	Evidence at protein level
ARHGEF40	Q8TER5	Evidence at protein level
ARHGEF5	Q12774	Evidence at protein level
ARHGEF7	Q14155	Evidence at protein level
ARHGEF9	O43307	Evidence at protein level
ARID1A	O14497	Evidence at protein level
ARID1B	Q8NFD5	Evidence at protein level
ARID2	Q68CP9	Evidence at protein level
ARID3A	Q99856	Evidence at protein level
ARID3B	Q8IVW6	Evidence at protein level
ARID4A	P29374	Evidence at protein level
ARID4B	Q4LE39	Evidence at protein level
ARID5A	Q03989	Evidence at protein level
ARID5B	Q14865	Evidence at protein level
ARIH1	Q9Y4X5	Evidence at protein level
ARIH2	O95376	Evidence at protein level
ARL1	P40616	Evidence at protein level
ARL10	Q8N8L6	Evidence at protein level
ARL13B	Q3SXY8	Evidence at protein level
ARL14EP	Q8N8R7	Evidence at protein level
ARL15	Q9NXU5	Evidence at protein level
ARL17A	Q8IVW1	Evidence at protein level
ARL2	P36404	Evidence at protein level
ARL2BP	Q9Y2Y0	Evidence at protein level
ARL3	P36405	Evidence at protein level
ARL4A	P40617	Evidence at protein level
ARL4D	P49703	Evidence at protein level
ARL5A	Q9Y689	Evidence at protein level
ARL5B	Q96KC2	Evidence at protein level
ARL6	Q9H0F7	Evidence at protein level
ARL6IP1	Q15041	Evidence at protein level
ARL6IP4	Q66PJ3	Evidence at protein level
ARL6IP5	O75915	Evidence at protein level
ARL6IP6	Q8N6S5	Evidence at protein level
ARL8A	Q96BM9	Evidence at protein level
ARL8B	Q9NVJ2	Evidence at protein level
ARMC1	Q9NVT9	Evidence at protein level
ARMC10	Q8N2F6	Evidence at protein level
ARMC2	Q8NEN0	Evidence at protein level
ARMC4	Q5T2S8	Evidence at protein level
ARMC5	Q96C12	Evidence at protein level
ARMC6	Q6NXE6	Evidence at protein level
ARMC7	Q9H6L4	Evidence at protein level
ARMC8	Q8IUR7	Evidence at protein level
ARMC9	Q7Z3E5	Evidence at protein level
ARMCX1	Q9P291	Evidence at protein level
ARMCX2	Q7L311	Evidence at protein level
ARMCX3	Q9UH62	Evidence at protein level
ARMCX4	Q5H9R4	Evidence at protein level
ARMCX5	Q6P1M9	Evidence at protein level
ARMCX6	Q7L4S7	Evidence at protein level
ARMH1	Q6PIY5	Evidence at protein level
ARMH3	Q5T2E6	Evidence at protein level
ARMT1	Q9H993	Evidence at protein level
ARNT	P27540	Evidence at protein level
ARNTL	O00327	Evidence at protein level
ARNTL2	Q8WYA1	Evidence at protein level
ARPC1A	Q92747	Evidence at protein level
ARPC1B	O15143	Evidence at protein level
ARPC2	O15144	Evidence at protein level
ARPC3	O15145	Evidence at protein level
ARPC4	P59998	Evidence at protein level
ARPC5	O15511	Evidence at protein level
ARPC5L	Q9BPX5	Evidence at protein level
ARPIN	Q7Z6K5	Evidence at protein level
ARPP19	P56211	Evidence at protein level
ARRB1	P49407	Evidence at protein level
ARRB2	P32121	Evidence at protein level
ARRDC1	Q8N5I2	Evidence at protein level
ARRDC2	Q8TBH0	Evidence at protein level
ARRDC3	Q96B67	Evidence at protein level
ARRDC4	Q8NCT1	Evidence at protein level
ARSA	P15289	Evidence at protein level
ARSB	P15848	Evidence at protein level
ARSG	Q96EG1	Evidence at protein level
ARSJ	Q5FYB0	Evidence at protein level
ARSK	Q6UWY0	Evidence at protein level
ARTN	Q5T4W7	Evidence at protein level
ARV1	Q9H2C2	Evidence at protein level
AS3MT	Q9HBK9	Evidence at protein level
ASAH1	Q13510	Evidence at protein level
ASAH2	Q9NR71	Evidence at protein level
ASAH2B	P0C7U1	Evidence at protein level
ASAP1	Q9ULH1	Evidence at protein level
ASAP2	O43150	Evidence at protein level
ASAP3	Q8TDY4	Evidence at protein level
ASB1	Q9Y576	Evidence at protein level
ASB13	Q8WXK3	Evidence at protein level
ASB16	Q96NS5	Evidence at protein level
ASB3	Q9Y575	Evidence at protein level
ASB6	Q9NWX5	Evidence at protein level
ASB7	Q9H672	Evidence at protein level
ASB8	Q9H765	Evidence at protein level
ASB9	Q96DX5	Evidence at protein level
ASCC1	Q8N9N2	Evidence at protein level
ASCC2	Q9H1I8	Evidence at protein level
ASCC3	Q8N3C0	Evidence at protein level
ASDURF	L0R819	Evidence at protein level
ASF1A	Q9Y294	Evidence at protein level
ASF1B	Q9NVP2	Evidence at protein level
ASGR1	P07306	Evidence at protein level
ASH1L	Q9NR48	Evidence at protein level
ASH2L	Q9UBL3	Evidence at protein level
ASIC1	P78348	Evidence at protein level
ASIC3	Q9UHC3	Evidence at protein level
ASL	P04424	Evidence at protein level
ASMTL	O95671	Evidence at protein level
ASNS	P08243	Evidence at protein level
ASNSD1	Q9NWL6	Evidence at protein level
ASPH	Q12797	Evidence at protein level
ASPHD1	Q5U4P2	Evidence at protein level
ASPM	Q8IZT6	Evidence at protein level
ASPSCR1	Q9BZE9	Evidence at protein level
ASRGL1	Q7L266	Evidence at protein level
ASS1	P00966	Evidence at protein level
ASTE1	Q2TB18	Evidence at protein level
ASTN2	O75129	Evidence at protein level
ASXL1	Q8IXJ9	Evidence at protein level
ASXL2	Q76L83	Evidence at protein level
ATAD1	Q8NBU5	Evidence at protein level
ATAD2	Q6PL18	Evidence at protein level
ATAD2B	Q9ULI0	Evidence at protein level
ATAD3A	Q9NVI7	Evidence at protein level
ATAD3B	Q5T9A4	Evidence at protein level
ATAD5	Q96QE3	Evidence at protein level
ATCAY	Q86WG3	Evidence at protein level
ATE1	O95260	Evidence at protein level
ATF1	P18846	Evidence at protein level
ATF2	P15336	Evidence at protein level
ATF3	P18847	Evidence at protein level
ATF4	P18848	Evidence at protein level
ATF5	Q9Y2D1	Evidence at protein level
ATF6	P18850	Evidence at protein level
ATF6B	Q99941	Evidence at protein level
ATF7	P17544	Evidence at protein level
ATF7IP	Q6VMQ6	Evidence at protein level
ATF7IP2	Q5U623	Evidence at protein level
ATG10	Q9H0Y0	Evidence at protein level
ATG101	Q9BSB4	Evidence at protein level
ATG12	O94817	Evidence at protein level
ATG13	O75143	Evidence at protein level
ATG14	Q6ZNE5	Evidence at protein level
ATG16L1	Q676U5	Evidence at protein level
ATG16L2	Q8NAA4	Evidence at protein level
ATG2A	Q2TAZ0	Evidence at protein level
ATG2B	Q96BY7	Evidence at protein level
ATG3	Q9NT62	Evidence at protein level
ATG4A	Q8WYN0	Evidence at protein level
ATG4B	Q9Y4P1	Evidence at protein level
ATG4C	Q96DT6	Evidence at protein level
ATG4D	Q86TL0	Evidence at protein level
ATG5	Q9H1Y0	Evidence at protein level
ATG7	O95352	Evidence at protein level
ATG9A	Q7Z3C6	Evidence at protein level
ATIC	P31939	Evidence at protein level
ATL2	Q8NHH9	Evidence at protein level
ATL3	Q6DD88	Evidence at protein level
ATM	Q13315	Evidence at protein level
ATMIN	O43313	Evidence at protein level
ATN1	P54259	Evidence at protein level
ATOH8	Q96SQ7	Evidence at protein level
ATOX1	O00244	Evidence at protein level
ATP10D	Q9P241	Evidence at protein level
ATP11A	P98196	Evidence at protein level
ATP11B	Q9Y2G3	Evidence at protein level
ATP11C	Q8NB49	Evidence at protein level
ATP13A1	Q9HD20	Evidence at protein level
ATP13A2	Q9NQ11	Evidence at protein level
ATP13A3	Q9H7F0	Evidence at protein level
ATP1A1	P05023	Evidence at protein level
ATP1B1	P05026	Evidence at protein level
ATP1B3	P54709	Evidence at protein level
ATP2A1	O14983	Evidence at protein level
ATP2A2	P16615	Evidence at protein level
ATP2A3	Q93084	Evidence at protein level
ATP2B1	P20020	Evidence at protein level
ATP2B4	P23634	Evidence at protein level
ATP2C1	P98194	Evidence at protein level
ATP5F1A	P25705	Evidence at protein level
ATP5F1B	P06576	Evidence at protein level
ATP5F1C	P36542	Evidence at protein level
ATP5F1D	P30049	Evidence at protein level
ATP5F1E	P56381	Evidence at protein level
ATP5IF1	Q9UII2	Evidence at protein level
ATP5MC1	P05496	Evidence at protein level
ATP5MC2	Q06055	Evidence at protein level
ATP5MC3	P48201	Evidence at protein level
ATP5MD	Q96IX5	Evidence at protein level
ATP5ME	P56385	Evidence at protein level
ATP5MF	P56134	Evidence at protein level
ATP5MG	O75964	Evidence at protein level
ATP5MPL	P56378	Evidence at protein level
ATP5PB	P24539	Evidence at protein level
ATP5PD	O75947	Evidence at protein level
ATP5PF	P18859	Evidence at protein level
ATP5PO	P48047	Evidence at protein level
ATP6AP1	Q15904	Evidence at protein level
ATP6AP2	O75787	Evidence at protein level
ATP6V0A1	Q93050	Evidence at protein level
ATP6V0A2	Q9Y487	Evidence at protein level
ATP6V0B	Q99437	Evidence at protein level
ATP6V0C	P27449	Evidence at protein level
ATP6V0D1	P61421	Evidence at protein level
ATP6V0E1	O15342	Evidence at protein level
ATP6V1A	P38606	Evidence at protein level
ATP6V1B2	P21281	Evidence at protein level
ATP6V1C1	P21283	Evidence at protein level
ATP6V1C2	Q8NEY4	Evidence at protein level
ATP6V1D	Q9Y5K8	Evidence at protein level
ATP6V1E1	P36543	Evidence at protein level
ATP6V1E2	Q96A05	Evidence at protein level
ATP6V1F	Q16864	Evidence at protein level
ATP6V1G1	O75348	Evidence at protein level
ATP6V1H	Q9UI12	Evidence at protein level
ATP7A	Q04656	Evidence at protein level
ATP8A1	Q9Y2Q0	Evidence at protein level
ATP8B1	O43520	Evidence at protein level
ATP8B2	P98198	Evidence at protein level
ATP8B3	O60423	Evidence at protein level
ATP8B4	Q8TF62	Evidence at protein level
ATP9A	O75110	Evidence at protein level
ATP9B	O43861	Evidence at protein level
ATPAF1	Q5TC12	Evidence at protein level
ATPAF2	Q8N5M1	Evidence at protein level
ATPSCKMT	Q6P4H8	Evidence at protein level
ATR	Q13535	Evidence at protein level
ATRAID	Q6UW56	Evidence at protein level
ATRIP	Q8WXE1	Evidence at protein level
ATRN	O75882	Evidence at protein level
ATRX	P46100	Evidence at protein level
ATXN1	P54253	Evidence at protein level
ATXN10	Q9UBB4	Evidence at protein level
ATXN1L	P0C7T5	Evidence at protein level
ATXN2	Q99700	Evidence at protein level
ATXN2L	Q8WWM7	Evidence at protein level
ATXN3	P54252	Evidence at protein level
ATXN7	O15265	Evidence at protein level
ATXN7L1	Q9ULK2	Evidence at protein level
ATXN7L2	Q5T6C5	Evidence at protein level
ATXN7L3	Q14CW9	Evidence at protein level
ATXN7L3B	Q96GX2	Evidence at protein level
AUH	Q13825	Evidence at protein level
AUNIP	Q9H7T9	Evidence at protein level
AUP1	Q9Y679	Evidence at protein level
AURKA	O14965	Evidence at protein level
AURKAIP1	Q9NWT8	Evidence at protein level
AURKB	Q96GD4	Evidence at protein level
AUTS2	Q8WXX7	Evidence at protein level
AVEN	Q9NQS1	Evidence at protein level
AVIL	O75366	Evidence at protein level
AVL9	Q8NBF6	Evidence at protein level
AVPI1	Q5T686	Evidence at protein level
AXIN1	O15169	Evidence at protein level
AXIN2	Q9Y2T1	Evidence at protein level
AXL	P30530	Evidence at protein level
AZI2	Q9H6S1	Evidence at protein level
AZIN1	O14977	Evidence at protein level
B2M	P61769	Evidence at protein level
B3GALNT1	O75752	Evidence at protein level
B3GALNT2	Q8NCR0	Evidence at protein level
B3GALT6	Q96L58	Evidence at protein level
B3GAT3	O94766	Evidence at protein level
B3GLCT	Q6Y288	Evidence at protein level
B3GNT2	Q9NY97	Evidence at protein level
B3GNT4	Q9C0J1	Evidence at protein level
B3GNT5	Q9BYG0	Evidence at protein level
B3GNT9	Q6UX72	Evidence at protein level
B3GNTL1	Q67FW5	Evidence at protein level
B4GALNT1	Q00973	Evidence at protein level
B4GALNT2	Q8NHY0	Evidence at protein level
B4GALNT4	Q76KP1	Evidence at protein level
B4GALT1	P15291	Evidence at protein level
B4GALT2	O60909	Evidence at protein level
B4GALT3	O60512	Evidence at protein level
B4GALT4	O60513	Evidence at protein level
B4GALT5	O43286	Evidence at protein level
B4GALT6	Q9UBX8	Evidence at protein level
B4GALT7	Q9UBV7	Evidence at protein level
B4GAT1	O43505	Evidence at protein level
B9D1	Q9UPM9	Evidence at protein level
B9D2	Q9BPU9	Evidence at protein level
BABAM1	Q9NWV8	Evidence at protein level
BABAM2	Q9NXR7	Evidence at protein level
BACE1	P56817	Evidence at protein level
BACE2	Q9Y5Z0	Evidence at protein level
BACH1	O14867	Evidence at protein level
BAD	Q92934	Evidence at protein level
BAG1	Q99933	Evidence at protein level
BAG2	O95816	Evidence at protein level
BAG3	O95817	Evidence at protein level
BAG4	O95429	Evidence at protein level
BAG5	Q9UL15	Evidence at protein level
BAG6	P46379	Evidence at protein level
BAHCC1	Q9P281	Evidence at protein level
BAHD1	Q8TBE0	Evidence at protein level
BAIAP2	Q9UQB8	Evidence at protein level
BAIAP2L1	Q9UHR4	Evidence at protein level
BAK1	Q16611	Evidence at protein level
BAMBI	Q13145	Evidence at protein level
BANF1	O75531	Evidence at protein level
BANK1	Q8NDB2	Evidence at protein level
BANP	Q8N9N5	Evidence at protein level
BAP1	Q92560	Evidence at protein level
BARD1	Q99728	Evidence at protein level
BASP1	P80723	Evidence at protein level
BATF3	Q9NR55	Evidence at protein level
BAX	Q07812	Evidence at protein level
BAZ1A	Q9NRL2	Evidence at protein level
BAZ1B	Q9UIG0	Evidence at protein level
BAZ2A	Q9UIF9	Evidence at protein level
BAZ2B	Q9UIF8	Evidence at protein level
BBC3	Q96PG8, Q9BXH1	Evidence at protein level
BBIP1	A8MTZ0	Evidence at protein level
BBOF1	Q8ND07	Evidence at protein level
BBS1	Q8NFJ9	Evidence at protein level
BBS10	Q8TAM1	Evidence at protein level
BBS12	Q6ZW61	Evidence at protein level
BBS2	Q9BXC9	Evidence at protein level
BBS4	Q96RK4	Evidence at protein level
BBS5	Q8N3I7	Evidence at protein level
BBS7	Q8IWZ6	Evidence at protein level
BBS9	Q3SYG4	Evidence at protein level
BBX	Q8WY36	Evidence at protein level
BCAM	P50895	Evidence at protein level
BCAN	Q96GW7	Evidence at protein level
BCAP29	Q9UHQ4	Evidence at protein level
BCAP31	P51572	Evidence at protein level
BCAR1	P56945	Evidence at protein level
BCAR3	O75815	Evidence at protein level
BCAS2	O75934	Evidence at protein level
BCAS3	Q9H6U6	Evidence at protein level
BCAS4	Q8TDM0	Evidence at protein level
BCAT1	P54687	Evidence at protein level
BCAT2	O15382	Evidence at protein level
BCCIP	Q9P287	Evidence at protein level
BCDIN3D	Q7Z5W3	Evidence at protein level
BCKDHA	P12694	Evidence at protein level
BCKDHB	P21953	Evidence at protein level
BCKDK	O14874	Evidence at protein level
BCL10	O95999	Evidence at protein level
BCL2	P10415	Evidence at protein level
BCL2L1	Q07817	Evidence at protein level
BCL2L11	O43521	Evidence at protein level
BCL2L12	Q9HB09	Evidence at protein level
BCL2L13	Q9BXK5	Evidence at protein level
BCL2L2	Q92843	Evidence at protein level
BCL3	P20749	Evidence at protein level
BCL6	P41182	Evidence at protein level
BCL7B	Q9BQE9	Evidence at protein level
BCL7C	Q8WUZ0	Evidence at protein level
BCL9	O00512	Evidence at protein level
BCL9L	Q86UU0	Evidence at protein level
BCLAF1	Q9NYF8	Evidence at protein level
BCLAF3	A2AJT9	Evidence at protein level
BCOR	Q6W2J9	Evidence at protein level
BCORL1	Q5H9F3	Evidence at protein level
BCR	P11274	Evidence at protein level
BCS1L	Q9Y276	Evidence at protein level
BDH1	Q02338	Evidence at protein level
BDH2	Q9BUT1	Evidence at protein level
BDKRB1	P46663	Evidence at protein level
BDKRB2	P30411	Evidence at protein level
BDNF	P23560	Evidence at protein level
BDP1	A6H8Y1	Evidence at protein level
BECN1	Q14457	Evidence at protein level
BEGAIN	Q9BUH8	Evidence at protein level
BEND3	Q5T5X7	Evidence at protein level
BEND6	Q5SZJ8	Evidence at protein level
BEST1	O76090	Evidence at protein level
BEST2	Q8NFU1	Evidence at protein level
BET1	O15155	Evidence at protein level
BET1L	Q9NYM9	Evidence at protein level
BEX2	Q9BXY8	Evidence at protein level
BEX3	Q00994	Evidence at protein level
BFAR	Q9NZS9	Evidence at protein level
BFSP1	Q12934	Evidence at protein level
BHLHB9	Q6PI77	Evidence at protein level
BHLHE40	O14503	Evidence at protein level
BICC1	Q9H694	Evidence at protein level
BICD1	Q96G01	Evidence at protein level
BICD2	Q8TD16	Evidence at protein level
BICDL1	Q6ZP65	Evidence at protein level
BICRA	Q9NZM4	Evidence at protein level
BICRAL	Q6AI39	Evidence at protein level
BID	P55957	Evidence at protein level
BIN1	O00499	Evidence at protein level
BIN3	Q9NQY0	Evidence at protein level
BIRC2	Q13490	Evidence at protein level
BIRC3	Q13489	Evidence at protein level
BIRC5	O15392	Evidence at protein level
BIRC6	Q9NR09	Evidence at protein level
BIVM	Q86UB2	Evidence at protein level
BLCAP	P62952	Evidence at protein level
BLM	P54132	Evidence at protein level
BLMH	Q13867	Evidence at protein level
BLOC1S1	P78537	Evidence at protein level
BLOC1S2	Q6QNY1	Evidence at protein level
BLOC1S3	Q6QNY0	Evidence at protein level
BLOC1S4	Q9NUP1	Evidence at protein level
BLOC1S5	Q8TDH9	Evidence at protein level
BLOC1S6	Q9UL45	Evidence at protein level
BLVRA	P53004	Evidence at protein level
BLVRB	P30043	Evidence at protein level
BLZF1	Q9H2G9	Evidence at protein level
BMERB1	Q96MC5	Evidence at protein level
BMF	Q96LC9	Evidence at protein level
BMI1	P35226	Evidence at protein level
BMP1	P13497	Evidence at protein level
BMP2	P12643	Evidence at protein level
BMP2K	Q9NSY1	Evidence at protein level
BMP4	P12644	Evidence at protein level
BMP6	P22004	Evidence at protein level
BMP8B	P34820	Evidence at protein level
BMPR1A	P36894	Evidence at protein level
BMPR1B	O00238	Evidence at protein level
BMPR2	Q13873	Evidence at protein level
BMS1	Q14692	Evidence at protein level
BMT2	Q1RMZ1	Evidence at protein level
BNC2	Q6ZN30	Evidence at protein level
BNIP1	Q12981	Evidence at protein level
BNIP2	Q12982	Evidence at protein level
BNIP3	Q12983	Evidence at protein level
BNIP3L	O60238	Evidence at protein level
BOC	Q9BWV1	Evidence at protein level
BOD1	Q96IK1	Evidence at protein level
BOD1L1	Q8NFC6	Evidence at protein level
BOK	Q9UMX3	Evidence at protein level
BOLA1	Q9Y3E2	Evidence at protein level
BOLA2	Q9H3K6	Evidence at protein level
BOLA3	Q53S33	Evidence at protein level
BOP1	Q14137	Evidence at protein level
BORA	Q6PGQ7	Evidence at protein level
BORCS5	Q969J3	Evidence at protein level
BORCS6	Q96GS4	Evidence at protein level
BORCS7	Q96B45	Evidence at protein level
BORCS8	Q96FH0	Evidence at protein level
BPGM	P07738	Evidence at protein level
BPHL	Q86WA6	Evidence at protein level
BPNT1	O95861	Evidence at protein level
BPNT2	Q9NX62	Evidence at protein level
BPTF	Q12830	Evidence at protein level
BRAF	P15056	Evidence at protein level
BRAP	Q7Z569	Evidence at protein level
BRAT1	Q6PJG6	Evidence at protein level
BRCA1	P38398	Evidence at protein level
BRCA2	P51587	Evidence at protein level
BRCC3	P46736	Evidence at protein level
BRD1	O95696	Evidence at protein level
BRD2	P25440	Evidence at protein level
BRD3	Q15059	Evidence at protein level
BRD4	O60885	Evidence at protein level
BRD7	Q9NPI1	Evidence at protein level
BRD8	Q9H0E9	Evidence at protein level
BRD9	Q9H8M2	Evidence at protein level
BRF1	Q92994	Evidence at protein level
BRF2	Q9HAW0	Evidence at protein level
BRI3	O95415	Evidence at protein level
BRI3BP	Q8WY22	Evidence at protein level
BRICD5	Q6PL45	Evidence at protein level
BRIP1	Q9BX63	Evidence at protein level
BRIX1	Q8TDN6	Evidence at protein level
BRK1	Q8WUW1	Evidence at protein level
BRME1	Q0VDD7	Evidence at protein level
BRMS1	Q9HCU9	Evidence at protein level
BRMS1L	Q5PSV4	Evidence at protein level
BROX	Q5VW32	Evidence at protein level
BRPF1	P55201	Evidence at protein level
BRPF3	Q9ULD4	Evidence at protein level
BRSK1	Q8TDC3	Evidence at protein level
BRWD1	Q9NSI6	Evidence at protein level
BRWD3	Q6RI45	Evidence at protein level
BSCL2	Q96G97	Evidence at protein level
BSDC1	Q9NW68	Evidence at protein level
BSG	P35613	Evidence at protein level
BST2	Q10589	Evidence at protein level
BTAF1	O14981	Evidence at protein level
BTBD1	Q9H0C5	Evidence at protein level
BTBD10	Q9BSF8	Evidence at protein level
BTBD2	Q9BX70	Evidence at protein level
BTBD3	Q9Y2F9	Evidence at protein level
BTBD6	Q96KE9	Evidence at protein level
BTBD7	Q9P203	Evidence at protein level
BTBD9	Q96Q07	Evidence at protein level
BTD	P43251	Evidence at protein level
BTF3	P20290	Evidence at protein level
BTF3L4	Q96K17	Evidence at protein level
BTG1	P62324	Evidence at protein level
BTG2	P78543	Evidence at protein level
BTG3	Q14201	Evidence at protein level
BTN2A1	Q7KYR7	Evidence at protein level
BTN2A2	Q8WVV5	Evidence at protein level
BTN3A1	O00481	Evidence at protein level
BTN3A2	P78410	Evidence at protein level
BTN3A3	O00478	Evidence at protein level
BTRC	Q9Y297	Evidence at protein level
BUB1	O43683	Evidence at protein level
BUB1B	O60566	Evidence at protein level
BUB3	O43684	Evidence at protein level
BUD13	Q9BRD0	Evidence at protein level
BUD23	O43709	Evidence at protein level
BUD31	P41223	Evidence at protein level
BVES	Q8NE79	Evidence at protein level
BYSL	Q13895	Evidence at protein level
BZW1	Q7L1Q6	Evidence at protein level
BZW2	Q9Y6E2	Evidence at protein level
C10orf88	Q9H8K7	Evidence at protein level
C11orf1	Q9H5F2	Evidence at protein level
C11orf24	Q96F05	Evidence at protein level
C11orf42	Q8N5U0	Evidence at protein level
C11orf45	Q8TAV5	Evidence at protein level
C11orf49	Q9H6J7	Evidence at protein level
C11orf54	Q9H0W9	Evidence at protein level
C11orf58	O00193	Evidence at protein level
C11orf68	Q9H3H3	Evidence at protein level
C11orf71	Q6IPW1	Evidence at protein level
C11orf80	Q8N6T0	Evidence at protein level
C11orf86	A6NJI1	Evidence at protein level
C11orf91	Q3C1V1	Evidence at protein level
C11orf95	C9JLR9	Evidence at protein level
C11orf98	E9PRG8	Evidence at protein level
C12orf29	Q8N999	Evidence at protein level
C12orf4	Q9NQ89	Evidence at protein level
C12orf43	Q96C57	Evidence at protein level
C12orf45	Q8N5I9	Evidence at protein level
C12orf57	Q99622	Evidence at protein level
C12orf65	Q9H3J6	Evidence at protein level
C12orf66	Q96MD2	Evidence at protein level
C12orf73	Q69YU5	Evidence at protein level
C12orf75	Q8TAD7	Evidence at protein level
C14orf119	Q9NWQ9	Evidence at protein level
C14orf93	Q9H972	Evidence at protein level
C15orf39	Q6ZRI6	Evidence at protein level
C15orf40	Q8WUR7	Evidence at protein level
C15orf61	A6NNL5	Evidence at protein level
C15orf62	A8K5M9	Evidence at protein level
C15orf65	H3BRN8	Evidence at protein level
C16orf70	Q9BSU1	Evidence at protein level
C16orf71	Q8IYS4	Evidence at protein level
C16orf72	Q14CZ0	Evidence at protein level
C16orf74	Q96GX8	Evidence at protein level
C16orf87	Q6PH81	Evidence at protein level
C16orf91	Q4G0I0	Evidence at protein level
C16orf95	Q9H693	Evidence at protein level
C17orf100	A8MU93	Evidence at protein level
C17orf49	Q8IXM2	Evidence at protein level
C17orf58	Q2M2W7	Evidence at protein level
C17orf67	Q0P5P2	Evidence at protein level
C17orf75	Q9HAS0	Evidence at protein level
C17orf80	Q9BSJ5	Evidence at protein level
C17orf97	Q6ZQX7	Evidence at protein level
C18orf21	Q32NC0	Evidence at protein level
C18orf25	Q96B23	Evidence at protein level
C18orf32	Q8TCD1	Evidence at protein level
C18orf54	Q8IYD9	Evidence at protein level
C19orf12	Q9NSK7	Evidence at protein level
C19orf25	Q9UFG5	Evidence at protein level
C19orf33	Q9GZP8	Evidence at protein level
C19orf44	Q9H6X5	Evidence at protein level
C19orf47	Q8N9M1	Evidence at protein level
C19orf53	Q9UNZ5	Evidence at protein level
C19orf54	Q5BKX5	Evidence at protein level
C19orf71	A6NCJ1	Evidence at protein level
C19orf73	Q9NVV2	Evidence at protein level
C1D	Q13901	Evidence at protein level
C1GALT1	Q9NS00	Evidence at protein level
C1GALT1C1	Q96EU7	Evidence at protein level
C1orf109	Q9NX04	Evidence at protein level
C1orf112	Q9NSG2	Evidence at protein level
C1orf115	Q9H7X2	Evidence at protein level
C1orf116	Q9BW04	Evidence at protein level
C1orf122	Q6ZSJ8	Evidence at protein level
C1orf131	Q8NDD1	Evidence at protein level
C1orf159	Q96HA4	Evidence at protein level
C1orf174	Q8IYL3	Evidence at protein level
C1orf198	Q9H425	Evidence at protein level
C1orf216	Q8TAB5	Evidence at protein level
C1orf35	Q9BU76	Evidence at protein level
C1orf43	Q9BWL3	Evidence at protein level
C1orf50	Q9BV19	Evidence at protein level
C1orf52	Q8N6N3	Evidence at protein level
C1orf53	Q5VUE5	Evidence at protein level
C1orf56	Q9BUN1	Evidence at protein level
C1orf74	Q96LT6	Evidence at protein level
C1QBP	Q07021	Evidence at protein level
C1QL1	O75973	Evidence at protein level
C1QL3	Q5VWW1	Evidence at protein level
C1QTNF1	Q9BXJ1	Evidence at protein level
C1QTNF2	Q9BXJ5	Evidence at protein level
C1QTNF6	Q9BXI9	Evidence at protein level
C1RL	Q9NZP8	Evidence at protein level
C1S	P09871	Evidence at protein level
C20orf194	Q5TEA3	Evidence at protein level
C20orf27	Q9GZN8	Evidence at protein level
C21orf58	P58505	Evidence at protein level
C21orf91	Q9NYK6	Evidence at protein level
C22orf23	Q9BZE7	Evidence at protein level
C22orf39	Q6P5X5	Evidence at protein level
C2CD2	Q9Y426	Evidence at protein level
C2CD2L	O14523	Evidence at protein level
C2CD3	Q4AC94	Evidence at protein level
C2CD5	Q86YS7	Evidence at protein level
C2orf15	Q8WU43	Evidence at protein level
C2orf42	Q9NWW7	Evidence at protein level
C2orf49	Q9BVC5	Evidence at protein level
C2orf68	Q2NKX9	Evidence at protein level
C2orf69	Q8N8R5	Evidence at protein level
C2orf74	A8MZ97	Evidence at protein level
C2orf76	Q3KRA6	Evidence at protein level
C3	P01024	Evidence at protein level
C3orf18	Q9UK00	Evidence at protein level
C3orf33	Q6P1S2	Evidence at protein level
C3orf38	Q5JPI3	Evidence at protein level
C3orf52	Q5BVD1	Evidence at protein level
C3orf62	Q6ZUJ4	Evidence at protein level
C3orf80	F5H4A9	Evidence at protein level
C4BPB	P20851	Evidence at protein level
C4orf19	Q8IY42	Evidence at protein level
C4orf3	Q8WVX3	Evidence at protein level
C4orf33	Q8N1A6	Evidence at protein level
C4orf46	Q504U0	Evidence at protein level
C4orf48	Q5BLP8	Evidence at protein level
C5	P01031	Evidence at protein level
C5AR1	P21730	Evidence at protein level
C5AR2	Q9P296	Evidence at protein level
C5orf15	Q8NC54	Evidence at protein level
C5orf22	Q49AR2	Evidence at protein level
C5orf24	Q7Z6I8	Evidence at protein level
C5orf34	Q96MH7	Evidence at protein level
C5orf46	Q6UWT4	Evidence at protein level
C5orf51	A6NDU8	Evidence at protein level
C5orf63	A6NC05	Evidence at protein level
C6orf120	Q7Z4R8	Evidence at protein level
C6orf132	Q5T0Z8	Evidence at protein level
C6orf136	Q5SQH8	Evidence at protein level
C6orf141	Q5SZD1	Evidence at protein level
C6orf226	Q5I0X4	Evidence at protein level
C6orf62	Q9GZU0	Evidence at protein level
C6orf89	Q6UWU4	Evidence at protein level
C7orf25	Q9BPX7	Evidence at protein level
C7orf26	Q96N11	Evidence at protein level
C7orf50	Q9BRJ6	Evidence at protein level
C7orf61	Q8IZ16	Evidence at protein level
C8orf33	Q9H7E9	Evidence at protein level
C8orf37	Q96NL8	Evidence at protein level
C8orf58	Q8NAV2	Evidence at protein level
C8orf76	Q96K31	Evidence at protein level
C8orf82	Q6P1X6	Evidence at protein level
C8orf88	P0DMB2	Evidence at protein level
C9orf116	Q5BN46	Evidence at protein level
C9orf131	Q5VYM1	Evidence at protein level
C9orf153	Q5TBE3	Evidence at protein level
C9orf16	Q9BUW7	Evidence at protein level
C9orf40	Q8IXQ3	Evidence at protein level
C9orf64	Q5T6V5	Evidence at protein level
C9orf72	Q96LT7	Evidence at protein level
C9orf78	Q9NZ63	Evidence at protein level
C9orf85	Q96MD7	Evidence at protein level
CA11	O75493	Evidence at protein level
CA12	O43570	Evidence at protein level
CA13	Q8N1Q1	Evidence at protein level
CA2	P00918	Evidence at protein level
CA5B	Q9Y2D0	Evidence at protein level
CAAP1	Q9H8G2	Evidence at protein level
CAB39	Q9Y376	Evidence at protein level
CAB39L	Q9H9S4	Evidence at protein level
CABIN1	Q9Y6J0	Evidence at protein level
CABLES1	Q8TDN4	Evidence at protein level
CABLES2	Q9BTV7	Evidence at protein level
CABP4	P57796	Evidence at protein level
CABYR	O75952	Evidence at protein level
CACFD1	Q9UGQ2	Evidence at protein level
CACHD1	Q5VU97	Evidence at protein level
CACNA1G	O43497	Evidence at protein level
CACNA2D1	P54289	Evidence at protein level
CACNA2D3	Q8IZS8	Evidence at protein level
CACNB1	Q02641	Evidence at protein level
CACNB2	Q08289	Evidence at protein level
CACNB3	P54284	Evidence at protein level
CACNG4	Q9UBN1	Evidence at protein level
CACTIN	Q8WUQ7	Evidence at protein level
CACUL1	Q86Y37	Evidence at protein level
CACYBP	Q9HB71	Evidence at protein level
CAD	P27708	Evidence at protein level
CADM1	Q9BY67	Evidence at protein level
CADM4	Q8NFZ8	Evidence at protein level
CALB1	P05937	Evidence at protein level
CALCOCO1	Q9P1Z2	Evidence at protein level
CALCOCO2	Q13137	Evidence at protein level
CALD1	Q05682	Evidence at protein level
CALHM2	Q9HA72	Evidence at protein level
CALM1	P0DP23	Evidence at protein level
CALM2	P0DP24	Evidence at protein level
CALM3	P0DP25	Evidence at protein level
CALML4	Q96GE6	Evidence at protein level
CALR	P27797	Evidence at protein level
CALU	O43852	Evidence at protein level
CAMK1	Q14012	Evidence at protein level
CAMK1D	Q8IU85	Evidence at protein level
CAMK2D	Q13557	Evidence at protein level
CAMK2G	Q13555	Evidence at protein level
CAMK4	Q16566	Evidence at protein level
CAMKK1	Q8N5S9	Evidence at protein level
CAMKK2	Q96RR4	Evidence at protein level
CAMKMT	Q7Z624	Evidence at protein level
CAMLG	P49069	Evidence at protein level
CAMSAP1	Q5T5Y3	Evidence at protein level
CAMSAP2	Q08AD1	Evidence at protein level
CAMTA1	Q9Y6Y1	Evidence at protein level
CAMTA2	O94983	Evidence at protein level
CAND1	Q86VP6	Evidence at protein level
CAND2	O75155	Evidence at protein level
CANT1	Q8WVQ1	Evidence at protein level
CANX	P27824	Evidence at protein level
CAP1	Q01518	Evidence at protein level
CAP2	P40123	Evidence at protein level
CAPG	P40121	Evidence at protein level
CAPN1	P07384	Evidence at protein level
CAPN10	Q9HC96	Evidence at protein level
CAPN15	O75808	Evidence at protein level
CAPN2	P17655	Evidence at protein level
CAPN7	Q9Y6W3	Evidence at protein level
CAPNS1	P04632	Evidence at protein level
CAPRIN1	Q14444	Evidence at protein level
CAPRIN2	Q6IMN6	Evidence at protein level
CAPS	Q13938	Evidence at protein level
CAPZA1	P52907	Evidence at protein level
CAPZA2	P47755	Evidence at protein level
CAPZB	P47756	Evidence at protein level
CARD10	Q9BWT7	Evidence at protein level
CARD11	Q9BXL7	Evidence at protein level
CARD14	Q9BXL6	Evidence at protein level
CARD19	Q96LW7	Evidence at protein level
CARD6	Q9BX69	Evidence at protein level
CARD8	Q9Y2G2	Evidence at protein level
CARF	Q8N187	Evidence at protein level
CARHSP1	Q9Y2V2	Evidence at protein level
CARM1	Q86X55	Evidence at protein level
CARMIL1	Q5VZK9	Evidence at protein level
CARNMT1	Q8N4J0	Evidence at protein level
CARS1	P49589	Evidence at protein level
CARS2	Q9HA77	Evidence at protein level
CASC3	O15234	Evidence at protein level
CASD1	Q96PB1	Evidence at protein level
CASK	O14936	Evidence at protein level
CASKIN2	Q8WXE0	Evidence at protein level
CASP10	Q92851	Evidence at protein level
CASP2	P42575	Evidence at protein level
CASP3	P42574	Evidence at protein level
CASP4	P49662	Evidence at protein level
CASP6	P55212	Evidence at protein level
CASP7	P55210	Evidence at protein level
CASP8	Q14790	Evidence at protein level
CASP9	P55211	Evidence at protein level
CAST	P20810	Evidence at protein level
CASTOR1	Q8WTX7	Evidence at protein level
CASTOR2	A6NHX0	Evidence at protein level
CASZ1	Q86V15	Evidence at protein level
CAT	P04040	Evidence at protein level
CATSPER2	Q96P56	Evidence at protein level
CAV1	Q03135	Evidence at protein level
CAV2	P51636	Evidence at protein level
CAVIN1	Q6NZI2	Evidence at protein level
CAVIN2	O95810	Evidence at protein level
CAVIN3	Q969G5	Evidence at protein level
CAVIN4	Q5BKX8	Evidence at protein level
CBARP	Q8N350	Evidence at protein level
CBFA2T2	O43439	Evidence at protein level
CBFB	Q13951	Evidence at protein level
CBL	P22681	Evidence at protein level
CBLB	Q13191	Evidence at protein level
CBLL1	Q75N03	Evidence at protein level
CBLN3	Q6UW01	Evidence at protein level
CBR1	P16152	Evidence at protein level
CBR3	O75828	Evidence at protein level
CBR4	Q8N4T8	Evidence at protein level
CBS	P35520	Evidence at protein level
CBWD1	Q9BRT8	Evidence at protein level
CBWD2	Q8IUF1	Evidence at protein level
CBWD3	Q5JTY5	Evidence at protein level
CBWD5	Q5RIA9	Evidence at protein level
CBWD6	Q4V339	Evidence at protein level
CBX1	P83916	Evidence at protein level
CBX2	Q14781	Evidence at protein level
CBX3	Q13185	Evidence at protein level
CBX4	O00257	Evidence at protein level
CBX5	P45973	Evidence at protein level
CBX6	O95503	Evidence at protein level
CBX7	O95931	Evidence at protein level
CBX8	Q9HC52	Evidence at protein level
CBY1	Q9Y3M2	Evidence at protein level
CBY3	A6NI87	Evidence at protein level
CC2D1A	Q6P1N0	Evidence at protein level
CC2D1B	Q5T0F9	Evidence at protein level
CC2D2A	Q9P2K1	Evidence at protein level
CC2D2B	Q6DHV5	Evidence at protein level
CCAR1	Q8IX12	Evidence at protein level
CCAR2	Q8N163	Evidence at protein level
CCDC102A	Q96A19	Evidence at protein level
CCDC103	Q8IW40	Evidence at protein level
CCDC106	Q9BWC9	Evidence at protein level
CCDC107	Q8WV48	Evidence at protein level
CCDC112	Q8NEF3	Evidence at protein level
CCDC113	Q9H0I3	Evidence at protein level
CCDC115	Q96NT0	Evidence at protein level
CCDC117	Q8IWD4	Evidence at protein level
CCDC12	Q8WUD4	Evidence at protein level
CCDC120	Q96HB5	Evidence at protein level
CCDC121	Q6ZUS5	Evidence at protein level
CCDC122	Q5T0U0	Evidence at protein level
CCDC124	Q96CT7	Evidence at protein level
CCDC125	Q86Z20	Evidence at protein level
CCDC126	Q96EE4	Evidence at protein level
CCDC127	Q96BQ5	Evidence at protein level
CCDC130	P13994	Evidence at protein level
CCDC134	Q9H6E4	Evidence at protein level
CCDC136	Q96JN2	Evidence at protein level
CCDC137	Q6PK04	Evidence at protein level
CCDC138	Q96M89	Evidence at protein level
CCDC14	Q49A88	Evidence at protein level
CCDC142	Q17RM4	Evidence at protein level
CCDC146	Q8IYE0	Evidence at protein level
CCDC150	Q8NCX0	Evidence at protein level
CCDC152	Q4G0S7	Evidence at protein level
CCDC157	Q569K6	Evidence at protein level
CCDC159	P0C7I6	Evidence at protein level
CCDC167	Q9P0B6	Evidence at protein level
CCDC169	A6NNP5	Evidence at protein level
CCDC171	Q6TFL3	Evidence at protein level
CCDC174	Q6PII3	Evidence at protein level
CCDC18	Q5T9S5	Evidence at protein level
CCDC186	Q7Z3E2	Evidence at protein level
CCDC189	A1A4V9	Evidence at protein level
CCDC200	A0A1B0GVQ3	Evidence at protein level
CCDC22	O60826	Evidence at protein level
CCDC24	Q8N4L8	Evidence at protein level
CCDC25	Q86WR0	Evidence at protein level
CCDC28B	Q9BUN5	Evidence at protein level
CCDC30	Q5VVM6	Evidence at protein level
CCDC32	Q9BV29	Evidence at protein level
CCDC34	Q96HJ3	Evidence at protein level
CCDC39	Q9UFE4	Evidence at protein level
CCDC40	Q4G0X9	Evidence at protein level
CCDC43	Q96MW1	Evidence at protein level
CCDC47	Q96A33	Evidence at protein level
CCDC50	Q8IVM0	Evidence at protein level
CCDC51	Q96ER9	Evidence at protein level
CCDC57	Q2TAC2	Evidence at protein level
CCDC58	Q4VC31	Evidence at protein level
CCDC59	Q9P031	Evidence at protein level
CCDC6	Q16204	Evidence at protein level
CCDC61	Q9Y6R9	Evidence at protein level
CCDC65	Q8IXS2	Evidence at protein level
CCDC66	A2RUB6	Evidence at protein level
CCDC68	Q9H2F9	Evidence at protein level
CCDC7	Q96M83	Evidence at protein level
CCDC71	Q8IV32	Evidence at protein level
CCDC74A	Q96AQ1	Evidence at protein level
CCDC74B	Q96LY2	Evidence at protein level
CCDC77	Q9BR77	Evidence at protein level
CCDC78	A2IDD5	Evidence at protein level
CCDC80	Q76M96	Evidence at protein level
CCDC82	Q8N4S0	Evidence at protein level
CCDC85B	Q15834	Evidence at protein level
CCDC85C	A6NKD9	Evidence at protein level
CCDC86	Q9H6F5	Evidence at protein level
CCDC88A	Q3V6T2	Evidence at protein level
CCDC88B	A6NC98	Evidence at protein level
CCDC88C	Q9P219	Evidence at protein level
CCDC9	Q9Y3X0	Evidence at protein level
CCDC90B	Q9GZT6	Evidence at protein level
CCDC91	Q7Z6B0	Evidence at protein level
CCDC92	Q53HC0	Evidence at protein level
CCDC93	Q567U6	Evidence at protein level
CCDC96	Q2M329	Evidence at protein level
CCDC97	Q96F63	Evidence at protein level
CCDC9B	Q6ZUT6	Evidence at protein level
CCHCR1	Q8TD31	Evidence at protein level
CCL2	P13500	Evidence at protein level
CCL20	P78556	Evidence at protein level
CCL27	Q9Y4X3	Evidence at protein level
CCL28	Q9NRJ3	Evidence at protein level
CCL5	P13501	Evidence at protein level
CCM2	Q9BSQ5	Evidence at protein level
CCN1	O00622	Evidence at protein level
CCN2	P29279	Evidence at protein level
CCN3	P48745	Evidence at protein level
CCN5	O76076	Evidence at protein level
CCNA2	P20248	Evidence at protein level
CCNB1	P14635	Evidence at protein level
CCNB1IP1	Q9NPC3	Evidence at protein level
CCNB2	O95067	Evidence at protein level
CCNC	P24863	Evidence at protein level
CCND1	P24385	Evidence at protein level
CCND3	P30281	Evidence at protein level
CCNE1	P24864	Evidence at protein level
CCNE2	O96020	Evidence at protein level
CCNF	P41002	Evidence at protein level
CCNG1	P51959	Evidence at protein level
CCNG2	Q16589	Evidence at protein level
CCNH	P51946	Evidence at protein level
CCNI	Q14094	Evidence at protein level
CCNJ	Q5T5M9	Evidence at protein level
CCNJL	Q8IV13	Evidence at protein level
CCNK	O75909	Evidence at protein level
CCNL1	Q9UK58	Evidence at protein level
CCNL2	Q96S94	Evidence at protein level
CCNO	P22674	Evidence at protein level
CCNQ	Q8N1B3	Evidence at protein level
CCNT1	O60563	Evidence at protein level
CCNT2	O60583	Evidence at protein level
CCNY	Q8ND76	Evidence at protein level
CCNYL1	Q8N7R7	Evidence at protein level
CCP110	O43303	Evidence at protein level
CCPG1	Q9ULG6	Evidence at protein level
CCR10	P46092	Evidence at protein level
CCS	O14618	Evidence at protein level
CCSAP	Q6IQ19	Evidence at protein level
CCSER2	Q9H7U1	Evidence at protein level
CCT2	P78371	Evidence at protein level
CCT3	P49368	Evidence at protein level
CCT4	P50991	Evidence at protein level
CCT5	P48643	Evidence at protein level
CCT6A	P40227	Evidence at protein level
CCT7	Q99832	Evidence at protein level
CCT8	P50990	Evidence at protein level
CCZ1	P86791	Evidence at protein level
CCZ1B	P86790	Evidence at protein level
CD101	Q93033	Evidence at protein level
CD109	Q6YHK3	Evidence at protein level
CD14	P08571	Evidence at protein level
CD151	P48509	Evidence at protein level
CD160	O95971	Evidence at protein level
CD164	Q04900	Evidence at protein level
CD24	P25063	Evidence at protein level
CD276	Q5ZPR3	Evidence at protein level
CD2AP	Q9Y5K6	Evidence at protein level
CD2BP2	O95400	Evidence at protein level
CD302	Q8IX05	Evidence at protein level
CD320	Q9NPF0	Evidence at protein level
CD44	P16070	Evidence at protein level
CD46	P15529	Evidence at protein level
CD47	Q08722	Evidence at protein level
CD55	P08174	Evidence at protein level
CD58	P19256	Evidence at protein level
CD59	P13987	Evidence at protein level
CD63	P08962	Evidence at protein level
CD68	P34810	Evidence at protein level
CD70	P32970	Evidence at protein level
CD74	P04233	Evidence at protein level
CD81	P60033	Evidence at protein level
CD82	P27701	Evidence at protein level
CD83	Q01151	Evidence at protein level
CD9	P21926	Evidence at protein level
CD99	P14209	Evidence at protein level
CD99L2	Q8TCZ2	Evidence at protein level
CDA	P32320	Evidence at protein level
CDADC1	Q9BWV3	Evidence at protein level
CDAN1	Q8IWY9	Evidence at protein level
CDC123	O75794	Evidence at protein level
CDC14A	Q9UNH5	Evidence at protein level
CDC14B	O60729	Evidence at protein level
CDC16	Q13042	Evidence at protein level
CDC20	Q12834	Evidence at protein level
CDC23	Q9UJX2	Evidence at protein level
CDC25A	P30304	Evidence at protein level
CDC25B	P30305	Evidence at protein level
CDC25C	P30307	Evidence at protein level
CDC26	Q8NHZ8	Evidence at protein level
CDC27	P30260	Evidence at protein level
CDC34	P49427	Evidence at protein level
CDC37	Q16543	Evidence at protein level
CDC37L1	Q7L3B6	Evidence at protein level
CDC40	O60508	Evidence at protein level
CDC42	P60953	Evidence at protein level
CDC42BPA	Q5VT25	Evidence at protein level
CDC42BPB	Q9Y5S2	Evidence at protein level
CDC42BPG	Q6DT37	Evidence at protein level
CDC42EP1	Q00587	Evidence at protein level
CDC42EP2	O14613	Evidence at protein level
CDC42EP3	Q9UKI2	Evidence at protein level
CDC42EP4	Q9H3Q1	Evidence at protein level
CDC42SE1	Q9NRR8	Evidence at protein level
CDC42SE2	Q9NRR3	Evidence at protein level
CDC45	O75419	Evidence at protein level
CDC5L	Q99459	Evidence at protein level
CDC6	Q99741	Evidence at protein level
CDC7	O00311	Evidence at protein level
CDC73	Q6P1J9	Evidence at protein level
CDCA2	Q69YH5	Evidence at protein level
CDCA3	Q99618	Evidence at protein level
CDCA4	Q9BXL8	Evidence at protein level
CDCA5	Q96FF9	Evidence at protein level
CDCA7	Q9BWT1	Evidence at protein level
CDCA7L	Q96GN5	Evidence at protein level
CDCA8	Q53HL2	Evidence at protein level
CDCP1	Q9H5V8	Evidence at protein level
CDH11	P55287	Evidence at protein level
CDH13	P55290	Evidence at protein level
CDH2	P19022	Evidence at protein level
CDH24	Q86UP0	Evidence at protein level
CDH6	P55285	Evidence at protein level
CDHR4	A6H8M9	Evidence at protein level
CDIN1	Q9Y2V0	Evidence at protein level
CDIP1	Q9H305	Evidence at protein level
CDIPT	O14735	Evidence at protein level
CDK1	P06493	Evidence at protein level
CDK10	Q15131	Evidence at protein level
CDK11A	Q9UQ88	Evidence at protein level
CDK11B	P21127	Evidence at protein level
CDK12	Q9NYV4	Evidence at protein level
CDK13	Q14004	Evidence at protein level
CDK14	O94921	Evidence at protein level
CDK16	Q00536	Evidence at protein level
CDK17	Q00537	Evidence at protein level
CDK18	Q07002	Evidence at protein level
CDK19	Q9BWU1	Evidence at protein level
CDK2	P24941	Evidence at protein level
CDK20	Q8IZL9	Evidence at protein level
CDK2AP1	O14519	Evidence at protein level
CDK2AP2	O75956	Evidence at protein level
CDK3	Q00526	Evidence at protein level
CDK4	P11802	Evidence at protein level
CDK5	Q00535	Evidence at protein level
CDK5R1	Q15078	Evidence at protein level
CDK5RAP1	Q96SZ6	Evidence at protein level
CDK5RAP2	Q96SN8	Evidence at protein level
CDK5RAP3	Q96JB5	Evidence at protein level
CDK6	Q00534	Evidence at protein level
CDK7	P50613	Evidence at protein level
CDK8	P49336	Evidence at protein level
CDK9	P50750	Evidence at protein level
CDKAL1	Q5VV42	Evidence at protein level
CDKL1	Q00532	Evidence at protein level
CDKL3	Q8IVW4	Evidence at protein level
CDKL5	O76039	Evidence at protein level
CDKN1A	P38936	Evidence at protein level
CDKN1B	P46527	Evidence at protein level
CDKN1C	P49918	Evidence at protein level
CDKN2A	P42771, Q8N726	Evidence at protein level
CDKN2AIP	Q9NXV6	Evidence at protein level
CDKN2AIPNL	Q96HQ2	Evidence at protein level
CDKN2B	P42772	Evidence at protein level
CDKN2C	P42773	Evidence at protein level
CDKN2D	P55273	Evidence at protein level
CDKN3	Q16667	Evidence at protein level
CDON	Q4KMG0	Evidence at protein level
CDPF1	Q6NVV7	Evidence at protein level
CDR2	Q01850	Evidence at protein level
CDR2L	Q86X02	Evidence at protein level
CDRT15	Q96T59	Evidence at protein level
CDRT4	Q8N9R6	Evidence at protein level
CDS1	Q92903	Evidence at protein level
CDS2	O95674	Evidence at protein level
CDT1	Q9H211	Evidence at protein level
CDV3	Q9UKY7	Evidence at protein level
CDYL	Q9Y232	Evidence at protein level
CDYL2	Q8N8U2	Evidence at protein level
CEBPB	P17676	Evidence at protein level
CEBPD	P49716	Evidence at protein level
CEBPG	P53567	Evidence at protein level
CEBPZ	Q03701	Evidence at protein level
CEBPZOS	A8MTT3	Evidence at protein level
CELF1	Q92879	Evidence at protein level
CELF4	Q9BZC1	Evidence at protein level
CELSR1	Q9NYQ6	Evidence at protein level
CELSR2	Q9HCU4	Evidence at protein level
CELSR3	Q9NYQ7	Evidence at protein level
CEMIP	Q8WUJ3	Evidence at protein level
CEMIP2	Q9UHN6	Evidence at protein level
CENATAC	Q86UT8	Evidence at protein level
CENPA	P49450	Evidence at protein level
CENPB	P07199	Evidence at protein level
CENPE	Q02224	Evidence at protein level
CENPF	P49454	Evidence at protein level
CENPH	Q9H3R5	Evidence at protein level
CENPI	Q92674	Evidence at protein level
CENPJ	Q9HC77	Evidence at protein level
CENPK	Q9BS16	Evidence at protein level
CENPL	Q8N0S6	Evidence at protein level
CENPM	Q9NSP4	Evidence at protein level
CENPN	Q96H22	Evidence at protein level
CENPO	Q9BU64	Evidence at protein level
CENPP	Q6IPU0	Evidence at protein level
CENPQ	Q7L2Z9	Evidence at protein level
CENPS	Q8N2Z9	Evidence at protein level
CENPT	Q96BT3	Evidence at protein level
CENPU	Q71F23	Evidence at protein level
CENPV	Q7Z7K6	Evidence at protein level
CENPW	Q5EE01	Evidence at protein level
CENPX	A8MT69	Evidence at protein level
CEP104	O60308	Evidence at protein level
CEP112	Q8N8E3	Evidence at protein level
CEP120	Q8N960	Evidence at protein level
CEP126	Q9P2H0	Evidence at protein level
CEP128	Q6ZU80	Evidence at protein level
CEP131	Q9UPN4	Evidence at protein level
CEP135	Q66GS9	Evidence at protein level
CEP152	O94986	Evidence at protein level
CEP162	Q5TB80	Evidence at protein level
CEP164	Q9UPV0	Evidence at protein level
CEP170	Q5SW79	Evidence at protein level
CEP170B	Q9Y4F5	Evidence at protein level
CEP19	Q96LK0	Evidence at protein level
CEP192	Q8TEP8	Evidence at protein level
CEP20	Q96NB1	Evidence at protein level
CEP250	Q9BV73	Evidence at protein level
CEP290	O15078	Evidence at protein level
CEP295	Q9C0D2	Evidence at protein level
CEP350	Q5VT06	Evidence at protein level
CEP41	Q9BYV8	Evidence at protein level
CEP43	O95684	Evidence at protein level
CEP44	Q9C0F1	Evidence at protein level
CEP55	Q53EZ4	Evidence at protein level
CEP57	Q86XR8	Evidence at protein level
CEP57L1	Q8IYX8	Evidence at protein level
CEP63	Q96MT8	Evidence at protein level
CEP68	Q76N32	Evidence at protein level
CEP70	Q8NHQ1	Evidence at protein level
CEP72	Q9P209	Evidence at protein level
CEP76	Q8TAP6	Evidence at protein level
CEP78	Q5JTW2	Evidence at protein level
CEP83	Q9Y592	Evidence at protein level
CEP85	Q6P2H3	Evidence at protein level
CEP85L	Q5SZL2	Evidence at protein level
CEP89	Q96ST8	Evidence at protein level
CEP95	Q96GE4	Evidence at protein level
CEP97	Q8IW35	Evidence at protein level
CEPT1	Q9Y6K0	Evidence at protein level
CERCAM	Q5T4B2	Evidence at protein level
CERK	Q8TCT0	Evidence at protein level
CERS2	Q96G23	Evidence at protein level
CERS5	Q8N5B7	Evidence at protein level
CERS6	Q6ZMG9	Evidence at protein level
CERT1	Q9Y5P4	Evidence at protein level
CES2	O00748	Evidence at protein level
CES3	Q6UWW8	Evidence at protein level
CES4A	Q5XG92	Evidence at protein level
CETN2	P41208	Evidence at protein level
CETN3	O15182	Evidence at protein level
CFAP126	Q5VTH2	Evidence at protein level
CFAP157	Q5JU67	Evidence at protein level
CFAP20	Q9Y6A4	Evidence at protein level
CFAP20DC	Q6ZVT6	Evidence at protein level
CFAP221	Q4G0U5	Evidence at protein level
CFAP298	P57076	Evidence at protein level
CFAP300	Q9BRQ4	Evidence at protein level
CFAP36	Q96G28	Evidence at protein level
CFAP410	O43822	Evidence at protein level
CFAP44	Q96MT7	Evidence at protein level
CFAP52	Q8N1V2	Evidence at protein level
CFAP54	Q96N23	Evidence at protein level
CFAP70	Q5T0N1	Evidence at protein level
CFAP73	A6NFT4	Evidence at protein level
CFAP74	Q9C0B2	Evidence at protein level
CFAP92	Q9ULG3	Evidence at protein level
CFAP97	Q9P2B7	Evidence at protein level
CFD	P00746	Evidence at protein level
CFDP1	Q9UEE9	Evidence at protein level
CFH	P08603	Evidence at protein level
CFHR1	Q03591	Evidence at protein level
CFL1	P23528	Evidence at protein level
CFL2	Q9Y281	Evidence at protein level
CFLAR	O15519	Evidence at protein level
CGA	P01215	Evidence at protein level
CGAS	Q8N884	Evidence at protein level
CGGBP1	Q9UFW8	Evidence at protein level
CGN	Q9P2M7	Evidence at protein level
CGREF1	Q99674	Evidence at protein level
CGRRF1	Q99675	Evidence at protein level
CHAC1	Q9BUX1	Evidence at protein level
CHAC2	Q8WUX2	Evidence at protein level
CHAF1A	Q13111	Evidence at protein level
CHAF1B	Q13112	Evidence at protein level
CHAMP1	Q96JM3	Evidence at protein level
CHCHD1	Q96BP2	Evidence at protein level
CHCHD10	Q8WYQ3	Evidence at protein level
CHCHD2	Q9Y6H1	Evidence at protein level
CHCHD3	Q9NX63	Evidence at protein level
CHCHD4	Q8N4Q1	Evidence at protein level
CHCHD5	Q9BSY4	Evidence at protein level
CHCHD6	Q9BRQ6	Evidence at protein level
CHCHD7	Q9BUK0	Evidence at protein level
CHD1	O14646	Evidence at protein level
CHD1L	Q86WJ1	Evidence at protein level
CHD2	O14647	Evidence at protein level
CHD3	Q12873	Evidence at protein level
CHD4	Q14839	Evidence at protein level
CHD6	Q8TD26	Evidence at protein level
CHD7	Q9P2D1	Evidence at protein level
CHD8	Q9HCK8	Evidence at protein level
CHD9	Q3L8U1	Evidence at protein level
CHDH	Q8NE62	Evidence at protein level
CHEK1	O14757	Evidence at protein level
CHEK2	O96017	Evidence at protein level
CHERP	Q8IWX8	Evidence at protein level
CHFR	Q96EP1	Evidence at protein level
CHIC1	Q5VXU3	Evidence at protein level
CHIC2	Q9UKJ5	Evidence at protein level
CHID1	Q9BWS9	Evidence at protein level
CHKA	P35790	Evidence at protein level
CHKB	Q9Y259	Evidence at protein level
CHL1	O00533	Evidence at protein level
CHM	P24386	Evidence at protein level
CHML	P26374	Evidence at protein level
CHMP1A	Q9HD42	Evidence at protein level
CHMP1B	Q7LBR1	Evidence at protein level
CHMP2A	O43633	Evidence at protein level
CHMP2B	Q9UQN3	Evidence at protein level
CHMP3	Q9Y3E7	Evidence at protein level
CHMP4A	Q9BY43	Evidence at protein level
CHMP4B	Q9H444	Evidence at protein level
CHMP4C	Q96CF2	Evidence at protein level
CHMP5	Q9NZZ3	Evidence at protein level
CHMP6	Q96FZ7	Evidence at protein level
CHMP7	Q8WUX9	Evidence at protein level
CHN1	P15882	Evidence at protein level
CHN2	P52757	Evidence at protein level
CHORDC1	Q9UHD1	Evidence at protein level
CHP1	Q99653	Evidence at protein level
CHP2	O43745	Evidence at protein level
CHPF	Q8IZ52	Evidence at protein level
CHPF2	Q9P2E5	Evidence at protein level
CHPT1	Q8WUD6	Evidence at protein level
CHRAC1	Q9NRG0	Evidence at protein level
CHRDL2	Q6WN34	Evidence at protein level
CHRNA10	Q9GZZ6	Evidence at protein level
CHRNA5	P30532	Evidence at protein level
CHRNB1	P11230	Evidence at protein level
CHST10	O43529	Evidence at protein level
CHST11	Q9NPF2	Evidence at protein level
CHST12	Q9NRB3	Evidence at protein level
CHST14	Q8NCH0	Evidence at protein level
CHST15	Q7LFX5	Evidence at protein level
CHST3	Q7LGC8	Evidence at protein level
CHST8	Q9H2A9	Evidence at protein level
CHSY1	Q86X52	Evidence at protein level
CHSY3	Q70JA7	Evidence at protein level
CHTF18	Q8WVB6	Evidence at protein level
CHTF8	P0CG13	Evidence at protein level
CHTOP	Q9Y3Y2	Evidence at protein level
CHUK	O15111	Evidence at protein level
CHURC1	Q8WUH1	Evidence at protein level
CIAO1	O76071	Evidence at protein level
CIAO2A	Q9H5X1	Evidence at protein level
CIAO2B	Q9Y3D0	Evidence at protein level
CIAO3	Q9H6Q4	Evidence at protein level
CIAPIN1	Q6FI81	Evidence at protein level
CIB1	Q99828	Evidence at protein level
CIB2	O75838	Evidence at protein level
CIBAR1	A1XBS5	Evidence at protein level
CIC	Q96RK0	Evidence at protein level
CIITA	P33076	Evidence at protein level
CILK1	Q9UPZ9	Evidence at protein level
CINP	Q9BW66	Evidence at protein level
CIP2A	Q8TCG1	Evidence at protein level
CIPC	Q9C0C6	Evidence at protein level
CIR1	Q86X95	Evidence at protein level
CIRBP	Q14011	Evidence at protein level
CISD1	Q9NZ45	Evidence at protein level
CISD2	Q8N5K1	Evidence at protein level
CISH	Q9NSE2	Evidence at protein level
CIT	O14578	Evidence at protein level
CITED2	Q99967	Evidence at protein level
CITED4	Q96RK1	Evidence at protein level
CIZ1	Q9ULV3	Evidence at protein level
CKAP2	Q8WWK9	Evidence at protein level
CKAP2L	Q8IYA6	Evidence at protein level
CKAP4	Q07065	Evidence at protein level
CKAP5	Q14008	Evidence at protein level
CKB	P12277	Evidence at protein level
CKLF	Q9UBR5	Evidence at protein level
CKMT1A	P12532	Evidence at protein level
CKMT2	P17540	Evidence at protein level
CKS1B	P61024	Evidence at protein level
CKS2	P33552	Evidence at protein level
CLASP1	Q7Z460	Evidence at protein level
CLASP2	O75122	Evidence at protein level
CLASRP	Q8N2M8	Evidence at protein level
CLBA1	Q96F83	Evidence at protein level
CLCC1	Q96S66	Evidence at protein level
CLCF1	Q9UBD9	Evidence at protein level
CLCN2	P51788	Evidence at protein level
CLCN3	P51790	Evidence at protein level
CLCN4	P51793	Evidence at protein level
CLCN5	P51795	Evidence at protein level
CLCN6	P51797	Evidence at protein level
CLCN7	P51798	Evidence at protein level
CLCNKB	P51801	Evidence at protein level
CLDN1	O95832	Evidence at protein level
CLDN12	P56749	Evidence at protein level
CLDN15	P56746	Evidence at protein level
CLDN4	O14493	Evidence at protein level
CLDN7	O95471	Evidence at protein level
CLDND1	Q9NY35	Evidence at protein level
CLDND2	Q8NHS1	Evidence at protein level
CLEC16A	Q2KHT3	Evidence at protein level
CLEC2D	Q9UHP7	Evidence at protein level
CLGN	O14967	Evidence at protein level
CLHC1	Q8NHS4	Evidence at protein level
CLIC1	O00299	Evidence at protein level
CLIC3	O95833	Evidence at protein level
CLIC4	Q9Y696	Evidence at protein level
CLINT1	Q14677	Evidence at protein level
CLIP1	P30622	Evidence at protein level
CLIP2	Q9UDT6	Evidence at protein level
CLIP3	Q96DZ5	Evidence at protein level
CLIP4	Q8N3C7	Evidence at protein level
CLK1	P49759	Evidence at protein level
CLK2	P49760	Evidence at protein level
CLK3	P49761	Evidence at protein level
CLK4	Q9HAZ1	Evidence at protein level
CLMP	Q9H6B4	Evidence at protein level
CLN3	Q13286	Evidence at protein level
CLN5	O75503	Evidence at protein level
CLN6	Q9NWW5	Evidence at protein level
CLN8	Q9UBY8	Evidence at protein level
CLNS1A	P54105	Evidence at protein level
CLOCK	O15516	Evidence at protein level
CLP1	Q92989	Evidence at protein level
CLPB	Q9H078	Evidence at protein level
CLPP	Q16740	Evidence at protein level
CLPTM1	O96005	Evidence at protein level
CLPTM1L	Q96KA5	Evidence at protein level
CLPX	O76031	Evidence at protein level
CLSPN	Q9HAW4	Evidence at protein level
CLSTN1	O94985	Evidence at protein level
CLSTN3	Q9BQT9	Evidence at protein level
CLTA	P09496	Evidence at protein level
CLTB	P09497	Evidence at protein level
CLTC	Q00610	Evidence at protein level
CLTCL1	P53675	Evidence at protein level
CLU	P10909	Evidence at protein level
CLUAP1	Q96AJ1	Evidence at protein level
CLUH	O75153	Evidence at protein level
CLUL1	Q15846	Evidence at protein level
CLYBL	Q8N0X4	Evidence at protein level
CMAS	Q8NFW8	Evidence at protein level
CMBL	Q96DG6	Evidence at protein level
CMC1	Q7Z7K0	Evidence at protein level
CMC2	Q9NRP2	Evidence at protein level
CMC4	P56277	Evidence at protein level
CMIP	Q8IY22	Evidence at protein level
CMPK1	P30085	Evidence at protein level
CMSS1	Q9BQ75	Evidence at protein level
CMTM1	Q8IZ96	Evidence at protein level
CMTM3	Q96MX0	Evidence at protein level
CMTM4	Q8IZR5	Evidence at protein level
CMTM6	Q9NX76	Evidence at protein level
CMTM8	Q8IZV2	Evidence at protein level
CMTR1	Q8N1G2	Evidence at protein level
CMTR2	Q8IYT2	Evidence at protein level
CNBD2	Q96M20	Evidence at protein level
CNBP	P62633	Evidence at protein level
CNDP2	Q96KP4	Evidence at protein level
CNEP1R1	Q8N9A8	Evidence at protein level
CNFN	Q9BYD5	Evidence at protein level
CNGB3	Q9NQW8	Evidence at protein level
CNIH1	O95406	Evidence at protein level
CNIH4	Q9P003	Evidence at protein level
CNKSR1	Q969H4	Evidence at protein level
CNKSR3	Q6P9H4	Evidence at protein level
CNN2	Q99439	Evidence at protein level
CNN3	Q15417	Evidence at protein level
CNNM1	Q9NRU3	Evidence at protein level
CNNM2	Q9H8M5	Evidence at protein level
CNNM3	Q8NE01	Evidence at protein level
CNNM4	Q6P4Q7	Evidence at protein level
CNOT1	A5YKK6	Evidence at protein level
CNOT10	Q9H9A5	Evidence at protein level
CNOT11	Q9UKZ1	Evidence at protein level
CNOT2	Q9NZN8	Evidence at protein level
CNOT3	O75175	Evidence at protein level
CNOT4	O95628	Evidence at protein level
CNOT6	Q9ULM6	Evidence at protein level
CNOT6L	Q96LI5	Evidence at protein level
CNOT7	Q9UIV1	Evidence at protein level
CNOT8	Q9UFF9	Evidence at protein level
CNOT9	Q92600	Evidence at protein level
CNP	P09543	Evidence at protein level
CNPPD1	Q9BV87	Evidence at protein level
[truncated: 9,694 more rows]

## Sheet: HPA_THP1_protein_level
Validation proteins for THP1 cell line from HPA and having protein level evidence (THP1 11483)
Gene	Uniprot	Evidence
A4GALT	Q9NPC4	Evidence at protein level
AAAS	Q9NRG9	Evidence at protein level
AACS	Q86V21	Evidence at protein level
AADAT	Q8N5Z0	Evidence at protein level
AAGAB	Q6PD74	Evidence at protein level
AAK1	Q2M2I8	Evidence at protein level
AAMDC	Q9H7C9	Evidence at protein level
AAMP	Q13685	Evidence at protein level
AAR2	Q9Y312	Evidence at protein level
AARS1	P49588	Evidence at protein level
AARS2	Q5JTZ9	Evidence at protein level
AARSD1	Q9BTE6	Evidence at protein level
AASDH	Q4L235	Evidence at protein level
AASDHPPT	Q9NRN7	Evidence at protein level
AATF	Q9NY61	Evidence at protein level
AATK	Q6ZMQ8	Evidence at protein level
ABAT	P80404	Evidence at protein level
ABCA1	O95477	Evidence at protein level
ABCA2	Q9BZC7	Evidence at protein level
ABCA3	Q99758	Evidence at protein level
ABCA5	Q8WWZ7	Evidence at protein level
ABCA7	Q8IZY2	Evidence at protein level
ABCB10	Q9NRK6	Evidence at protein level
ABCB7	O75027	Evidence at protein level
ABCB8	Q9NUT2	Evidence at protein level
ABCB9	Q9NP78	Evidence at protein level
ABCC10	Q5T3U5	Evidence at protein level
ABCC4	O15439	Evidence at protein level
ABCC5	O15440	Evidence at protein level
ABCC6	O95255	Evidence at protein level
ABCD1	P33897	Evidence at protein level
ABCD3	P28288	Evidence at protein level
ABCD4	O14678	Evidence at protein level
ABCE1	P61221	Evidence at protein level
ABCF1	Q8NE71	Evidence at protein level
ABCF2	Q9UG63	Evidence at protein level
ABCF3	Q9NUQ8	Evidence at protein level
ABHD10	Q9NUJ1	Evidence at protein level
ABHD11	Q8NFV4	Evidence at protein level
ABHD12	Q8N2K0	Evidence at protein level
ABHD13	Q7L211	Evidence at protein level
ABHD14A	Q9BUJ0	Evidence at protein level
ABHD14B	Q96IU4	Evidence at protein level
ABHD15	Q6UXT9	Evidence at protein level
ABHD17A	Q96GS6	Evidence at protein level
ABHD17B	Q5VST6	Evidence at protein level
ABHD17C	Q6PCB6	Evidence at protein level
ABHD18	Q0P651	Evidence at protein level
ABHD2	P08910	Evidence at protein level
ABHD3	Q8WU67	Evidence at protein level
ABHD4	Q8TB40	Evidence at protein level
ABHD5	Q8WTS1	Evidence at protein level
ABHD6	Q9BV23	Evidence at protein level
ABHD8	Q96I13	Evidence at protein level
ABI1	Q8IZP0	Evidence at protein level
ABI2	Q9NYB9	Evidence at protein level
ABITRAM	Q9NX38	Evidence at protein level
ABL1	P00519	Evidence at protein level
ABL2	P42684	Evidence at protein level
ABR	Q12979	Evidence at protein level
ABRACL	Q9P1F3	Evidence at protein level
ABRAXAS1	Q6UWZ7	Evidence at protein level
ABRAXAS2	Q15018	Evidence at protein level
ABT1	Q9ULW3	Evidence at protein level
ABTB1	Q969K4	Evidence at protein level
ABTB2	Q8N961	Evidence at protein level
AC093323.1	B2RBV5	Evidence at protein level
ACAA1	P09110	Evidence at protein level
ACAA2	P42765	Evidence at protein level
ACACA	Q13085	Evidence at protein level
ACACB	O00763	Evidence at protein level
ACAD10	Q6JQN1	Evidence at protein level
ACAD11	Q709F0	Evidence at protein level
ACAD8	Q9UKU7	Evidence at protein level
ACAD9	Q9H845	Evidence at protein level
ACADM	P11310	Evidence at protein level
ACADS	P16219	Evidence at protein level
ACADSB	P45954	Evidence at protein level
ACADVL	P49748	Evidence at protein level
ACAP1	Q15027	Evidence at protein level
ACAP2	Q15057	Evidence at protein level
ACAP3	Q96P50	Evidence at protein level
ACAT1	P24752	Evidence at protein level
ACAT2	Q9BWD1	Evidence at protein level
ACBD3	Q9H3P7	Evidence at protein level
ACBD4	Q8NC06	Evidence at protein level
ACBD5	Q5T8D3	Evidence at protein level
ACBD6	Q9BR61	Evidence at protein level
ACCS	Q96QU6	Evidence at protein level
ACD	Q96AP0	Evidence at protein level
ACER2	Q5QJU3	Evidence at protein level
ACER3	Q9NUN7	Evidence at protein level
ACIN1	Q9UKV3	Evidence at protein level
ACLY	P53396	Evidence at protein level
ACO1	P21399	Evidence at protein level
ACO2	Q99798	Evidence at protein level
ACOT1	Q86TX2	Evidence at protein level
ACOT11	Q8WXI4	Evidence at protein level
ACOT13	Q9NPJ3	Evidence at protein level
ACOT2	P49753	Evidence at protein level
ACOT4	Q8N9L9	Evidence at protein level
ACOT7	O00154	Evidence at protein level
ACOT8	O14734	Evidence at protein level
ACOT9	Q9Y305	Evidence at protein level
ACOX1	Q15067	Evidence at protein level
ACOX3	O15254	Evidence at protein level
ACOXL	Q9NUZ1	Evidence at protein level
ACP1	P24666	Evidence at protein level
ACP2	P11117	Evidence at protein level
ACP3	P15309	Evidence at protein level
ACP6	Q9NPH0	Evidence at protein level
ACRBP	Q8NEB7	Evidence at protein level
ACSF2	Q96CM8	Evidence at protein level
ACSF3	Q4G176	Evidence at protein level
ACSL1	P33121	Evidence at protein level
ACSL3	O95573	Evidence at protein level
ACSL4	O60488	Evidence at protein level
ACSL5	Q9ULC5	Evidence at protein level
ACSS1	Q9NUB1	Evidence at protein level
ACSS2	Q9NR19	Evidence at protein level
ACTA2	P62736	Evidence at protein level
ACTB	P60709	Evidence at protein level
ACTG1	P63261	Evidence at protein level
ACTL6A	O96019	Evidence at protein level
ACTN1	P12814	Evidence at protein level
ACTN4	O43707	Evidence at protein level
ACTR10	Q9NZ32	Evidence at protein level
ACTR1A	P61163	Evidence at protein level
ACTR1B	P42025	Evidence at protein level
ACTR2	P61160	Evidence at protein level
ACTR3	P61158	Evidence at protein level
ACTR3B	Q9P1U1	Evidence at protein level
ACTR5	Q9H9F9	Evidence at protein level
ACTR6	Q9GZN1	Evidence at protein level
ACTR8	Q9H981	Evidence at protein level
ACTRT3	Q9BYD9	Evidence at protein level
ACVR1	Q04771	Evidence at protein level
ACVR1B	P36896	Evidence at protein level
ACVR2A	P27037	Evidence at protein level
ACVR2B	Q13705	Evidence at protein level
ACVRL1	P37023	Evidence at protein level
ACY1	Q03154	Evidence at protein level
ACY3	Q96HD9	Evidence at protein level
ACYP1	P07311	Evidence at protein level
ACYP2	P14621	Evidence at protein level
ADA	P00813	Evidence at protein level
ADA2	Q9NZK5	Evidence at protein level
ADAL	Q6DHV7	Evidence at protein level
ADAM10	O14672	Evidence at protein level
ADAM15	Q13444	Evidence at protein level
ADAM17	P78536	Evidence at protein level
ADAM8	P78325	Evidence at protein level
ADAM9	Q13443	Evidence at protein level
ADAMTS1	Q9UHI8	Evidence at protein level
ADAMTS2	O95450	Evidence at protein level
ADAMTSL4	Q6UY14	Evidence at protein level
ADAP1	O75689	Evidence at protein level
ADAP2	Q9NPF8	Evidence at protein level
ADAR	P55265	Evidence at protein level
ADARB1	P78563	Evidence at protein level
ADAT1	Q9BUB4	Evidence at protein level
ADAT2	Q7Z6V5	Evidence at protein level
ADCK1	Q86TW2	Evidence at protein level
ADCK2	Q7Z695	Evidence at protein level
ADCK5	Q3MIX3	Evidence at protein level
ADCY1	Q08828	Evidence at protein level
ADCY3	O60266	Evidence at protein level
ADCY6	O43306	Evidence at protein level
ADCY7	P51828	Evidence at protein level
ADCY9	O60503	Evidence at protein level
ADD1	P35611	Evidence at protein level
ADD2	P35612	Evidence at protein level
ADD3	Q9UEY8	Evidence at protein level
ADGRA2	Q96PE1	Evidence at protein level
ADGRA3	Q8IWK6	Evidence at protein level
ADGRE1	Q14246	Evidence at protein level
ADGRE2	Q9UHX3	Evidence at protein level
ADGRE5	P48960	Evidence at protein level
ADGRG5	Q8IZF4	Evidence at protein level
ADGRL1	O94910	Evidence at protein level
ADGRL2	O95490	Evidence at protein level
ADGRL3	Q9HAR2	Evidence at protein level
ADH5	P11766	Evidence at protein level
ADI1	Q9BV57	Evidence at protein level
ADIPOR1	Q96A54	Evidence at protein level
ADIPOR2	Q86V24	Evidence at protein level
ADIRF	Q15847	Evidence at protein level
ADK	P55263	Evidence at protein level
ADM2	Q7Z4H4	Evidence at protein level
ADNP	Q9H2P0	Evidence at protein level
ADNP2	Q6IQ32	Evidence at protein level
ADO	Q96SZ5	Evidence at protein level
ADORA1	P30542	Evidence at protein level
ADORA2A	P29274	Evidence at protein level
ADORA2B	P29275	Evidence at protein level
ADPGK	Q9BRR6	Evidence at protein level
ADPRH	P54922	Evidence at protein level
ADPRM	Q3LIE5	Evidence at protein level
ADPRS	Q9NX46	Evidence at protein level
ADRB1	P08588	Evidence at protein level
ADRB2	P07550	Evidence at protein level
ADRM1	Q16186	Evidence at protein level
ADSL	P30566	Evidence at protein level
ADSS1	Q8N142	Evidence at protein level
ADSS2	P30520	Evidence at protein level
AEBP1	Q8IUX7	Evidence at protein level
AEBP2	Q6ZN18	Evidence at protein level
AEN	Q8WTP8	Evidence at protein level
AFDN	P55196	Evidence at protein level
AFF1	P51825	Evidence at protein level
AFF2	P51816	Evidence at protein level
AFF3	P51826	Evidence at protein level
AFF4	Q9UHB7	Evidence at protein level
AFG1L	Q8WV93	Evidence at protein level
AFG3L2	Q9Y4W6	Evidence at protein level
AFMID	Q63HM1	Evidence at protein level
AFTPH	Q6ULP2	Evidence at protein level
AGA	P20933	Evidence at protein level
AGAP1	Q9UPQ3	Evidence at protein level
AGAP2	Q99490	Evidence at protein level
AGAP3	Q96P47	Evidence at protein level
AGBL5	Q8NDL9	Evidence at protein level
AGFG1	P52594	Evidence at protein level
AGFG2	O95081	Evidence at protein level
AGGF1	Q8N302	Evidence at protein level
AGK	Q53H12	Evidence at protein level
AGL	P35573	Evidence at protein level
AGMAT	Q9BSE5	Evidence at protein level
AGO1	Q9UL18	Evidence at protein level
AGO2	Q9UKV8	Evidence at protein level
AGO3	Q9H9G7	Evidence at protein level
AGO4	Q9HCK5	Evidence at protein level
AGPAT2	O15120	Evidence at protein level
AGPAT3	Q9NRZ7	Evidence at protein level
AGPAT4	Q9NRZ5	Evidence at protein level
AGPAT5	Q9NUQ2	Evidence at protein level
AGPS	O00116	Evidence at protein level
AGRN	O00468	Evidence at protein level
AGT	P01019	Evidence at protein level
AGTPBP1	Q9UPW5	Evidence at protein level
AGTRAP	Q6RW13	Evidence at protein level
AHCTF1	Q8WYP5	Evidence at protein level
AHCY	P23526	Evidence at protein level
AHCYL1	O43865	Evidence at protein level
AHCYL2	Q96HN2	Evidence at protein level
AHDC1	Q5TGY3	Evidence at protein level
AHI1	Q8N157	Evidence at protein level
AHNAK	Q09666	Evidence at protein level
AHR	P35869	Evidence at protein level
AHRR	A9YTQ3	Evidence at protein level
AHSA1	O95433	Evidence at protein level
AIDA	Q96BJ3	Evidence at protein level
AIF1	P55008	Evidence at protein level
AIFM1	O95831	Evidence at protein level
AIFM2	Q9BRQ8	Evidence at protein level
AIFM3	Q96NN9	Evidence at protein level
AIG1	Q9NVV5	Evidence at protein level
AIMP1	Q12904	Evidence at protein level
AIMP2	Q13155	Evidence at protein level
AIP	O00170	Evidence at protein level
AJAP1	Q9UKB5	Evidence at protein level
AJM1	C9J069	Evidence at protein level
AJUBA	Q96IF1	Evidence at protein level
AK1	P00568	Evidence at protein level
AK2	P54819	Evidence at protein level
AK3	Q9UIJ7	Evidence at protein level
AK4	P27144	Evidence at protein level
AK6	Q9Y3D8	Evidence at protein level
AK9	Q5TCS8	Evidence at protein level
AKAP1	Q92667	Evidence at protein level
AKAP10	O43572	Evidence at protein level
AKAP11	Q9UKA4	Evidence at protein level
AKAP13	Q12802	Evidence at protein level
AKAP17A	Q02040	Evidence at protein level
AKAP7	O43687, Q9P0M2	Evidence at protein level
AKAP8	O43823	Evidence at protein level
AKAP8L	Q9ULX6	Evidence at protein level
AKAP9	Q99996	Evidence at protein level
AKIP1	Q9NQ31	Evidence at protein level
AKIRIN1	Q9H9L7	Evidence at protein level
AKIRIN2	Q53H80	Evidence at protein level
AKNA	Q7Z591	Evidence at protein level
AKR1A1	P14550	Evidence at protein level
AKR1B1	P15121	Evidence at protein level
AKR1C1	Q04828	Evidence at protein level
AKR1C2	P52895	Evidence at protein level
AKR1E2	Q96JD6	Evidence at protein level
AKR7A2	O43488	Evidence at protein level
AKT1	P31749	Evidence at protein level
AKT1S1	Q96B36	Evidence at protein level
AKT2	P31751	Evidence at protein level
AKT3	Q9Y243	Evidence at protein level
AKTIP	Q9H8T0	Evidence at protein level
ALAD	P13716	Evidence at protein level
ALAS1	P13196	Evidence at protein level
ALCAM	Q13740	Evidence at protein level
ALDH16A1	Q8IZ83	Evidence at protein level
ALDH18A1	P54886	Evidence at protein level
ALDH1A3	P47895	Evidence at protein level
ALDH1B1	P30837	Evidence at protein level
ALDH1L2	Q3SY69	Evidence at protein level
ALDH2	P05091	Evidence at protein level
ALDH3A2	P51648	Evidence at protein level
ALDH3B1	P43353	Evidence at protein level
ALDH4A1	P30038	Evidence at protein level
ALDH5A1	P51649	Evidence at protein level
ALDH6A1	Q02252	Evidence at protein level
ALDH7A1	P49419	Evidence at protein level
ALDH9A1	P49189	Evidence at protein level
ALDOA	P04075	Evidence at protein level
ALDOC	P09972	Evidence at protein level
ALG1	Q9BT22	Evidence at protein level
ALG10	Q5BKT4	Evidence at protein level
ALG10B	Q5I7T1	Evidence at protein level
ALG11	Q2TAA5	Evidence at protein level
ALG12	Q9BV10	Evidence at protein level
ALG13	Q9NP73	Evidence at protein level
ALG14	Q96F25	Evidence at protein level
ALG2	Q9H553	Evidence at protein level
ALG3	Q92685	Evidence at protein level
ALG5	Q9Y673	Evidence at protein level
ALG6	Q9Y672	Evidence at protein level
ALG8	Q9BVK2	Evidence at protein level
ALG9	Q9H6U8	Evidence at protein level
ALKBH1	Q13686	Evidence at protein level
ALKBH2	Q6NS38	Evidence at protein level
ALKBH3	Q96Q83	Evidence at protein level
ALKBH4	Q9NXW9	Evidence at protein level
ALKBH5	Q6P6C2	Evidence at protein level
ALKBH6	Q3KRA9	Evidence at protein level
ALKBH7	Q9BT30	Evidence at protein level
ALKBH8	Q96BT7	Evidence at protein level
ALMS1	Q8TCU4	Evidence at protein level
ALOX12	P18054	Evidence at protein level
ALOX5AP	P20292	Evidence at protein level
ALPK1	Q96QP1	Evidence at protein level
ALPK3	Q96L96	Evidence at protein level
ALS2	Q96Q42	Evidence at protein level
ALX1	Q15699	Evidence at protein level
ALX3	O95076	Evidence at protein level
AMACR	Q9UHK6	Evidence at protein level
AMBRA1	Q9C0C7	Evidence at protein level
AMD1	P17707	Evidence at protein level
AMDHD1	Q96NU7	Evidence at protein level
AMDHD2	Q9Y303	Evidence at protein level
AMER1	Q5JTC6	Evidence at protein level
AMFR	Q9UKV5	Evidence at protein level
AMIGO1	Q86WK6	Evidence at protein level
AMIGO2	Q86SJ2	Evidence at protein level
AMMECR1	Q9Y4X0	Evidence at protein level
AMMECR1L	Q6DCA0	Evidence at protein level
AMN	Q9BXJ7	Evidence at protein level
AMN1	Q8IY45	Evidence at protein level
AMOTL1	Q8IY63	Evidence at protein level
AMPD2	Q01433	Evidence at protein level
AMPD3	Q01432	Evidence at protein level
AMY2B	P19961	Evidence at protein level
AMZ2	Q86W34	Evidence at protein level
ANAPC1	Q9H1A4	Evidence at protein level
ANAPC10	Q9UM13	Evidence at protein level
ANAPC11	Q9NYG5	Evidence at protein level
ANAPC13	Q9BS18	Evidence at protein level
ANAPC15	P60006	Evidence at protein level
ANAPC16	Q96DE5	Evidence at protein level
ANAPC2	Q9UJX6	Evidence at protein level
ANAPC4	Q9UJX5	Evidence at protein level
ANAPC5	Q9UJX4	Evidence at protein level
ANAPC7	Q9UJX3	Evidence at protein level
ANGEL1	Q9UNK9	Evidence at protein level
ANGEL2	Q5VTE6	Evidence at protein level
ANGPTL6	Q8NI99	Evidence at protein level
ANK1	P16157	Evidence at protein level
ANK2	Q01484	Evidence at protein level
ANKDD1A	Q495B1	Evidence at protein level
ANKFY1	Q9P2R3	Evidence at protein level
ANKH	Q9HCJ1	Evidence at protein level
ANKHD1	Q8IWZ3	Evidence at protein level
ANKIB1	Q9P2G1	Evidence at protein level
ANKLE1	Q8NAG6	Evidence at protein level
ANKLE2	Q86XL3	Evidence at protein level
ANKMY1	Q9P2S6	Evidence at protein level
ANKMY2	Q8IV38	Evidence at protein level
ANKRA2	Q9H9E1	Evidence at protein level
ANKRD1	Q15327	Evidence at protein level
ANKRD10	Q9NXR5	Evidence at protein level
ANKRD11	Q6UB99	Evidence at protein level
ANKRD12	Q6UB98	Evidence at protein level
ANKRD13A	Q8IZ07	Evidence at protein level
ANKRD13B	Q86YJ7	Evidence at protein level
ANKRD13C	Q8N6S4	Evidence at protein level
ANKRD13D	Q6ZTN6	Evidence at protein level
ANKRD16	Q6P6B7	Evidence at protein level
ANKRD17	O75179	Evidence at protein level
ANKRD18A	Q8IVF6	Evidence at protein level
ANKRD18B	A2A2Z9	Evidence at protein level
ANKRD22	Q5VYY1	Evidence at protein level
ANKRD26	Q9UPS8	Evidence at protein level
ANKRD27	Q96NW4	Evidence at protein level
ANKRD28	O15084	Evidence at protein level
ANKRD33B	A6NCL7	Evidence at protein level
ANKRD35	Q8N283	Evidence at protein level
ANKRD36	A6QL64	Evidence at protein level
ANKRD36B	Q8N2N9	Evidence at protein level
ANKRD36C	Q5JPF3	Evidence at protein level
ANKRD37	Q7Z713	Evidence at protein level
ANKRD39	Q53RE8	Evidence at protein level
ANKRD40	Q6AI12	Evidence at protein level
ANKRD42	Q8N9B4	Evidence at protein level
ANKRD44	Q8N8A2	Evidence at protein level
ANKRD46	Q86W74	Evidence at protein level
ANKRD49	Q8WVL7	Evidence at protein level
ANKRD50	Q9ULJ7	Evidence at protein level
ANKRD52	Q8NB46	Evidence at protein level
ANKRD54	Q6NXT1	Evidence at protein level
ANKRD55	Q3KP44	Evidence at protein level
ANKRD6	Q9Y2G4	Evidence at protein level
ANKRD63	C9JTQ0	Evidence at protein level
ANKRD7	Q92527	Evidence at protein level
ANKRD9	Q96BM1	Evidence at protein level
ANKS1A	Q92625	Evidence at protein level
ANKS3	Q6ZW76	Evidence at protein level
ANKS6	Q68DC2	Evidence at protein level
ANKZF1	Q9H8Y5	Evidence at protein level
ANLN	Q9NQW6	Evidence at protein level
ANO10	Q9NW15	Evidence at protein level
ANO5	Q75V66	Evidence at protein level
ANO6	Q4KMQ2	Evidence at protein level
ANO8	Q9HCE9	Evidence at protein level
ANOS1	P23352	Evidence at protein level
ANP32A	P39687	Evidence at protein level
ANP32B	Q92688	Evidence at protein level
ANP32E	Q9BTT0	Evidence at protein level
ANPEP	P15144	Evidence at protein level
ANTKMT	Q9BQD7	Evidence at protein level
ANTXR1	Q9H6X2	Evidence at protein level
ANTXR2	P58335	Evidence at protein level
ANXA1	P04083	Evidence at protein level
ANXA11	P50995	Evidence at protein level
ANXA2	P07355	Evidence at protein level
ANXA2R	Q3ZCQ2	Evidence at protein level
ANXA3	P12429	Evidence at protein level
ANXA4	P09525	Evidence at protein level
ANXA5	P08758	Evidence at protein level
ANXA6	P08133	Evidence at protein level
ANXA7	P20073	Evidence at protein level
ANXA8	P13928	Evidence at protein level
ANXA9	O76027	Evidence at protein level
AOAH	P28039	Evidence at protein level
AOC1	P19801	Evidence at protein level
AOPEP	Q8N6M6	Evidence at protein level
AP002495.1	Q6ZNB5	Evidence at protein level
AP1AR	Q63HQ0	Evidence at protein level
AP1B1	Q10567	Evidence at protein level
AP1G1	O43747	Evidence at protein level
AP1G2	O75843	Evidence at protein level
AP1M1	Q9BXS5	Evidence at protein level
AP1S1	P61966	Evidence at protein level
AP1S2	P56377	Evidence at protein level
AP1S3	Q96PC3	Evidence at protein level
AP2A1	O95782	Evidence at protein level
AP2B1	P63010	Evidence at protein level
AP2M1	Q96CW1	Evidence at protein level
AP2S1	P53680	Evidence at protein level
AP3B1	O00203	Evidence at protein level
AP3B2	Q13367	Evidence at protein level
AP3D1	O14617	Evidence at protein level
AP3M1	Q9Y2T2	Evidence at protein level
AP3M2	P53677	Evidence at protein level
AP3S1	Q92572	Evidence at protein level
AP3S2	P59780	Evidence at protein level
AP4B1	Q9Y6B7	Evidence at protein level
AP4E1	Q9UPM8	Evidence at protein level
AP4M1	O00189	Evidence at protein level
AP4S1	Q9Y587	Evidence at protein level
AP5B1	Q2VPB7	Evidence at protein level
AP5M1	Q9H0R1	Evidence at protein level
AP5S1	Q9NUS5	Evidence at protein level
AP5Z1	O43299	Evidence at protein level
APAF1	O14727	Evidence at protein level
APBA2	Q99767	Evidence at protein level
APBA3	O96018	Evidence at protein level
APBB1	O00213	Evidence at protein level
APBB1IP	Q7Z5R6	Evidence at protein level
APBB2	Q92870	Evidence at protein level
APBB3	O95704	Evidence at protein level
APC	P25054	Evidence at protein level
APEH	P13798	Evidence at protein level
APEX1	P27695	Evidence at protein level
APEX2	Q9UBZ4	Evidence at protein level
APH1A	Q96BI3	Evidence at protein level
APH1B	Q8WW43	Evidence at protein level
API5	Q9BZZ5	Evidence at protein level
APIP	Q96GX9	Evidence at protein level
APLP1	P51693	Evidence at protein level
APLP2	Q06481	Evidence at protein level
APMAP	Q9HDC9	Evidence at protein level
APOBEC3B	Q9UH17	Evidence at protein level
APOBEC3C	Q9NRW3	Evidence at protein level
APOBEC3F	Q8IUX4	Evidence at protein level
APOBEC3G	Q9HC16	Evidence at protein level
APOBR	Q0VD83	Evidence at protein level
APOC1	P02654	Evidence at protein level
APOC2	P02655	Evidence at protein level
APOE	P02649	Evidence at protein level
APOL1	O14791	Evidence at protein level
APOL2	Q9BQE5	Evidence at protein level
APOL3	O95236	Evidence at protein level
APOL6	Q9BWW8	Evidence at protein level
APOLD1	Q96LR9	Evidence at protein level
APOM	O95445	Evidence at protein level
APOO	Q9BUR5	Evidence at protein level
APOOL	Q6UXV4	Evidence at protein level
APP	P05067	Evidence at protein level
APPBP2	Q92624	Evidence at protein level
APPL1	Q9UKG1	Evidence at protein level
APPL2	Q8NEU8	Evidence at protein level
APRT	P07741	Evidence at protein level
APTX	Q7Z2E3	Evidence at protein level
AQP3	Q92482	Evidence at protein level
AQR	O60306	Evidence at protein level
AR	P10275	Evidence at protein level
ARAF	P10398	Evidence at protein level
ARAP1	Q96P48	Evidence at protein level
ARAP2	Q8WZ64	Evidence at protein level
ARAP3	Q8WWN8	Evidence at protein level
ARCN1	P48444	Evidence at protein level
AREL1	O15033	Evidence at protein level
ARF1	P84077	Evidence at protein level
ARF3	P61204	Evidence at protein level
ARF4	P18085	Evidence at protein level
ARF5	P84085	Evidence at protein level
ARF6	P62330	Evidence at protein level
ARFGAP1	Q8N6T3	Evidence at protein level
ARFGAP2	Q8N6H7	Evidence at protein level
ARFGAP3	Q9NP61	Evidence at protein level
ARFGEF1	Q9Y6D6	Evidence at protein level
ARFGEF2	Q9Y6D5	Evidence at protein level
ARFIP1	P53367	Evidence at protein level
ARFIP2	P53365	Evidence at protein level
ARFRP1	Q13795	Evidence at protein level
ARG2	P78540	Evidence at protein level
ARGLU1	Q9NWB6	Evidence at protein level
ARHGAP1	Q07960	Evidence at protein level
ARHGAP11A	Q6P4F7	Evidence at protein level
ARHGAP11B	Q3KRB8	Evidence at protein level
ARHGAP12	Q8IWW6	Evidence at protein level
ARHGAP15	Q53QZ3	Evidence at protein level
ARHGAP17	Q68EM7	Evidence at protein level
ARHGAP18	Q8N392	Evidence at protein level
ARHGAP19	Q14CB8	Evidence at protein level
ARHGAP21	Q5T5U3	Evidence at protein level
ARHGAP23	Q9P227	Evidence at protein level
ARHGAP25	P42331	Evidence at protein level
ARHGAP26	Q9UNA1	Evidence at protein level
ARHGAP27	Q6ZUM4	Evidence at protein level
ARHGAP30	Q7Z6I6	Evidence at protein level
ARHGAP32	A7KAX9	Evidence at protein level
ARHGAP33	O14559	Evidence at protein level
ARHGAP35	Q9NRY4	Evidence at protein level
ARHGAP39	Q9C0H5	Evidence at protein level
ARHGAP4	P98171	Evidence at protein level
ARHGAP42	A6NI28	Evidence at protein level
ARHGAP44	Q17R89	Evidence at protein level
ARHGAP45	Q92619	Evidence at protein level
ARHGAP5	Q13017	Evidence at protein level
ARHGAP9	Q9BRR9	Evidence at protein level
ARHGDIA	P52565	Evidence at protein level
ARHGDIB	P52566	Evidence at protein level
ARHGEF1	Q92888	Evidence at protein level
ARHGEF10	O15013	Evidence at protein level
ARHGEF10L	Q9HCE6	Evidence at protein level
ARHGEF11	O15085	Evidence at protein level
ARHGEF12	Q9NZN5	Evidence at protein level
ARHGEF17	Q96PE2	Evidence at protein level
ARHGEF18	Q6ZSZ5	Evidence at protein level
ARHGEF19	Q8IW93	Evidence at protein level
ARHGEF2	Q92974	Evidence at protein level
ARHGEF25	Q86VW2	Evidence at protein level
ARHGEF3	Q9NR81	Evidence at protein level
ARHGEF39	Q8N4T4	Evidence at protein level
ARHGEF40	Q8TER5	Evidence at protein level
ARHGEF6	Q15052	Evidence at protein level
ARHGEF7	Q14155	Evidence at protein level
ARHGEF9	O43307	Evidence at protein level
ARID1A	O14497	Evidence at protein level
ARID1B	Q8NFD5	Evidence at protein level
ARID2	Q68CP9	Evidence at protein level
ARID3A	Q99856	Evidence at protein level
ARID3B	Q8IVW6	Evidence at protein level
ARID4A	P29374	Evidence at protein level
ARID4B	Q4LE39	Evidence at protein level
ARID5A	Q03989	Evidence at protein level
ARIH1	Q9Y4X5	Evidence at protein level
ARIH2	O95376	Evidence at protein level
ARL1	P40616	Evidence at protein level
ARL10	Q8N8L6	Evidence at protein level
ARL11	Q969Q4	Evidence at protein level
ARL13B	Q3SXY8	Evidence at protein level
ARL14EP	Q8N8R7	Evidence at protein level
ARL15	Q9NXU5	Evidence at protein level
ARL17A	Q8IVW1	Evidence at protein level
ARL2	P36404	Evidence at protein level
ARL2BP	Q9Y2Y0	Evidence at protein level
ARL3	P36405	Evidence at protein level
ARL4A	P40617	Evidence at protein level
ARL4C	P56559	Evidence at protein level
ARL4D	P49703	Evidence at protein level
ARL5A	Q9Y689	Evidence at protein level
ARL5B	Q96KC2	Evidence at protein level
ARL6	Q9H0F7	Evidence at protein level
ARL6IP1	Q15041	Evidence at protein level
ARL6IP4	Q66PJ3	Evidence at protein level
ARL6IP5	O75915	Evidence at protein level
ARL6IP6	Q8N6S5	Evidence at protein level
ARL8A	Q96BM9	Evidence at protein level
ARL8B	Q9NVJ2	Evidence at protein level
ARMC1	Q9NVT9	Evidence at protein level
ARMC10	Q8N2F6	Evidence at protein level
ARMC2	Q8NEN0	Evidence at protein level
ARMC4	Q5T2S8	Evidence at protein level
ARMC5	Q96C12	Evidence at protein level
ARMC6	Q6NXE6	Evidence at protein level
ARMC7	Q9H6L4	Evidence at protein level
ARMC8	Q8IUR7	Evidence at protein level
ARMC9	Q7Z3E5	Evidence at protein level
ARMCX1	Q9P291	Evidence at protein level
ARMCX3	Q9UH62	Evidence at protein level
ARMCX4	Q5H9R4	Evidence at protein level
ARMCX5	Q6P1M9	Evidence at protein level
ARMCX6	Q7L4S7	Evidence at protein level
ARMH1	Q6PIY5	Evidence at protein level
ARMH3	Q5T2E6	Evidence at protein level
ARMT1	Q9H993	Evidence at protein level
ARNT	P27540	Evidence at protein level
ARNTL	O00327	Evidence at protein level
ARNTL2	Q8WYA1	Evidence at protein level
ARPC1A	Q92747	Evidence at protein level
ARPC1B	O15143	Evidence at protein level
ARPC2	O15144	Evidence at protein level
ARPC3	O15145	Evidence at protein level
ARPC4	P59998	Evidence at protein level
ARPC5	O15511	Evidence at protein level
ARPC5L	Q9BPX5	Evidence at protein level
ARPIN	Q7Z6K5	Evidence at protein level
ARPP19	P56211	Evidence at protein level
ARRB1	P49407	Evidence at protein level
ARRB2	P32121	Evidence at protein level
ARRDC1	Q8N5I2	Evidence at protein level
ARRDC2	Q8TBH0	Evidence at protein level
ARRDC3	Q96B67	Evidence at protein level
ARRDC4	Q8NCT1	Evidence at protein level
ARSA	P15289	Evidence at protein level
ARSB	P15848	Evidence at protein level
ARSD	P51689	Evidence at protein level
ARSG	Q96EG1	Evidence at protein level
ARSK	Q6UWY0	Evidence at protein level
ARTN	Q5T4W7	Evidence at protein level
ARV1	Q9H2C2	Evidence at protein level
ARX	Q96QS3	Evidence at protein level
ASAH1	Q13510	Evidence at protein level
ASAH2B	P0C7U1	Evidence at protein level
ASAP1	Q9ULH1	Evidence at protein level
ASAP2	O43150	Evidence at protein level
ASB1	Q9Y576	Evidence at protein level
ASB12	Q8WXK4	Evidence at protein level
ASB13	Q8WXK3	Evidence at protein level
ASB16	Q96NS5	Evidence at protein level
ASB2	Q96Q27	Evidence at protein level
ASB3	Q9Y575	Evidence at protein level
ASB6	Q9NWX5	Evidence at protein level
ASB7	Q9H672	Evidence at protein level
ASB8	Q9H765	Evidence at protein level
ASCC1	Q8N9N2	Evidence at protein level
ASCC2	Q9H1I8	Evidence at protein level
ASCC3	Q8N3C0	Evidence at protein level
ASCL2	Q99929	Evidence at protein level
ASDURF	L0R819	Evidence at protein level
ASF1A	Q9Y294	Evidence at protein level
ASF1B	Q9NVP2	Evidence at protein level
ASGR2	P07307	Evidence at protein level
ASH1L	Q9NR48	Evidence at protein level
ASH2L	Q9UBL3	Evidence at protein level
ASIC1	P78348	Evidence at protein level
ASL	P04424	Evidence at protein level
ASMTL	O95671	Evidence at protein level
ASNS	P08243	Evidence at protein level
ASNSD1	Q9NWL6	Evidence at protein level
ASPH	Q12797	Evidence at protein level
ASPHD1	Q5U4P2	Evidence at protein level
ASPHD2	Q6ICH7	Evidence at protein level
ASPM	Q8IZT6	Evidence at protein level
ASPSCR1	Q9BZE9	Evidence at protein level
ASRGL1	Q7L266	Evidence at protein level
ASS1	P00966	Evidence at protein level
ASTE1	Q2TB18	Evidence at protein level
ASTN2	O75129	Evidence at protein level
ASXL1	Q8IXJ9	Evidence at protein level
ASXL2	Q76L83	Evidence at protein level
ATAD1	Q8NBU5	Evidence at protein level
ATAD2	Q6PL18	Evidence at protein level
ATAD2B	Q9ULI0	Evidence at protein level
ATAD3A	Q9NVI7	Evidence at protein level
ATAD3B	Q5T9A4	Evidence at protein level
ATAD5	Q96QE3	Evidence at protein level
ATE1	O95260	Evidence at protein level
ATF1	P18846	Evidence at protein level
ATF2	P15336	Evidence at protein level
ATF3	P18847	Evidence at protein level
ATF4	P18848	Evidence at protein level
ATF5	Q9Y2D1	Evidence at protein level
ATF6	P18850	Evidence at protein level
ATF6B	Q99941	Evidence at protein level
ATF7	P17544	Evidence at protein level
ATF7IP	Q6VMQ6	Evidence at protein level
ATF7IP2	Q5U623	Evidence at protein level
ATG10	Q9H0Y0	Evidence at protein level
ATG101	Q9BSB4	Evidence at protein level
ATG12	O94817	Evidence at protein level
ATG13	O75143	Evidence at protein level
ATG14	Q6ZNE5	Evidence at protein level
ATG16L1	Q676U5	Evidence at protein level
ATG16L2	Q8NAA4	Evidence at protein level
ATG2A	Q2TAZ0	Evidence at protein level
ATG2B	Q96BY7	Evidence at protein level
ATG3	Q9NT62	Evidence at protein level
ATG4A	Q8WYN0	Evidence at protein level
ATG4B	Q9Y4P1	Evidence at protein level
ATG4C	Q96DT6	Evidence at protein level
ATG4D	Q86TL0	Evidence at protein level
ATG5	Q9H1Y0	Evidence at protein level
ATG7	O95352	Evidence at protein level
ATG9A	Q7Z3C6	Evidence at protein level
ATIC	P31939	Evidence at protein level
ATL1	Q8WXF7	Evidence at protein level
ATL2	Q8NHH9	Evidence at protein level
ATL3	Q6DD88	Evidence at protein level
ATM	Q13315	Evidence at protein level
ATMIN	O43313	Evidence at protein level
ATN1	P54259	Evidence at protein level
ATOX1	O00244	Evidence at protein level
ATP10A	O60312	Evidence at protein level
ATP10D	Q9P241	Evidence at protein level
ATP11A	P98196	Evidence at protein level
ATP11B	Q9Y2G3	Evidence at protein level
ATP11C	Q8NB49	Evidence at protein level
ATP13A1	Q9HD20	Evidence at protein level
ATP13A2	Q9NQ11	Evidence at protein level
ATP13A3	Q9H7F0	Evidence at protein level
ATP1A1	P05023	Evidence at protein level
ATP1A2	P50993	Evidence at protein level
ATP1A3	P13637	Evidence at protein level
ATP1B1	P05026	Evidence at protein level
ATP1B3	P54709	Evidence at protein level
ATP2A1	O14983	Evidence at protein level
ATP2A2	P16615	Evidence at protein level
ATP2A3	Q93084	Evidence at protein level
ATP2B1	P20020	Evidence at protein level
ATP2B3	Q16720	Evidence at protein level
ATP2B4	P23634	Evidence at protein level
ATP2C1	P98194	Evidence at protein level
ATP5F1A	P25705	Evidence at protein level
ATP5F1B	P06576	Evidence at protein level
ATP5F1C	P36542	Evidence at protein level
ATP5F1D	P30049	Evidence at protein level
ATP5F1E	P56381	Evidence at protein level
ATP5IF1	Q9UII2	Evidence at protein level
ATP5MC1	P05496	Evidence at protein level
ATP5MC2	Q06055	Evidence at protein level
ATP5MC3	P48201	Evidence at protein level
ATP5MD	Q96IX5	Evidence at protein level
ATP5ME	P56385	Evidence at protein level
ATP5MF	P56134	Evidence at protein level
ATP5MG	O75964	Evidence at protein level
ATP5MPL	P56378	Evidence at protein level
ATP5PB	P24539	Evidence at protein level
ATP5PD	O75947	Evidence at protein level
ATP5PF	P18859	Evidence at protein level
ATP5PO	P48047	Evidence at protein level
ATP6AP1	Q15904	Evidence at protein level
ATP6AP2	O75787	Evidence at protein level
ATP6V0A1	Q93050	Evidence at protein level
ATP6V0A2	Q9Y487	Evidence at protein level
ATP6V0B	Q99437	Evidence at protein level
ATP6V0C	P27449	Evidence at protein level
ATP6V0D1	P61421	Evidence at protein level
ATP6V0E1	O15342	Evidence at protein level
ATP6V1A	P38606	Evidence at protein level
ATP6V1B2	P21281	Evidence at protein level
ATP6V1C1	P21283	Evidence at protein level
ATP6V1C2	Q8NEY4	Evidence at protein level
ATP6V1D	Q9Y5K8	Evidence at protein level
ATP6V1E1	P36543	Evidence at protein level
ATP6V1E2	Q96A05	Evidence at protein level
ATP6V1F	Q16864	Evidence at protein level
ATP6V1G1	O75348	Evidence at protein level
ATP6V1G2	O95670	Evidence at protein level
ATP6V1H	Q9UI12	Evidence at protein level
ATP7A	Q04656	Evidence at protein level
ATP8B2	P98198	Evidence at protein level
ATP8B3	O60423	Evidence at protein level
ATP8B4	Q8TF62	Evidence at protein level
ATP9B	O43861	Evidence at protein level
ATPAF1	Q5TC12	Evidence at protein level
ATPAF2	Q8N5M1	Evidence at protein level
ATPSCKMT	Q6P4H8	Evidence at protein level
ATR	Q13535	Evidence at protein level
ATRAID	Q6UW56	Evidence at protein level
ATRIP	Q8WXE1	Evidence at protein level
ATRN	O75882	Evidence at protein level
ATRX	P46100	Evidence at protein level
ATXN1	P54253	Evidence at protein level
ATXN10	Q9UBB4	Evidence at protein level
ATXN1L	P0C7T5	Evidence at protein level
ATXN2	Q99700	Evidence at protein level
ATXN2L	Q8WWM7	Evidence at protein level
ATXN3	P54252	Evidence at protein level
ATXN7	O15265	Evidence at protein level
ATXN7L1	Q9ULK2	Evidence at protein level
ATXN7L2	Q5T6C5	Evidence at protein level
ATXN7L3	Q14CW9	Evidence at protein level
ATXN7L3B	Q96GX2	Evidence at protein level
AUH	Q13825	Evidence at protein level
AUNIP	Q9H7T9	Evidence at protein level
AUP1	Q9Y679	Evidence at protein level
AURKA	O14965	Evidence at protein level
AURKAIP1	Q9NWT8	Evidence at protein level
AURKB	Q96GD4	Evidence at protein level
AURKC	Q9UQB9	Evidence at protein level
AVEN	Q9NQS1	Evidence at protein level
AVL9	Q8NBF6	Evidence at protein level
AVPI1	Q5T686	Evidence at protein level
AVPR2	P30518	Evidence at protein level
AXIN1	O15169	Evidence at protein level
AXL	P30530	Evidence at protein level
AZI2	Q9H6S1	Evidence at protein level
AZIN1	O14977	Evidence at protein level
AZU1	P20160	Evidence at protein level
B2M	P61769	Evidence at protein level
B3GALNT1	O75752	Evidence at protein level
B3GALNT2	Q8NCR0	Evidence at protein level
B3GALT6	Q96L58	Evidence at protein level
B3GAT3	O94766	Evidence at protein level
B3GLCT	Q6Y288	Evidence at protein level
B3GNT2	Q9NY97	Evidence at protein level
B3GNT5	Q9BYG0	Evidence at protein level
B3GNT7	Q8NFL0	Evidence at protein level
B3GNT8	Q7Z7M8	Evidence at protein level
B3GNT9	Q6UX72	Evidence at protein level
B3GNTL1	Q67FW5	Evidence at protein level
B4GALNT1	Q00973	Evidence at protein level
B4GALNT2	Q8NHY0	Evidence at protein level
B4GALNT3	Q6L9W6	Evidence at protein level
B4GALT1	P15291	Evidence at protein level
B4GALT2	O60909	Evidence at protein level
B4GALT3	O60512	Evidence at protein level
B4GALT4	O60513	Evidence at protein level
B4GALT5	O43286	Evidence at protein level
B4GALT6	Q9UBX8	Evidence at protein level
B4GALT7	Q9UBV7	Evidence at protein level
B4GAT1	O43505	Evidence at protein level
B9D1	Q9UPM9	Evidence at protein level
B9D2	Q9BPU9	Evidence at protein level
BABAM1	Q9NWV8	Evidence at protein level
BABAM2	Q9NXR7	Evidence at protein level
BACE1	P56817	Evidence at protein level
BACH1	O14867	Evidence at protein level
BAD	Q92934	Evidence at protein level
BAG1	Q99933	Evidence at protein level
BAG2	O95816	Evidence at protein level
BAG3	O95817	Evidence at protein level
BAG4	O95429	Evidence at protein level
BAG5	Q9UL15	Evidence at protein level
BAG6	P46379	Evidence at protein level
BAHCC1	Q9P281	Evidence at protein level
BAHD1	Q8TBE0	Evidence at protein level
BAIAP2	Q9UQB8	Evidence at protein level
BAIAP2L1	Q9UHR4	Evidence at protein level
BAK1	Q16611	Evidence at protein level
BAMBI	Q13145	Evidence at protein level
BANF1	O75531	Evidence at protein level
BANK1	Q8NDB2	Evidence at protein level
BANP	Q8N9N5	Evidence at protein level
BAP1	Q92560	Evidence at protein level
BARD1	Q99728	Evidence at protein level
BARX1	Q9HBU1	Evidence at protein level
BASP1	P80723	Evidence at protein level
BATF	Q16520	Evidence at protein level
BATF2	Q8N1L9	Evidence at protein level
BATF3	Q9NR55	Evidence at protein level
BAX	Q07812	Evidence at protein level
BAZ1A	Q9NRL2	Evidence at protein level
BAZ1B	Q9UIG0	Evidence at protein level
BAZ2A	Q9UIF9	Evidence at protein level
BAZ2B	Q9UIF8	Evidence at protein level
BBC3	Q96PG8, Q9BXH1	Evidence at protein level
BBIP1	A8MTZ0	Evidence at protein level
BBS1	Q8NFJ9	Evidence at protein level
BBS10	Q8TAM1	Evidence at protein level
BBS12	Q6ZW61	Evidence at protein level
BBS2	Q9BXC9	Evidence at protein level
BBS4	Q96RK4	Evidence at protein level
BBS5	Q8N3I7	Evidence at protein level
BBS7	Q8IWZ6	Evidence at protein level
BBX	Q8WY36	Evidence at protein level
BCAM	P50895	Evidence at protein level
BCAN	Q96GW7	Evidence at protein level
BCAP29	Q9UHQ4	Evidence at protein level
BCAP31	P51572	Evidence at protein level
BCAR1	P56945	Evidence at protein level
BCAR3	O75815	Evidence at protein level
BCAS2	O75934	Evidence at protein level
BCAS3	Q9H6U6	Evidence at protein level
BCAS4	Q8TDM0	Evidence at protein level
BCAT1	P54687	Evidence at protein level
BCAT2	O15382	Evidence at protein level
BCCIP	Q9P287	Evidence at protein level
BCDIN3D	Q7Z5W3	Evidence at protein level
BCKDHA	P12694	Evidence at protein level
BCKDHB	P21953	Evidence at protein level
BCKDK	O14874	Evidence at protein level
BCL10	O95999	Evidence at protein level
BCL11A	Q9H165	Evidence at protein level
BCL2	P10415	Evidence at protein level
BCL2A1	Q16548	Evidence at protein level
BCL2L1	Q07817	Evidence at protein level
BCL2L11	O43521	Evidence at protein level
BCL2L12	Q9HB09	Evidence at protein level
BCL2L13	Q9BXK5	Evidence at protein level
BCL2L2	Q92843	Evidence at protein level
BCL3	P20749	Evidence at protein level
BCL6	P41182	Evidence at protein level
BCL7A	Q4VC05	Evidence at protein level
BCL7B	Q9BQE9	Evidence at protein level
BCL7C	Q8WUZ0	Evidence at protein level
BCL9	O00512	Evidence at protein level
BCL9L	Q86UU0	Evidence at protein level
BCLAF1	Q9NYF8	Evidence at protein level
BCLAF3	A2AJT9	Evidence at protein level
BCOR	Q6W2J9	Evidence at protein level
BCORL1	Q5H9F3	Evidence at protein level
BCR	P11274	Evidence at protein level
BCS1L	Q9Y276	Evidence at protein level
BDH1	Q02338	Evidence at protein level
BDH2	Q9BUT1	Evidence at protein level
BECN1	Q14457	Evidence at protein level
BEGAIN	Q9BUH8	Evidence at protein level
BEND3	Q5T5X7	Evidence at protein level
BEND6	Q5SZJ8	Evidence at protein level
BEND7	Q8N7W2	Evidence at protein level
BEST1	O76090	Evidence at protein level
BET1	O15155	Evidence at protein level
BET1L	Q9NYM9	Evidence at protein level
BEX1	Q9HBH7	Evidence at protein level
BEX3	Q00994	Evidence at protein level
BEX4	Q9NWD9	Evidence at protein level
BFAR	Q9NZS9	Evidence at protein level
BFSP1	Q12934	Evidence at protein level
BHLHB9	Q6PI77	Evidence at protein level
BHLHE22	Q8NFJ8	Evidence at protein level
BHLHE40	O14503	Evidence at protein level
BICD1	Q96G01	Evidence at protein level
BICD2	Q8TD16	Evidence at protein level
BICDL1	Q6ZP65	Evidence at protein level
BICRA	Q9NZM4	Evidence at protein level
BICRAL	Q6AI39	Evidence at protein level
BID	P55957	Evidence at protein level
BIK	Q13323	Evidence at protein level
BIN1	O00499	Evidence at protein level
BIN2	Q9UBW5	Evidence at protein level
BIN3	Q9NQY0	Evidence at protein level
BIRC2	Q13490	Evidence at protein level
BIRC3	Q13489	Evidence at protein level
BIRC5	O15392	Evidence at protein level
BIRC6	Q9NR09	Evidence at protein level
BIVM	Q86UB2	Evidence at protein level
BLCAP	P62952	Evidence at protein level
BLM	P54132	Evidence at protein level
BLMH	Q13867	Evidence at protein level
BLNK	Q8WV28	Evidence at protein level
BLOC1S1	P78537	Evidence at protein level
BLOC1S2	Q6QNY1	Evidence at protein level
BLOC1S3	Q6QNY0	Evidence at protein level
BLOC1S4	Q9NUP1	Evidence at protein level
BLOC1S5	Q8TDH9	Evidence at protein level
BLOC1S6	Q9UL45	Evidence at protein level
BLVRA	P53004	Evidence at protein level
BLVRB	P30043	Evidence at protein level
BLZF1	Q9H2G9	Evidence at protein level
BMF	Q96LC9	Evidence at protein level
BMI1	P35226	Evidence at protein level
BMP1	P13497	Evidence at protein level
BMP2	P12643	Evidence at protein level
BMP2K	Q9NSY1	Evidence at protein level
BMP4	P12644	Evidence at protein level
BMP8B	P34820	Evidence at protein level
BMPR1A	P36894	Evidence at protein level
BMPR2	Q13873	Evidence at protein level
BMS1	Q14692	Evidence at protein level
BMT2	Q1RMZ1	Evidence at protein level
BNIP1	Q12981	Evidence at protein level
BNIP2	Q12982	Evidence at protein level
BNIP3	Q12983	Evidence at protein level
BNIP3L	O60238	Evidence at protein level
BOD1	Q96IK1	Evidence at protein level
BOD1L1	Q8NFC6	Evidence at protein level
BOK	Q9UMX3	Evidence at protein level
BOLA1	Q9Y3E2	Evidence at protein level
BOLA2	Q9H3K6	Evidence at protein level
BOLA3	Q53S33	Evidence at protein level
BOP1	Q14137	Evidence at protein level
BORA	Q6PGQ7	Evidence at protein level
BORCS5	Q969J3	Evidence at protein level
BORCS6	Q96GS4	Evidence at protein level
BORCS7	Q96B45	Evidence at protein level
BORCS8	Q96FH0	Evidence at protein level
BPGM	P07738	Evidence at protein level
BPHL	Q86WA6	Evidence at protein level
BPNT1	O95861	Evidence at protein level
BPNT2	Q9NX62	Evidence at protein level
BPTF	Q12830	Evidence at protein level
BRAF	P15056	Evidence at protein level
BRAP	Q7Z569	Evidence at protein level
BRAT1	Q6PJG6	Evidence at protein level
BRCA1	P38398	Evidence at protein level
BRCA2	P51587	Evidence at protein level
BRCC3	P46736	Evidence at protein level
BRD1	O95696	Evidence at protein level
BRD2	P25440	Evidence at protein level
BRD3	Q15059	Evidence at protein level
BRD4	O60885	Evidence at protein level
BRD7	Q9NPI1	Evidence at protein level
BRD8	Q9H0E9	Evidence at protein level
BRD9	Q9H8M2	Evidence at protein level
BRF1	Q92994	Evidence at protein level
BRF2	Q9HAW0	Evidence at protein level
BRI3	O95415	Evidence at protein level
BRI3BP	Q8WY22	Evidence at protein level
BRICD5	Q6PL45	Evidence at protein level
BRIP1	Q9BX63	Evidence at protein level
BRIX1	Q8TDN6	Evidence at protein level
BRK1	Q8WUW1	Evidence at protein level
BRME1	Q0VDD7	Evidence at protein level
BRMS1	Q9HCU9	Evidence at protein level
BRMS1L	Q5PSV4	Evidence at protein level
BROX	Q5VW32	Evidence at protein level
BRPF1	P55201	Evidence at protein level
BRPF3	Q9ULD4	Evidence at protein level
BRSK1	Q8TDC3	Evidence at protein level
BRWD1	Q9NSI6	Evidence at protein level
BRWD3	Q6RI45	Evidence at protein level
BSCL2	Q96G97	Evidence at protein level
BSDC1	Q9NW68	Evidence at protein level
BSG	P35613	Evidence at protein level
BSPRY	Q5W0U4	Evidence at protein level
BST1	Q10588	Evidence at protein level
BST2	Q10589	Evidence at protein level
BTAF1	O14981	Evidence at protein level
BTBD1	Q9H0C5	Evidence at protein level
BTBD10	Q9BSF8	Evidence at protein level
BTBD2	Q9BX70	Evidence at protein level
BTBD3	Q9Y2F9	Evidence at protein level
BTBD6	Q96KE9	Evidence at protein level
BTBD7	Q9P203	Evidence at protein level
BTBD9	Q96Q07	Evidence at protein level
BTD	P43251	Evidence at protein level
BTF3	P20290	Evidence at protein level
BTF3L4	Q96K17	Evidence at protein level
BTG1	P62324	Evidence at protein level
BTG2	P78543	Evidence at protein level
BTG3	Q14201	Evidence at protein level
BTK	Q06187	Evidence at protein level
BTN2A1	Q7KYR7	Evidence at protein level
BTN2A2	Q8WVV5	Evidence at protein level
BTN3A1	O00481	Evidence at protein level
BTN3A2	P78410	Evidence at protein level
BTN3A3	O00478	Evidence at protein level
BTRC	Q9Y297	Evidence at protein level
BUB1	O43683	Evidence at protein level
BUB1B	O60566	Evidence at protein level
BUB3	O43684	Evidence at protein level
BUD13	Q9BRD0	Evidence at protein level
BUD23	O43709	Evidence at protein level
BUD31	P41223	Evidence at protein level
BVES	Q8NE79	Evidence at protein level
BYSL	Q13895	Evidence at protein level
BZW1	Q7L1Q6	Evidence at protein level
BZW2	Q9Y6E2	Evidence at protein level
C10orf88	Q9H8K7	Evidence at protein level
C11orf1	Q9H5F2	Evidence at protein level
C11orf24	Q96F05	Evidence at protein level
C11orf45	Q8TAV5	Evidence at protein level
C11orf49	Q9H6J7	Evidence at protein level
C11orf52	Q96A22	Evidence at protein level
C11orf54	Q9H0W9	Evidence at protein level
C11orf58	O00193	Evidence at protein level
C11orf68	Q9H3H3	Evidence at protein level
C11orf71	Q6IPW1	Evidence at protein level
C11orf80	Q8N6T0	Evidence at protein level
C11orf95	C9JLR9	Evidence at protein level
C11orf96	Q7Z7L8	Evidence at protein level
C11orf98	E9PRG8	Evidence at protein level
C12orf29	Q8N999	Evidence at protein level
C12orf4	Q9NQ89	Evidence at protein level
C12orf43	Q96C57	Evidence at protein level
C12orf45	Q8N5I9	Evidence at protein level
C12orf57	Q99622	Evidence at protein level
C12orf65	Q9H3J6	Evidence at protein level
C12orf66	Q96MD2	Evidence at protein level
C12orf73	Q69YU5	Evidence at protein level
C12orf75	Q8TAD7	Evidence at protein level
C14orf119	Q9NWQ9	Evidence at protein level
C14orf93	Q9H972	Evidence at protein level
C15orf39	Q6ZRI6	Evidence at protein level
C15orf40	Q8WUR7	Evidence at protein level
C15orf48	Q9C002	Evidence at protein level
C15orf61	A6NNL5	Evidence at protein level
C15orf62	A8K5M9	Evidence at protein level
C15orf65	H3BRN8	Evidence at protein level
C16orf54	Q6UWD8	Evidence at protein level
C16orf70	Q9BSU1	Evidence at protein level
C16orf72	Q14CZ0	Evidence at protein level
C16orf74	Q96GX8	Evidence at protein level
C16orf87	Q6PH81	Evidence at protein level
C16orf91	Q4G0I0	Evidence at protein level
C16orf95	Q9H693	Evidence at protein level
C17orf49	Q8IXM2	Evidence at protein level
C17orf58	Q2M2W7	Evidence at protein level
C17orf64	Q86WR6	Evidence at protein level
C17orf75	Q9HAS0	Evidence at protein level
C17orf80	Q9BSJ5	Evidence at protein level
C17orf97	Q6ZQX7	Evidence at protein level
C18orf21	Q32NC0	Evidence at protein level
C18orf25	Q96B23	Evidence at protein level
C18orf32	Q8TCD1	Evidence at protein level
C18orf54	Q8IYD9	Evidence at protein level
C19orf12	Q9NSK7	Evidence at protein level
C19orf25	Q9UFG5	Evidence at protein level
C19orf33	Q9GZP8	Evidence at protein level
C19orf38	A8MVS5	Evidence at protein level
C19orf44	Q9H6X5	Evidence at protein level
C19orf47	Q8N9M1	Evidence at protein level
C19orf53	Q9UNZ5	Evidence at protein level
C19orf54	Q5BKX5	Evidence at protein level
C19orf71	A6NCJ1	Evidence at protein level
C1D	Q13901	Evidence at protein level
C1GALT1	Q9NS00	Evidence at protein level
C1GALT1C1	Q96EU7	Evidence at protein level
C1orf109	Q9NX04	Evidence at protein level
C1orf112	Q9NSG2	Evidence at protein level
C1orf122	Q6ZSJ8	Evidence at protein level
C1orf131	Q8NDD1	Evidence at protein level
C1orf159	Q96HA4	Evidence at protein level
C1orf162	Q8NEQ5	Evidence at protein level
C1orf174	Q8IYL3	Evidence at protein level
C1orf198	Q9H425	Evidence at protein level
C1orf216	Q8TAB5	Evidence at protein level
C1orf35	Q9BU76	Evidence at protein level
C1orf43	Q9BWL3	Evidence at protein level
C1orf50	Q9BV19	Evidence at protein level
C1orf52	Q8N6N3	Evidence at protein level
C1orf53	Q5VUE5	Evidence at protein level
C1orf56	Q9BUN1	Evidence at protein level
C1orf74	Q96LT6	Evidence at protein level
C1QBP	Q07021	Evidence at protein level
C1QTNF3	Q9BXJ4	Evidence at protein level
C1RL	Q9NZP8	Evidence at protein level
C2	P06681	Evidence at protein level
C20orf194	Q5TEA3	Evidence at protein level
C20orf27	Q9GZN8	Evidence at protein level
C20orf96	Q9NUD7	Evidence at protein level
C21orf58	P58505	Evidence at protein level
C21orf91	Q9NYK6	Evidence at protein level
C22orf23	Q9BZE7	Evidence at protein level
C22orf39	Q6P5X5	Evidence at protein level
C2CD2	Q9Y426	Evidence at protein level
C2CD2L	O14523	Evidence at protein level
C2CD3	Q4AC94	Evidence at protein level
C2CD5	Q86YS7	Evidence at protein level
C2CD6	Q53TS8	Evidence at protein level
C2orf42	Q9NWW7	Evidence at protein level
C2orf49	Q9BVC5	Evidence at protein level
C2orf68	Q2NKX9	Evidence at protein level
C2orf69	Q8N8R5	Evidence at protein level
C2orf74	A8MZ97	Evidence at protein level
C2orf76	Q3KRA6	Evidence at protein level
C2orf81	A6NN90	Evidence at protein level
C2orf88	Q9BSF0	Evidence at protein level
C3	P01024	Evidence at protein level
C3AR1	Q16581	Evidence at protein level
C3orf14	Q9HBI5	Evidence at protein level
C3orf18	Q9UK00	Evidence at protein level
C3orf33	Q6P1S2	Evidence at protein level
C3orf38	Q5JPI3	Evidence at protein level
C3orf62	Q6ZUJ4	Evidence at protein level
C3orf70	A6NLC5	Evidence at protein level
C3orf80	F5H4A9	Evidence at protein level
C4orf3	Q8WVX3	Evidence at protein level
C4orf33	Q8N1A6	Evidence at protein level
C4orf46	Q504U0	Evidence at protein level
C4orf48	Q5BLP8	Evidence at protein level
C5	P01031	Evidence at protein level
C5AR1	P21730	Evidence at protein level
C5orf15	Q8NC54	Evidence at protein level
C5orf22	Q49AR2	Evidence at protein level
C5orf24	Q7Z6I8	Evidence at protein level
C5orf34	Q96MH7	Evidence at protein level
C5orf51	A6NDU8	Evidence at protein level
C5orf63	A6NC05	Evidence at protein level
C6orf120	Q7Z4R8	Evidence at protein level
C6orf226	Q5I0X4	Evidence at protein level
C6orf62	Q9GZU0	Evidence at protein level
C6orf89	Q6UWU4	Evidence at protein level
C7orf25	Q9BPX7	Evidence at protein level
C7orf26	Q96N11	Evidence at protein level
C7orf31	Q8N865	Evidence at protein level
C7orf50	Q9BRJ6	Evidence at protein level
C7orf61	Q8IZ16	Evidence at protein level
C8orf33	Q9H7E9	Evidence at protein level
C8orf58	Q8NAV2	Evidence at protein level
C8orf76	Q96K31	Evidence at protein level
C8orf82	Q6P1X6	Evidence at protein level
C8orf88	P0DMB2	Evidence at protein level
C9orf116	Q5BN46	Evidence at protein level
C9orf16	Q9BUW7	Evidence at protein level
C9orf40	Q8IXQ3	Evidence at protein level
C9orf64	Q5T6V5	Evidence at protein level
C9orf72	Q96LT7	Evidence at protein level
C9orf78	Q9NZ63	Evidence at protein level
C9orf85	Q96MD7	Evidence at protein level
CA2	P00918	Evidence at protein level
CA3	P07451	Evidence at protein level
CA5B	Q9Y2D0	Evidence at protein level
CA7	P43166	Evidence at protein level
CAAP1	Q9H8G2	Evidence at protein level
CAB39	Q9Y376	Evidence at protein level
CAB39L	Q9H9S4	Evidence at protein level
CABIN1	Q9Y6J0	Evidence at protein level
CABLES1	Q8TDN4	Evidence at protein level
CABLES2	Q9BTV7	Evidence at protein level
CABYR	O75952	Evidence at protein level
CACFD1	Q9UGQ2	Evidence at protein level
CACNA1A	O00555	Evidence at protein level
CACNA2D4	Q7Z3S7	Evidence at protein level
CACNB1	Q02641	Evidence at protein level
CACNB3	P54284	Evidence at protein level
CACTIN	Q8WUQ7	Evidence at protein level
CACUL1	Q86Y37	Evidence at protein level
CACYBP	Q9HB71	Evidence at protein level
CAD	P27708	Evidence at protein level
CADM1	Q9BY67	Evidence at protein level
CADM4	Q8NFZ8	Evidence at protein level
CALB1	P05937	Evidence at protein level
CALCOCO1	Q9P1Z2	Evidence at protein level
CALCOCO2	Q13137	Evidence at protein level
CALD1	Q05682	Evidence at protein level
CALHM2	Q9HA72	Evidence at protein level
CALHM6	Q5R3K3	Evidence at protein level
CALM1	P0DP23	Evidence at protein level
CALM2	P0DP24	Evidence at protein level
CALM3	P0DP25	Evidence at protein level
CALML4	Q96GE6	Evidence at protein level
CALML5	Q9NZT1	Evidence at protein level
CALR	P27797	Evidence at protein level
CALU	O43852	Evidence at protein level
CAMK1	Q14012	Evidence at protein level
CAMK1D	Q8IU85	Evidence at protein level
CAMK2D	Q13557	Evidence at protein level
CAMK2G	Q13555	Evidence at protein level
CAMKK1	Q8N5S9	Evidence at protein level
CAMKK2	Q96RR4	Evidence at protein level
CAMKMT	Q7Z624	Evidence at protein level
CAMKV	Q8NCB2	Evidence at protein level
CAMLG	P49069	Evidence at protein level
CAMP	P49913	Evidence at protein level
CAMSAP1	Q5T5Y3	Evidence at protein level
CAMSAP2	Q08AD1	Evidence at protein level
CAMSAP3	Q9P1Y5	Evidence at protein level
CAMTA1	Q9Y6Y1	Evidence at protein level
CAMTA2	O94983	Evidence at protein level
CAND1	Q86VP6	Evidence at protein level
CAND2	O75155	Evidence at protein level
CANT1	Q8WVQ1	Evidence at protein level
CANX	P27824	Evidence at protein level
CAP1	Q01518	Evidence at protein level
CAP2	P40123	Evidence at protein level
CAPG	P40121	Evidence at protein level
CAPN1	P07384	Evidence at protein level
CAPN10	Q9HC96	Evidence at protein level
CAPN12	Q6ZSI9	Evidence at protein level
CAPN15	O75808	Evidence at protein level
CAPN2	P17655	Evidence at protein level
CAPN3	P20807	Evidence at protein level
CAPN7	Q9Y6W3	Evidence at protein level
CAPNS1	P04632	Evidence at protein level
CAPRIN1	Q14444	Evidence at protein level
CAPS	Q13938	Evidence at protein level
CAPZA1	P52907	Evidence at protein level
CAPZA2	P47755	Evidence at protein level
CAPZB	P47756	Evidence at protein level
CARD10	Q9BWT7	Evidence at protein level
CARD11	Q9BXL7	Evidence at protein level
CARD19	Q96LW7	Evidence at protein level
CARD6	Q9BX69	Evidence at protein level
CARD8	Q9Y2G2	Evidence at protein level
CARD9	Q9H257	Evidence at protein level
CARF	Q8N187	Evidence at protein level
CARHSP1	Q9Y2V2	Evidence at protein level
CARM1	Q86X55	Evidence at protein level
CARMIL2	Q6F5E8	Evidence at protein level
CARNMT1	Q8N4J0	Evidence at protein level
CARS2	Q9HA77	Evidence at protein level
CASC3	O15234	Evidence at protein level
CASD1	Q96PB1	Evidence at protein level
CASKIN2	Q8WXE0	Evidence at protein level
CASP1	P29466	Evidence at protein level
CASP10	Q92851	Evidence at protein level
CASP2	P42575	Evidence at protein level
CASP3	P42574	Evidence at protein level
CASP4	P49662	Evidence at protein level
CASP6	P55212	Evidence at protein level
CASP7	P55210	Evidence at protein level
CASP8	Q14790	Evidence at protein level
CASP9	P55211	Evidence at protein level
CASS4	Q9NQ75	Evidence at protein level
CAST	P20810	Evidence at protein level
CASZ1	Q86V15	Evidence at protein level
CAT	P04040	Evidence at protein level
CATSPER2	Q96P56	Evidence at protein level
CAV1	Q03135	Evidence at protein level
CAV2	P51636	Evidence at protein level
CAVIN1	Q6NZI2	Evidence at protein level
CBFA2T2	O43439	Evidence at protein level
CBFA2T3	O75081	Evidence at protein level
CBFB	Q13951	Evidence at protein level
CBL	P22681	Evidence at protein level
CBLB	Q13191	Evidence at protein level
CBLL1	Q75N03	Evidence at protein level
CBR1	P16152	Evidence at protein level
CBR3	O75828	Evidence at protein level
CBR4	Q8N4T8	Evidence at protein level
CBS	P35520	Evidence at protein level
CBWD1	Q9BRT8	Evidence at protein level
CBWD2	Q8IUF1	Evidence at protein level
CBWD3	Q5JTY5	Evidence at protein level
CBWD5	Q5RIA9	Evidence at protein level
CBWD6	Q4V339	Evidence at protein level
CBX1	P83916	Evidence at protein level
CBX2	Q14781	Evidence at protein level
CBX3	Q13185	Evidence at protein level
CBX4	O00257	Evidence at protein level
CBX5	P45973	Evidence at protein level
CBX6	O95503	Evidence at protein level
CBX7	O95931	Evidence at protein level
CBX8	Q9HC52	Evidence at protein level
CBY1	Q9Y3M2	Evidence at protein level
CC2D1A	Q6P1N0	Evidence at protein level
CC2D1B	Q5T0F9	Evidence at protein level
CC2D2A	Q9P2K1	Evidence at protein level
CC2D2B	Q6DHV5	Evidence at protein level
CCAR1	Q8IX12	Evidence at protein level
CCAR2	Q8N163	Evidence at protein level
CCDC102A	Q96A19	Evidence at protein level
CCDC102B	Q68D86	Evidence at protein level
CCDC103	Q8IW40	Evidence at protein level
CCDC106	Q9BWC9	Evidence at protein level
CCDC107	Q8WV48	Evidence at protein level
CCDC112	Q8NEF3	Evidence at protein level
CCDC113	Q9H0I3	Evidence at protein level
CCDC115	Q96NT0	Evidence at protein level
CCDC117	Q8IWD4	Evidence at protein level
CCDC12	Q8WUD4	Evidence at protein level
CCDC120	Q96HB5	Evidence at protein level
CCDC121	Q6ZUS5	Evidence at protein level
CCDC124	Q96CT7	Evidence at protein level
CCDC125	Q86Z20	Evidence at protein level
CCDC126	Q96EE4	Evidence at protein level
CCDC127	Q96BQ5	Evidence at protein level
CCDC130	P13994	Evidence at protein level
CCDC134	Q9H6E4	Evidence at protein level
CCDC136	Q96JN2	Evidence at protein level
CCDC137	Q6PK04	Evidence at protein level
CCDC138	Q96M89	Evidence at protein level
CCDC14	Q49A88	Evidence at protein level
CCDC142	Q17RM4	Evidence at protein level
CCDC149	Q6ZUS6	Evidence at protein level
CCDC15	Q0P6D6	Evidence at protein level
CCDC153	Q494R4	Evidence at protein level
CCDC159	P0C7I6	Evidence at protein level
CCDC167	Q9P0B6	Evidence at protein level
CCDC169	A6NNP5	Evidence at protein level
CCDC171	Q6TFL3	Evidence at protein level
CCDC174	Q6PII3	Evidence at protein level
CCDC18	Q5T9S5	Evidence at protein level
CCDC186	Q7Z3E2	Evidence at protein level
CCDC189	A1A4V9	Evidence at protein level
CCDC200	A0A1B0GVQ3	Evidence at protein level
CCDC22	O60826	Evidence at protein level
CCDC25	Q86WR0	Evidence at protein level
CCDC27	Q2M243	Evidence at protein level
CCDC28B	Q9BUN5	Evidence at protein level
CCDC30	Q5VVM6	Evidence at protein level
CCDC32	Q9BV29	Evidence at protein level
CCDC34	Q96HJ3	Evidence at protein level
CCDC39	Q9UFE4	Evidence at protein level
CCDC43	Q96MW1	Evidence at protein level
CCDC47	Q96A33	Evidence at protein level
CCDC50	Q8IVM0	Evidence at protein level
CCDC51	Q96ER9	Evidence at protein level
CCDC57	Q2TAC2	Evidence at protein level
CCDC58	Q4VC31	Evidence at protein level
CCDC59	Q9P031	Evidence at protein level
CCDC6	Q16204	Evidence at protein level
CCDC61	Q9Y6R9	Evidence at protein level
CCDC65	Q8IXS2	Evidence at protein level
CCDC66	A2RUB6	Evidence at protein level
CCDC69	A6NI79	Evidence at protein level
CCDC71	Q8IV32	Evidence at protein level
CCDC71L	Q8N9Z2	Evidence at protein level
CCDC74A	Q96AQ1	Evidence at protein level
CCDC77	Q9BR77	Evidence at protein level
CCDC78	A2IDD5	Evidence at protein level
CCDC8	Q9H0W5	Evidence at protein level
CCDC80	Q76M96	Evidence at protein level
CCDC82	Q8N4S0	Evidence at protein level
CCDC85B	Q15834	Evidence at protein level
CCDC85C	A6NKD9	Evidence at protein level
CCDC86	Q9H6F5	Evidence at protein level
CCDC88A	Q3V6T2	Evidence at protein level
CCDC88B	A6NC98	Evidence at protein level
CCDC88C	Q9P219	Evidence at protein level
CCDC9	Q9Y3X0	Evidence at protein level
CCDC90B	Q9GZT6	Evidence at protein level
CCDC91	Q7Z6B0	Evidence at protein level
CCDC92	Q53HC0	Evidence at protein level
CCDC93	Q567U6	Evidence at protein level
CCDC96	Q2M329	Evidence at protein level
CCDC97	Q96F63	Evidence at protein level
CCDC9B	Q6ZUT6	Evidence at protein level
CCER2	I3L3R5	Evidence at protein level
CCHCR1	Q8TD31	Evidence at protein level
CCL17	Q92583	Evidence at protein level
CCL2	P13500	Evidence at protein level
CCL20	P78556	Evidence at protein level
CCL22	O00626	Evidence at protein level
CCL23	P55773	Evidence at protein level
CCL24	O00175	Evidence at protein level
CCL28	Q9NRJ3	Evidence at protein level
CCL3	P10147	Evidence at protein level
CCL3L3	P16619	Evidence at protein level
CCL5	P13501	Evidence at protein level
CCM2	Q9BSQ5	Evidence at protein level
CCN2	P29279	Evidence at protein level
CCNA1	P78396	Evidence at protein level
CCNA2	P20248	Evidence at protein level
CCNB1	P14635	Evidence at protein level
CCNB1IP1	Q9NPC3	Evidence at protein level
CCNB2	O95067	Evidence at protein level
CCNC	P24863	Evidence at protein level
CCND1	P24385	Evidence at protein level
CCND3	P30281	Evidence at protein level
CCNDBP1	O95273	Evidence at protein level
CCNE1	P24864	Evidence at protein level
CCNE2	O96020	Evidence at protein level
CCNF	P41002	Evidence at protein level
CCNG1	P51959	Evidence at protein level
CCNG2	Q16589	Evidence at protein level
CCNH	P51946	Evidence at protein level
CCNI	Q14094	Evidence at protein level
CCNJ	Q5T5M9	Evidence at protein level
CCNJL	Q8IV13	Evidence at protein level
CCNK	O75909	Evidence at protein level
CCNL1	Q9UK58	Evidence at protein level
CCNL2	Q96S94	Evidence at protein level
CCNQ	Q8N1B3	Evidence at protein level
CCNT1	O60563	Evidence at protein level
CCNT2	O60583	Evidence at protein level
CCNY	Q8ND76	Evidence at protein level
CCNYL1	Q8N7R7	Evidence at protein level
CCP110	O43303	Evidence at protein level
CCPG1	Q9ULG6	Evidence at protein level
CCR1	P32246	Evidence at protein level
CCR2	P41597	Evidence at protein level
CCR7	P32248	Evidence at protein level
CCRL2	O00421	Evidence at protein level
CCS	O14618	Evidence at protein level
CCSAP	Q6IQ19	Evidence at protein level
CCSER2	Q9H7U1	Evidence at protein level
CCT2	P78371	Evidence at protein level
CCT3	P49368	Evidence at protein level
CCT4	P50991	Evidence at protein level
CCT5	P48643	Evidence at protein level
CCT6A	P40227	Evidence at protein level
CCT6B	Q92526	Evidence at protein level
CCT7	Q99832	Evidence at protein level
CCT8	P50990	Evidence at protein level
CCZ1	P86791	Evidence at protein level
CCZ1B	P86790	Evidence at protein level
CD109	Q6YHK3	Evidence at protein level
CD14	P08571	Evidence at protein level
CD151	P48509	Evidence at protein level
CD163L1	Q9NR16	Evidence at protein level
CD164	Q04900	Evidence at protein level
CD180	Q99467	Evidence at protein level
CD1D	P15813	Evidence at protein level
CD209	Q9NNX6	Evidence at protein level
CD24	P25063	Evidence at protein level
CD244	Q9BZW8	Evidence at protein level
CD276	Q5ZPR3	Evidence at protein level
CD2AP	Q9Y5K6	Evidence at protein level
CD2BP2	O95400	Evidence at protein level
CD300A	Q9UGN4	Evidence at protein level
CD300C	Q08708	Evidence at protein level
CD300LB	A8K4G0	Evidence at protein level
CD300LF	Q8TDQ1	Evidence at protein level
CD302	Q8IX05	Evidence at protein level
CD320	Q9NPF0	Evidence at protein level
CD33	P20138	Evidence at protein level
CD36	P16671	Evidence at protein level
CD37	P11049	Evidence at protein level
CD38	P28907	Evidence at protein level
CD4	P01730	Evidence at protein level
CD40	P25942	Evidence at protein level
CD44	P16070	Evidence at protein level
CD46	P15529	Evidence at protein level
CD47	Q08722	Evidence at protein level
CD52	P31358	Evidence at protein level
CD53	P19397	Evidence at protein level
CD55	P08174	Evidence at protein level
CD58	P19256	Evidence at protein level
CD59	P13987	Evidence at protein level
CD63	P08962	Evidence at protein level
CD68	P34810	Evidence at protein level
CD70	P32970	Evidence at protein level
CD74	P04233	Evidence at protein level
CD79A	P11912	Evidence at protein level
CD79B	P40259	Evidence at protein level
CD81	P60033	Evidence at protein level
CD82	P27701	Evidence at protein level
CD83	Q01151	Evidence at protein level
CD84	Q9UIB8	Evidence at protein level
CD86	P42081	Evidence at protein level
CD9	P21926	Evidence at protein level
CD93	Q9NPY3	Evidence at protein level
CD99	P14209	Evidence at protein level
CD99L2	Q8TCZ2	Evidence at protein level
CDA	P32320	Evidence at protein level
CDADC1	Q9BWV3	Evidence at protein level
CDAN1	Q8IWY9	Evidence at protein level
CDC123	O75794	Evidence at protein level
CDC14A	Q9UNH5	Evidence at protein level
CDC14B	O60729	Evidence at protein level
CDC16	Q13042	Evidence at protein level
CDC20	Q12834	Evidence at protein level
CDC23	Q9UJX2	Evidence at protein level
CDC25A	P30304	Evidence at protein level
CDC25B	P30305	Evidence at protein level
CDC25C	P30307	Evidence at protein level
CDC26	Q8NHZ8	Evidence at protein level
CDC27	P30260	Evidence at protein level
CDC34	P49427	Evidence at protein level
CDC37	Q16543	Evidence at protein level
CDC37L1	Q7L3B6	Evidence at protein level
CDC40	O60508	Evidence at protein level
CDC42	P60953	Evidence at protein level
CDC42BPB	Q9Y5S2	Evidence at protein level
CDC42EP1	Q00587	Evidence at protein level
CDC42EP3	Q9UKI2	Evidence at protein level
CDC42EP4	Q9H3Q1	Evidence at protein level
CDC42SE1	Q9NRR8	Evidence at protein level
CDC42SE2	Q9NRR3	Evidence at protein level
CDC45	O75419	Evidence at protein level
CDC5L	Q99459	Evidence at protein level
CDC6	Q99741	Evidence at protein level
CDC7	O00311	Evidence at protein level
CDC73	Q6P1J9	Evidence at protein level
CDCA2	Q69YH5	Evidence at protein level
CDCA3	Q99618	Evidence at protein level
CDCA4	Q9BXL8	Evidence at protein level
CDCA5	Q96FF9	Evidence at protein level
CDCA7	Q9BWT1	Evidence at protein level
CDCA7L	Q96GN5	Evidence at protein level
CDCA8	Q53HL2	Evidence at protein level
CDH23	Q9H251	Evidence at protein level
CDH24	Q86UP0	Evidence at protein level
CDIN1	Q9Y2V0	Evidence at protein level
CDIP1	Q9H305	Evidence at protein level
CDIPT	O14735	Evidence at protein level
CDK1	P06493	Evidence at protein level
CDK10	Q15131	Evidence at protein level
CDK11A	Q9UQ88	Evidence at protein level
CDK11B	P21127	Evidence at protein level
CDK12	Q9NYV4	Evidence at protein level
CDK13	Q14004	Evidence at protein level
CDK14	O94921	Evidence at protein level
CDK16	Q00536	Evidence at protein level
CDK17	Q00537	Evidence at protein level
CDK18	Q07002	Evidence at protein level
CDK19	Q9BWU1	Evidence at protein level
CDK2	P24941	Evidence at protein level
CDK20	Q8IZL9	Evidence at protein level
CDK2AP1	O14519	Evidence at protein level
CDK2AP2	O75956	Evidence at protein level
CDK3	Q00526	Evidence at protein level
CDK4	P11802	Evidence at protein level
CDK5	Q00535	Evidence at protein level
CDK5R1	Q15078	Evidence at protein level
CDK5RAP1	Q96SZ6	Evidence at protein level
CDK5RAP2	Q96SN8	Evidence at protein level
CDK5RAP3	Q96JB5	Evidence at protein level
CDK6	Q00534	Evidence at protein level
CDK7	P50613	Evidence at protein level
CDK8	P49336	Evidence at protein level
CDK9	P50750	Evidence at protein level
CDKAL1	Q5VV42	Evidence at protein level
CDKL1	Q00532	Evidence at protein level
CDKN1A	P38936	Evidence at protein level
CDKN1B	P46527	Evidence at protein level
CDKN1C	P49918	Evidence at protein level
CDKN2AIP	Q9NXV6	Evidence at protein level
CDKN2AIPNL	Q96HQ2	Evidence at protein level
CDKN2C	P42773	Evidence at protein level
CDKN2D	P55273	Evidence at protein level
CDKN3	Q16667	Evidence at protein level
CDO1	Q16878	Evidence at protein level
CDON	Q4KMG0	Evidence at protein level
CDPF1	Q6NVV7	Evidence at protein level
CDR2	Q01850	Evidence at protein level
CDR2L	Q86X02	Evidence at protein level
CDRT4	Q8N9R6	Evidence at protein level
CDS2	O95674	Evidence at protein level
CDT1	Q9H211	Evidence at protein level
CDV3	Q9UKY7	Evidence at protein level
CDYL	Q9Y232	Evidence at protein level
CDYL2	Q8N8U2	Evidence at protein level
CEACAM21	Q3KPI0	Evidence at protein level
CEACAM6	P40199	Evidence at protein level
CEBPA	P49715	Evidence at protein level
CEBPB	P17676	Evidence at protein level
CEBPD	P49716	Evidence at protein level
CEBPE	Q15744	Evidence at protein level
CEBPG	P53567	Evidence at protein level
CEBPZ	Q03701	Evidence at protein level
CEBPZOS	A8MTT3	Evidence at protein level
CECR2	Q9BXF3	Evidence at protein level
CEL	P19835	Evidence at protein level
CELA1	Q9UNI1	Evidence at protein level
CELF1	Q92879	Evidence at protein level
CELF2	O95319	Evidence at protein level
CELSR1	Q9NYQ6	Evidence at protein level
CELSR2	Q9HCU4	Evidence at protein level
CELSR3	Q9NYQ7	Evidence at protein level
CEMIP2	Q9UHN6	Evidence at protein level
CENATAC	Q86UT8	Evidence at protein level
CENPA	P49450	Evidence at protein level
CENPB	P07199	Evidence at protein level
CENPC	Q03188	Evidence at protein level
CENPE	Q02224	Evidence at protein level
CENPF	P49454	Evidence at protein level
CENPH	Q9H3R5	Evidence at protein level
CENPI	Q92674	Evidence at protein level
CENPJ	Q9HC77	Evidence at protein level
CENPK	Q9BS16	Evidence at protein level
CENPL	Q8N0S6	Evidence at protein level
CENPM	Q9NSP4	Evidence at protein level
CENPN	Q96H22	Evidence at protein level
CENPO	Q9BU64	Evidence at protein level
CENPP	Q6IPU0	Evidence at protein level
CENPQ	Q7L2Z9	Evidence at protein level
CENPS	Q8N2Z9	Evidence at protein level
CENPT	Q96BT3	Evidence at protein level
CENPU	Q71F23	Evidence at protein level
CENPV	Q7Z7K6	Evidence at protein level
CENPW	Q5EE01	Evidence at protein level
CENPX	A8MT69	Evidence at protein level
CEP104	O60308	Evidence at protein level
CEP120	Q8N960	Evidence at protein level
CEP128	Q6ZU80	Evidence at protein level
CEP131	Q9UPN4	Evidence at protein level
CEP135	Q66GS9	Evidence at protein level
CEP152	O94986	Evidence at protein level
CEP162	Q5TB80	Evidence at protein level
CEP164	Q9UPV0	Evidence at protein level
CEP170	Q5SW79	Evidence at protein level
CEP170B	Q9Y4F5	Evidence at protein level
CEP19	Q96LK0	Evidence at protein level
CEP192	Q8TEP8	Evidence at protein level
CEP20	Q96NB1	Evidence at protein level
CEP250	Q9BV73	Evidence at protein level
CEP290	O15078	Evidence at protein level
CEP295	Q9C0D2	Evidence at protein level
CEP350	Q5VT06	Evidence at protein level
CEP41	Q9BYV8	Evidence at protein level
CEP43	O95684	Evidence at protein level
CEP44	Q9C0F1	Evidence at protein level
CEP55	Q53EZ4	Evidence at protein level
CEP57	Q86XR8	Evidence at protein level
CEP57L1	Q8IYX8	Evidence at protein level
CEP63	Q96MT8	Evidence at protein level
CEP68	Q76N32	Evidence at protein level
CEP70	Q8NHQ1	Evidence at protein level
CEP72	Q9P209	Evidence at protein level
CEP76	Q8TAP6	Evidence at protein level
CEP78	Q5JTW2	Evidence at protein level
CEP83	Q9Y592	Evidence at protein level
CEP85	Q6P2H3	Evidence at protein level
CEP85L	Q5SZL2	Evidence at protein level
CEP89	Q96ST8	Evidence at protein level
CEP95	Q96GE4	Evidence at protein level
CEP97	Q8IW35	Evidence at protein level
CEPT1	Q9Y6K0	Evidence at protein level
CERCAM	Q5T4B2	Evidence at protein level
CERK	Q8TCT0	Evidence at protein level
CERS1	P27544	Evidence at protein level
CERS2	Q96G23	Evidence at protein level
CERS4	Q9HA82	Evidence at protein level
CERS5	Q8N5B7	Evidence at protein level
CERS6	Q6ZMG9	Evidence at protein level
CERT1	Q9Y5P4	Evidence at protein level
CES1	P23141	Evidence at protein level
CES2	O00748	Evidence at protein level
CES3	Q6UWW8	Evidence at protein level
CETN2	P41208	Evidence at protein level
CETN3	O15182	Evidence at protein level
CFAP126	Q5VTH2	Evidence at protein level
CFAP20	Q9Y6A4	Evidence at protein level
CFAP298	P57076	Evidence at protein level
CFAP36	Q96G28	Evidence at protein level
CFAP410	O43822	Evidence at protein level
CFAP44	Q96MT7	Evidence at protein level
CFAP92	Q9ULG3	Evidence at protein level
CFAP97	Q9P2B7	Evidence at protein level
CFD	P00746	Evidence at protein level
CFDP1	Q9UEE9	Evidence at protein level
CFL1	P23528	Evidence at protein level
CFL2	Q9Y281	Evidence at protein level
CFLAR	O15519	Evidence at protein level
CFP	P27918	Evidence at protein level
CGAS	Q8N884	Evidence at protein level
CGGBP1	Q9UFW8	Evidence at protein level
CGREF1	Q99674	Evidence at protein level
CGRRF1	Q99675	Evidence at protein level
CHAC1	Q9BUX1	Evidence at protein level
CHAC2	Q8WUX2	Evidence at protein level
CHADL	Q6NUI6	Evidence at protein level
CHAF1A	Q13111	Evidence at protein level
CHAF1B	Q13112	Evidence at protein level
CHAMP1	Q96JM3	Evidence at protein level
CHCHD1	Q96BP2	Evidence at protein level
CHCHD10	Q8WYQ3	Evidence at protein level
CHCHD2	Q9Y6H1	Evidence at protein level
CHCHD3	Q9NX63	Evidence at protein level
CHCHD4	Q8N4Q1	Evidence at protein level
CHCHD5	Q9BSY4	Evidence at protein level
CHCHD6	Q9BRQ6	Evidence at protein level
CHCHD7	Q9BUK0	Evidence at protein level
CHD1	O14646	Evidence at protein level
CHD1L	Q86WJ1	Evidence at protein level
CHD2	O14647	Evidence at protein level
CHD3	Q12873	Evidence at protein level
CHD4	Q14839	Evidence at protein level
CHD6	Q8TD26	Evidence at protein level
CHD7	Q9P2D1	Evidence at protein level
CHD8	Q9HCK8	Evidence at protein level
CHD9	Q3L8U1	Evidence at protein level
CHEK1	O14757	Evidence at protein level
CHEK2	O96017	Evidence at protein level
CHERP	Q8IWX8	Evidence at protein level
CHFR	Q96EP1	Evidence at protein level
CHI3L1	P36222	Evidence at protein level
CHIC1	Q5VXU3	Evidence at protein level
CHIC2	Q9UKJ5	Evidence at protein level
CHID1	Q9BWS9	Evidence at protein level
CHKA	P35790	Evidence at protein level
CHKB	Q9Y259	Evidence at protein level
CHM	P24386	Evidence at protein level
CHML	P26374	Evidence at protein level
CHMP1A	Q9HD42	Evidence at protein level
CHMP1B	Q7LBR1	Evidence at protein level
CHMP2A	O43633	Evidence at protein level
CHMP2B	Q9UQN3	Evidence at protein level
CHMP3	Q9Y3E7	Evidence at protein level
CHMP4A	Q9BY43	Evidence at protein level
CHMP4B	Q9H444	Evidence at protein level
CHMP5	Q9NZZ3	Evidence at protein level
CHMP6	Q96FZ7	Evidence at protein level
CHMP7	Q8WUX9	Evidence at protein level
CHN1	P15882	Evidence at protein level
CHN2	P52757	Evidence at protein level
CHORDC1	Q9UHD1	Evidence at protein level
CHP1	Q99653	Evidence at protein level
CHPF	Q8IZ52	Evidence at protein level
CHPF2	Q9P2E5	Evidence at protein level
CHPT1	Q8WUD6	Evidence at protein level
CHRAC1	Q9NRG0	Evidence at protein level
CHRM4	P08173	Evidence at protein level
CHRM5	P08912	Evidence at protein level
CHRNA10	Q9GZZ6	Evidence at protein level
CHRNA5	P30532	Evidence at protein level
CHRNB1	P11230	Evidence at protein level
CHST10	O43529	Evidence at protein level
CHST11	Q9NPF2	Evidence at protein level
CHST12	Q9NRB3	Evidence at protein level
CHST13	Q8NET6	Evidence at protein level
CHST14	Q8NCH0	Evidence at protein level
CHST2	Q9Y4C5	Evidence at protein level
CHST3	Q7LGC8	Evidence at protein level
CHST4	Q8NCG5	Evidence at protein level
CHSY1	Q86X52	Evidence at protein level
CHTF18	Q8WVB6	Evidence at protein level
CHTF8	P0CG13	Evidence at protein level
CHTOP	Q9Y3Y2	Evidence at protein level
CHUK	O15111	Evidence at protein level
CHURC1	Q8WUH1	Evidence at protein level
CIAO1	O76071	Evidence at protein level
CIAO2A	Q9H5X1	Evidence at protein level
CIAO2B	Q9Y3D0	Evidence at protein level
CIAO3	Q9H6Q4	Evidence at protein level
CIAPIN1	Q6FI81	Evidence at protein level
CIB1	Q99828	Evidence at protein level
CIB2	O75838	Evidence at protein level
CIB3	Q96Q77	Evidence at protein level
CIBAR1	A1XBS5	Evidence at protein level
CIC	Q96RK0	Evidence at protein level
CIDEB	Q9UHD4	Evidence at protein level
CIITA	P33076	Evidence at protein level
CILK1	Q9UPZ9	Evidence at protein level
CILP2	Q8IUL8	Evidence at protein level
CINP	Q9BW66	Evidence at protein level
CIP2A	Q8TCG1	Evidence at protein level
CIPC	Q9C0C6	Evidence at protein level
CIR1	Q86X95	Evidence at protein level
CIRBP	Q14011	Evidence at protein level
CISD1	Q9NZ45	Evidence at protein level
CISD2	Q8N5K1	Evidence at protein level
CISH	Q9NSE2	Evidence at protein level
CIT	O14578	Evidence at protein level
CITED1	Q99966	Evidence at protein level
CITED2	Q99967	Evidence at protein level
CITED4	Q96RK1	Evidence at protein level
CIZ1	Q9ULV3	Evidence at protein level
CKAP2	Q8WWK9	Evidence at protein level
CKAP2L	Q8IYA6	Evidence at protein level
CKAP4	Q07065	Evidence at protein level
CKAP5	Q14008	Evidence at protein level
CKB	P12277	Evidence at protein level
CKLF	Q9UBR5	Evidence at protein level
CKM	P06732	Evidence at protein level
CKS1B	P61024	Evidence at protein level
CKS2	P33552	Evidence at protein level
CLASP1	Q7Z460	Evidence at protein level
CLASP2	O75122	Evidence at protein level
CLASRP	Q8N2M8	Evidence at protein level
CLBA1	Q96F83	Evidence at protein level
CLCC1	Q96S66	Evidence at protein level
CLCF1	Q9UBD9	Evidence at protein level
CLCN2	P51788	Evidence at protein level
CLCN3	P51790	Evidence at protein level
CLCN4	P51793	Evidence at protein level
CLCN5	P51795	Evidence at protein level
CLCN6	P51797	Evidence at protein level
CLCN7	P51798	Evidence at protein level
CLDN10	P78369	Evidence at protein level
CLDN12	P56749	Evidence at protein level
CLDN15	P56746	Evidence at protein level
CLDN23	Q96B33	Evidence at protein level
CLDN7	O95471	Evidence at protein level
CLDND1	Q9NY35	Evidence at protein level
CLEC11A	Q9Y240	Evidence at protein level
CLEC12A	Q5QGZ9	Evidence at protein level
CLEC16A	Q2KHT3	Evidence at protein level
CLEC2D	Q9UHP7	Evidence at protein level
CLGN	O14967	Evidence at protein level
CLHC1	Q8NHS4	Evidence at protein level
CLIC1	O00299	Evidence at protein level
CLIC2	O15247	Evidence at protein level
CLIC4	Q9Y696	Evidence at protein level
CLIC6	Q96NY7	Evidence at protein level
CLINT1	Q14677	Evidence at protein level
CLIP1	P30622	Evidence at protein level
CLIP2	Q9UDT6	Evidence at protein level
CLIP4	Q8N3C7	Evidence at protein level
CLK1	P49759	Evidence at protein level
CLK2	P49760	Evidence at protein level
CLK3	P49761	Evidence at protein level
CLK4	Q9HAZ1	Evidence at protein level
CLN3	Q13286	Evidence at protein level
CLN5	O75503	Evidence at protein level
CLN6	Q9NWW5	Evidence at protein level
CLN8	Q9UBY8	Evidence at protein level
CLNS1A	P54105	Evidence at protein level
CLOCK	O15516	Evidence at protein level
CLP1	Q92989	Evidence at protein level
CLPB	Q9H078	Evidence at protein level
CLPP	Q16740	Evidence at protein level
CLPTM1	O96005	Evidence at protein level
CLPTM1L	Q96KA5	Evidence at protein level
CLPX	O76031	Evidence at protein level
CLSPN	Q9HAW4	Evidence at protein level
CLSTN1	O94985	Evidence at protein level
CLSTN2	Q9H4D0	Evidence at protein level
CLSTN3	Q9BQT9	Evidence at protein level
CLTA	P09496	Evidence at protein level
CLTB	P09497	Evidence at protein level
CLTC	Q00610	Evidence at protein level
CLTCL1	P53675	Evidence at protein level
CLU	P10909	Evidence at protein level
CLUAP1	Q96AJ1	Evidence at protein level
CLUH	O75153	Evidence at protein level
CLUL1	Q15846	Evidence at protein level
CLYBL	Q8N0X4	Evidence at protein level
CMAS	Q8NFW8	Evidence at protein level
CMBL	Q96DG6	Evidence at protein level
CMC1	Q7Z7K0	Evidence at protein level
CMC2	Q9NRP2	Evidence at protein level
CMC4	P56277	Evidence at protein level
CMIP	Q8IY22	Evidence at protein level
CMPK1	P30085	Evidence at protein level
CMPK2	Q5EBM0	Evidence at protein level
CMSS1	Q9BQ75	Evidence at protein level
CMTM1	Q8IZ96	Evidence at protein level
CMTM3	Q96MX0	Evidence at protein level
CMTM4	Q8IZR5	Evidence at protein level
CMTM6	Q9NX76	Evidence at protein level
CMTM7	Q96FZ5	Evidence at protein level
CMTM8	Q8IZV2	Evidence at protein level
CMTR1	Q8N1G2	Evidence at protein level
CMTR2	Q8IYT2	Evidence at protein level
CMYA5	Q8N3K9	Evidence at protein level
CNBD2	Q96M20	Evidence at protein level
CNBP	P62633	Evidence at protein level
CNDP2	Q96KP4	Evidence at protein level
CNEP1R1	Q8N9A8	Evidence at protein level
CNFN	Q9BYD5	Evidence at protein level
CNIH1	O95406	Evidence at protein level
CNIH4	Q9P003	Evidence at protein level
CNKSR3	Q6P9H4	Evidence at protein level
CNN2	Q99439	Evidence at protein level
CNN3	Q15417	Evidence at protein level
CNNM2	Q9H8M5	Evidence at protein level
CNNM3	Q8NE01	Evidence at protein level
CNNM4	Q6P4Q7	Evidence at protein level
CNOT1	A5YKK6	Evidence at protein level
CNOT10	Q9H9A5	Evidence at protein level
CNOT11	Q9UKZ1	Evidence at protein level
CNOT2	Q9NZN8	Evidence at protein level
CNOT3	O75175	Evidence at protein level
CNOT4	O95628	Evidence at protein level
CNOT6	Q9ULM6	Evidence at protein level
CNOT6L	Q96LI5	Evidence at protein level
CNOT7	Q9UIV1	Evidence at protein level
CNOT8	Q9UFF9	Evidence at protein level
CNOT9	Q92600	Evidence at protein level
CNP	P09543	Evidence at protein level
CNPPD1	Q9BV87	Evidence at protein level
CNPY2	Q9Y2B0	Evidence at protein level
CNPY3	Q9BT09	Evidence at protein level
CNPY4	Q8N129	Evidence at protein level
CNR1	P21554	Evidence at protein level
CNRIP1	Q96F85	Evidence at protein level
CNST	Q6PJW8	Evidence at protein level
CNTF	P26441	Evidence at protein level
CNTLN	Q9NXG0	Evidence at protein level
CNTNAP1	P78357	Evidence at protein level
CNTNAP3	Q9BZ76	Evidence at protein level
CNTNAP3B	Q96NU0	Evidence at protein level
CNTRL	Q7Z7A1	Evidence at protein level
CNTROB	Q8N137	Evidence at protein level
COA1	Q9GZY4	Evidence at protein level
COA3	Q9Y2R0	Evidence at protein level
COA4	Q9NYJ1	Evidence at protein level
COA5	Q86WW8	Evidence at protein level
COA6	Q5JTJ3	Evidence at protein level
COA7	Q96BR5	Evidence at protein level
COA8	Q96IL0	Evidence at protein level
COASY	Q13057	Evidence at protein level
COCH	O43405	Evidence at protein level
COG1	Q8WTW3	Evidence at protein level
COG2	Q14746	Evidence at protein level
COG3	Q96JB2	Evidence at protein level
COG5	Q9UP83	Evidence at protein level
COG6	Q9Y2V7	Evidence at protein level
COG7	P83436	Evidence at protein level
COG8	Q96MW5	Evidence at protein level
COIL	P38432	Evidence at protein level
COL18A1	P39060	Evidence at protein level
COL23A1	Q86Y22	Evidence at protein level
COL27A1	Q8IZC6	Evidence at protein level
COL4A1	P02462	Evidence at protein level
COL4A2	P08572	Evidence at protein level
COL6A1	P12109	Evidence at protein level
COL6A2	P12110	Evidence at protein level
COL8A2	P25067	Evidence at protein level
COL9A2	Q14055	Evidence at protein level
COL9A3	Q14050	Evidence at protein level
COLEC11	Q9BWP8	Evidence at protein level
COLGALT1	Q8NBJ5	Evidence at protein level
COMMD1	Q8N668	Evidence at protein level
COMMD10	Q9Y6G5	Evidence at protein level
[truncated: 9,485 more rows]

## Sheet: parameter optimization
parameter optimization with previous Hela validation set (Hela 11806)										parameter optimization with new Hela validation set (Hela 11692)
Supp.Table1 hyperparameter optimization for EPIFANY with 4 replicates of Hela data										Supp.Table1 hyperparameter optimization for EPIFANY with 4 replicates of Hela data
psm threshold	greedy_group_resolution	regularize	inferred	validated	precision	recall	F1			psm threshold	greedy_group_resolution	regularize	inferred	validated	Precision	Recall	F1
0.05	remove_associations_only	FALSE	4739.12	4412.5	0.931798	0.375021	0.534539			0.05	remove_associations_only	FALSE	4739.12	4412	0.931696	0.377352	0.536886
0.05	none	FALSE	4739.12	4412.5	0.931798	0.375021	0.534539			0.05	none	FALSE	4739.12	4412	0.931696	0.377352	0.536886
0.05	none	TRUE	4547.88	4303.62	0.949064	0.365768	0.527176			0.25	none	FALSE	4498.38	4290.62	0.956452	0.366971	0.529587
0.05	remove_associations_only	TRUE	4547.88	4303.62	0.949064	0.365768	0.527176			0.25	remove_associations_only	FALSE	4498.38	4290.62	0.956452	0.366971	0.529587
0.25	none	FALSE	4498.38	4290.31	0.956367	0.364636	0.527137			0.1	none	FALSE	4493.88	4289.19	0.956883	0.366848	0.529584
0.25	remove_associations_only	FALSE	4498.38	4290.31	0.956367	0.364636	0.527137			0.1	remove_associations_only	FALSE	4493.88	4289.19	0.956883	0.366848	0.529584
0.1	none	FALSE	4493.88	4288.88	0.956799	0.364514	0.527133			0.05	none	TRUE	4547.88	4303.62	0.94908	0.368083	0.52958
0.1	remove_associations_only	FALSE	4493.88	4288.88	0.956799	0.364514	0.527133			0.05	remove_associations_only	TRUE	4547.88	4303.62	0.94908	0.368083	0.52958
0.05	remove_proteins_wo_evidence	FALSE	4405.19	4258.38	0.966858	0.361922	0.526582			0.05	remove_proteins_wo_evidence	FALSE	4405.19	4259.12	0.96703	0.364277	0.529095
0.5	none	FALSE	4487.75	4279.06	0.956081	0.36368	0.526112			0.5	none	FALSE	4487.75	4279.38	0.956162	0.366009	0.528559
0.5	remove_associations_only	FALSE	4487.75	4279.06	0.956081	0.36368	0.526112			0.5	remove_associations_only	FALSE	4487.75	4279.38	0.956162	0.366009	0.528559
0.1	remove_associations_only	TRUE	4444.69	4257.38	0.960528	0.361837	0.524823			0.1	remove_associations_only	TRUE	4444.69	4257.69	0.960615	0.364154	0.527271
0.1	none	TRUE	4444.62	4257.31	0.960528	0.361832	0.524817			0.1	none	TRUE	4444.62	4257.62	0.960614	0.364149	0.527265
0.1	remove_proteins_wo_evidence	FALSE	4360.06	4229.38	0.97051	0.359457	0.524349			0.1	remove_proteins_wo_evidence	FALSE	4360.06	4230.06	0.970671	0.361791	0.526852
0.25	remove_proteins_wo_evidence	FALSE	4360.12	4227.75	0.970166	0.359319	0.524139			0.25	remove_proteins_wo_evidence	FALSE	4360.12	4228.44	0.970327	0.361652	0.526641
0.5	remove_proteins_wo_evidence	FALSE	4353.75	4219.19	0.969644	0.358591	0.523285			0.5	remove_proteins_wo_evidence	FALSE	4353.75	4219.81	0.969789	0.360915	0.525776
0.1	remove_proteins_wo_evidence	TRUE	4330.12	4205.69	0.971781	0.357444	0.522379			0.1	remove_proteins_wo_evidence	TRUE	4330.12	4206.38	0.971943	0.359765	0.524878
0.05	remove_proteins_wo_evidence	TRUE	4329.5	4204.38	0.971481	0.357333	0.522275			0.05	remove_proteins_wo_evidence	TRUE	4329.5	4205.12	0.971657	0.359658	0.524781
0.25	none	TRUE	4301.75	4187	0.973625	0.355856	0.521027			0.25	none	TRUE	4301.75	4187.62	0.973774	0.358162	0.523516
0.25	remove_associations_only	TRUE	4301.75	4187	0.973625	0.355856	0.521027			0.25	remove_associations_only	TRUE	4301.75	4187.62	0.973774	0.358162	0.523516
0.25	remove_proteins_wo_evidence	TRUE	4301.25	4186.69	0.973662	0.355829	0.521005			0.25	remove_proteins_wo_evidence	TRUE	4301.25	4187.38	0.973825	0.35814	0.523502
0.999	none	FALSE	4407.81	4199.19	0.954436	0.356892	0.518906			0.999	none	FALSE	4407.81	4199.25	0.954462	0.359156	0.5213
0.999	remove_associations_only	FALSE	4407.81	4199.19	0.954436	0.356892	0.518906			0.999	remove_associations_only	FALSE	4407.81	4199.25	0.954462	0.359156	0.5213
0.75	none	FALSE	4398.44	4190.94	0.955403	0.356191	0.518067			0.75	none	FALSE	4398.44	4191.25	0.955484	0.358472	0.520489
0.75	remove_associations_only	FALSE	4398.44	4190.94	0.955403	0.356191	0.518067			0.75	remove_associations_only	FALSE	4398.44	4191.25	0.955484	0.358472	0.520489
0.01	none	TRUE	4511.75	4203.5	0.931686	0.357258	0.516454			0.01	none	TRUE	4511.75	4203	0.931577	0.359477	0.518751
0.01	none	FALSE	4511.75	4203.5	0.931686	0.357258	0.516454			0.01	none	FALSE	4511.75	4203	0.931577	0.359477	0.518751
0.01	remove_associations_only	TRUE	4511.75	4203.5	0.931686	0.357258	0.516454			0.01	remove_associations_only	TRUE	4511.75	4203	0.931577	0.359477	0.518751
0.01	remove_associations_only	FALSE	4511.75	4203.5	0.931686	0.357258	0.516454			0.01	remove_associations_only	FALSE	4511.75	4203	0.931577	0.359477	0.518751
0.999	remove_proteins_wo_evidence	FALSE	4279.5	4140.12	0.968007	0.351872	0.515849			0.999	remove_proteins_wo_evidence	FALSE	4279.5	4141	0.968211	0.354174	0.518348
0.75	remove_proteins_wo_evidence	FALSE	4275.12	4137.62	0.968586	0.351659	0.515614			0.75	remove_proteins_wo_evidence	FALSE	4275.12	4138.38	0.96876	0.353949	0.518096
0.999	none	TRUE	4242.25	4107.56	0.969047	0.349104	0.512943			0.999	none	TRUE	4242.25	4108.31	0.969225	0.351378	0.515419
0.999	remove_associations_only	TRUE	4242.25	4107.56	0.969047	0.349104	0.512943			0.999	remove_associations_only	TRUE	4242.25	4108.31	0.969225	0.351378	0.515419
0.999	remove_proteins_wo_evidence	TRUE	4218.56	4096.25	0.971517	0.348143	0.512325			0.999	remove_proteins_wo_evidence	TRUE	4218.56	4097.06	0.97171	0.350416	0.514809
0.5	remove_proteins_wo_evidence	TRUE	4197.94	4090.12	0.974696	0.347622	0.512236			0.5	remove_proteins_wo_evidence	TRUE	4197.94	4090.62	0.974816	0.349865	0.514684
0.5	remove_associations_only	TRUE	4202.19	4091.12	0.97401	0.347707	0.512221			0.5	remove_associations_only	TRUE	4202.19	4091.62	0.97413	0.349951	0.514668
0.5	none	TRUE	4202.06	4091	0.97401	0.347697	0.512209			0.5	none	TRUE	4202.06	4091.5	0.974129	0.34994	0.514656
0.75	none	TRUE	4173.31	4058.25	0.973014	0.344913	0.508954			0.75	none	TRUE	4173.31	4059	0.973191	0.34716	0.511422
0.75	remove_associations_only	TRUE	4173.06	4058	0.973012	0.344892	0.508931			0.75	remove_associations_only	TRUE	4173.06	4058.75	0.973189	0.347139	0.511398
0.75	remove_proteins_wo_evidence	TRUE	4165.38	4055.31	0.974046	0.344664	0.508851			0.75	remove_proteins_wo_evidence	TRUE	4165.38	4056.06	0.974223	0.346909	0.511319
0.01	remove_proteins_wo_evidence	FALSE	4179	4050.75	0.969314	0.344276	0.508069			0.01	remove_proteins_wo_evidence	FALSE	4179	4051	0.969376	0.346476	0.510469
0.01	remove_proteins_wo_evidence	TRUE	4166.75	4046.25	0.971079	0.343893	0.507896			0.01	remove_proteins_wo_evidence	TRUE	4166.75	4046.5	0.971142	0.346091	0.510298
Supp.Table2 hyperparameter optimization for Fido with 4 replicates of Hela data										Supp.Table2 hyperparameter optimization for Fido with 4 replicates of Hela data
psm threshold	greedy_group_resolution	inferred	validated	precision	recall	F1				psm threshold	greedy_group_resolution	inferred	validated	precision	recall	F1
0.1	TRUE	4741.23	4427.77	0.934853	0.376319	0.536261				0.1	TRUE	4741.23	4427.69	0.934844	0.378694	0.538668
0.1	FALSE	4741.23	4427.77	0.934853	0.376319	0.536261				0.1	FALSE	4741.23	4427.69	0.934844	0.378694	0.538668
0.05	TRUE	4727.5	4400.79	0.931772	0.374026	0.533438				0.05	TRUE	4727.5	4400.64	0.931751	0.376381	0.535826
0.05	FALSE	4727.5	4400.79	0.931772	0.374026	0.533438				0.05	FALSE	4727.5	4400.64	0.931751	0.376381	0.535826
0.5	TRUE	4581.75	4338.94	0.947938	0.368769	0.530571				0.5	TRUE	4581.75	4339.19	0.948002	0.371124	0.533016
0.5	FALSE	4581.75	4338.94	0.947938	0.368769	0.530571				0.5	FALSE	4581.75	4339.19	0.948002	0.371124	0.533016
0.999	FALSE	4584.44	4338.44	0.94727	0.368727	0.530418				0.999	FALSE	4584.44	4338.69	0.947335	0.371082	0.532861
0.25	TRUE	4579.62	4336.81	0.947921	0.368589	0.53038				0.25	TRUE	4579.62	4337.12	0.947998	0.370948	0.532832
0.25	FALSE	4579.62	4336.81	0.947921	0.368589	0.53038				0.25	FALSE	4579.62	4337.12	0.947998	0.370948	0.532832
0.75	TRUE	4583.31	4337.81	0.947365	0.368674	0.530377				0.75	TRUE	4583.31	4338.06	0.94743	0.371028	0.53282
0.75	FALSE	4583.31	4337.81	0.947365	0.368674	0.530377				0.75	FALSE	4583.31	4338.06	0.94743	0.371028	0.53282
0.01	TRUE	4511.75	4203.5	0.931686	0.357258	0.516454				0.01	TRUE	4511.75	4203	0.931577	0.359477	0.518751
0.01	FALSE	4511.75	4203.5	0.931686	0.357258	0.516454				0.01	FALSE	4511.75	4203	0.931577	0.359477	0.518751
Supp.Table3 hyperparameter optimization for Percolator with 4 replicates of Hela data										Supp.Table3 hyperparameter optimization for Percolator with 4 replicates of Hela data
psm threshold	inferred	validated	precision	recall	F1					psm threshold	inferred	validated	precision	recall	F1
0.999	4297.81	4185.25	0.974025	0.355707	0.520966					0.999	4297.81	4185.94	0.974188	0.358017	0.523463
0.75	4290.19	4178.12	0.974101	0.355102	0.520318					0.75	4290.19	4178.81	0.974264	0.357408	0.522813
0.25	4290.06	4177.69	0.974041	0.355064	0.520252					0.25	4290.06	4178.38	0.974204	0.35737	0.522747
0.5	4288.88	4176.69	0.974069	0.354979	0.520173					0.5	4288.88	4177.38	0.974233	0.357285	0.522668
0.1	4278.88	4168.94	0.974531	0.354321	0.519529					0.1	4278.88	4169.62	0.974695	0.356622	0.522022
0.05	4242.5	4143.62	0.976782	0.352169	0.517598					0.05	4242.5	4144.38	0.976961	0.354462	0.520096
0.01	4009.5	3935	0.98141	0.334438	0.498852					0.01	4009.5	3935.75	0.9816	0.336619	0.501298
Supp.Table4 hyperparameter optimization for PIA with 4 replicates of Hela data										Supp.Table4 hyperparameter optimization for PIA with 4 replicates of Hela data
psm threshold	input score type & scoring method	inferred	validated	precision	recall	F1				psm threshold	input score type & scoring method	inferred	validated	precision	recall	F1
0.999	PEP & multiplicative	4592.75	4359.25	0.949355	0.370495	0.532827				0.999	PEP & multiplicative	4585.19	4354.69	0.949945	0.37245	0.534934
0.75	PEP & multiplicative	4522.5	4334.25	0.958548	0.368371	0.532061				0.75	PEP & multiplicative	4504.38	4320.31	0.959319	0.36951	0.533366
0.5	PEP & multiplicative	4503.17	4328.83	0.961472	0.36791	0.532035				0.5	PEP & multiplicative	4483.19	4310.94	0.961765	0.368708	0.532911
0.25	PEP & multiplicative	4492.17	4323.83	0.962722	0.367485	0.531779				0.25	PEP & multiplicative	4469.12	4304.69	0.963402	0.368174	0.532601
0.1	FDR & multiplicative	4452.67	4292.47	0.964209	0.36482	0.52922				0.1	FDR & multiplicative	4461.38	4299.75	0.963962	0.367751	0.532263
0.1	PEP & multiplicative	4452.67	4292.47	0.964209	0.36482	0.52922				0.1	PEP & multiplicative	4461.38	4299.75	0.963962	0.367751	0.532263
0.25	FDR & multiplicative	4458.42	4293	0.963166	0.364865	0.528996				0.1	PEP & geometric mean	4520.62	4315	0.954731	0.369056	0.532168
0.1	PEP & geometric mean	4507.57	4304.86	0.955258	0.365873	0.528917				0.05	PEP & geometric mean	4483.94	4293.12	0.957525	0.367185	0.530738
0.25	PEP & geometric mean	4515.33	4306	0.953917	0.36597	0.52876				0.25	PEP & geometric mean	4505	4298.06	0.954326	0.367607	0.530556
0.05	PEP & geometric mean	4483.94	4293.62	0.957635	0.364918	0.528383				0.25	FDR & multiplicative	4439	4276.94	0.963747	0.3658	0.530079
0.05	FDR & multiplicative	4415.44	4266.38	0.966309	0.362602	0.527259				0.05	FDR & multiplicative	4415.44	4267.12	0.96648	0.364961	0.529774
0.05	PEP & multiplicative	4415.44	4266.38	0.966309	0.362602	0.527259				0.05	PEP & multiplicative	4415.44	4267.12	0.96648	0.364961	0.529774
0.5	PEP & geometric mean	4493	4281.75	0.953299	0.363909	0.526466				0.5	PEP & geometric mean	4489.06	4277.38	0.95314	0.365838	0.528489
0.5	FDR & multiplicative	4395	4228.92	0.962505	0.359418	0.523061				0.75	PEP & geometric mean	4453.88	4236.25	0.951497	0.36232	0.524485
0.75	PEP & geometric mean	4456.5	4238.5	0.95146	0.360233	0.522264				0.5	FDR & multiplicative	4378.31	4213.56	0.962661	0.36038	0.524112
0.999	PEP & geometric mean	4415.88	4166.25	0.944178	0.354092	0.514433				0.999	PEP & geometric mean	4408.88	4161.75	0.944581	0.355949	0.516462
0.75	FDR & multiplicative	4283.88	4114.5	0.960847	0.349694	0.512299				0.75	FDR & multiplicative	4279.19	4113.75	0.961696	0.351843	0.514798
0.01	PEP & geometric mean	4239.5	4080	0.962373	0.346762	0.509804				0.01	PEP & geometric mean	4239.5	4079.75	0.962316	0.348935	0.512141
0.01	FDR & additive	4162.75	4043.75	0.971413	0.343681	0.507707				0.01	FDR & additive	4162.75	4044	0.971475	0.345878	0.510109
0.01	FDR & multiplicative	4161.5	4042	0.971283	0.343532	0.507527				0.01	FDR & multiplicative	4161.5	4042.25	0.971346	0.345728	0.509928
0.01	PEP & multiplicative	4161.5	4042	0.971283	0.343532	0.507527				0.01	PEP & multiplicative	4161.5	4042.25	0.971346	0.345728	0.509928
0.999	FDR & multiplicative	4055.25	3866.75	0.954192	0.328638	0.488103				0.999	FDR & multiplicative	3995.44	3816.25	0.955813	0.326398	0.485819
0.05	FDR & additive	2618.81	2527.81	0.970211	0.21484	0.323729				0.05	FDR & additive	2618.81	2528.19	0.970295	0.216232	0.325332
0.1	FDR & additive	1487.54	1428	0.969813	0.121367	0.189727				0.1	FDR & additive	1631.13	1565.67	0.969058	0.133909	0.206957
0.25	FDR & additive	330.571	320.714	0.974137	0.0272577	0.0528198				0.25	FDR & additive	293.9	284.3	0.969765	0.0243158	0.0472186
0.5	FDR & additive	28.5	28	0.985294	0.00237974	0.00474758				0.5	FDR & additive	34	33.3333	0.982789	0.00285095	0.00568425
Supp.Table5 hyperparameter optimization for ProInfer with 4 replicates of Hela data										Supp.Table5 hyperparameter optimization for ProInfer with 4 replicates of Hela data
psm threshold	inferred	validated	precision	recall	F1					psm threshold	inferred	validated	precision	recall	F1
0.999	4805.56	4594.56	0.956174	0.390495	0.554422					0.999	4805.56	4595.31	0.956331	0.39303	0.557
0.75	4595.19	4416.75	0.961347	0.375382	0.539812					0.75	4595.19	4417.44	0.961498	0.377817	0.542349
0.5	4543	4373.69	0.962931	0.371723	0.536269					0.5	4543	4374.38	0.963085	0.374134	0.538798
0.1	4598.25	4373.62	0.952882	0.371717	0.534306					0.1	4598.25	4373.94	0.952963	0.374097	0.536774
0.25	4514.5	4347.25	0.963202	0.369476	0.533959					0.25	4514.5	4347.94	0.963357	0.371873	0.536482
0.05	4637.75	4372.94	0.944722	0.371659	0.53294					0.05	4637.75	4372.94	0.944735	0.374011	0.535357
0.01	4511.75	4203.5	0.931686	0.357258	0.516454					0.01	4511.75	4203	0.931577	0.359477	0.518751

## Sheet: Fig 1C
Figure 1C data with original validation set (Hela 11806)
Figure 1C Average inferred protein numbers and validated numbers by Human Protein Atlas (HPA) achieved by ProInfer under different psm filtering thresholds (y-axis)
psm threshold	inferred	validated
0.01	4511.75	4203.5
0.05	4637.75	4372.94
0.1	4598.25	4373.62
0.25	4514.5	4347.25
0.5	4543	4373.69
0.75	4595.19	4416.75
0.999	4805.56	4594.56
Figure 1C data with new validation set (Hela 11692)
Figure 1C Average inferred protein numbers and validated numbers by Human Protein Atlas (HPA) achieved by ProInfer under different psm filtering thresholds (y-axis)
0.01	4511.75	4203*
0.05	4637.75	4372.94
0.1	4598.25	4373.94
0.25	4514.5	4347.94
0.5	4543	4374.38
0.75	4595.19	4417.44
0.999	4805.56	4595.31
*values changed are highlighted in red

## Sheet: Fig 1D
Figure 1D data with original validation set (Hela 11806)
Figure 1D The performances of ProInfer indicated by recall, F1 (left-y axis) and precision (right-y axis) affected by various psm filtering thresholds (x-axis).
psm threshold	precision	recall	F1
0.01	0.931686	0.357258	0.516454
0.05	0.944722	0.371659	0.53294
0.1	0.952882	0.371717	0.534306
0.25	0.963202	0.369476	0.533959
0.5	0.962931	0.371723	0.536269
0.75	0.961347	0.375382	0.539812
0.999	0.956174	0.390495	0.554422
Figure 1D data with new validation set (Hela 11692)
Figure 1D The performances of ProInfer indicated by recall, F1 (left-y axis) and precision (right-y axis) affected by various psm filtering thresholds (x-axis).
psm threshold	precision	recall	F1
0.01	0.931577	0.359477	0.518751
0.05	0.944735	0.374011	0.535357
0.1	0.952963	0.374097	0.536774
0.25	0.963357	0.371873	0.536482
0.5	0.963085	0.374134	0.538798
0.75	0.961498	0.377817	0.542349
0.999	0.956331	0.39303	0.557

## Sheet: Fig 2A
Figure 2A data with original validation set (THP1 11584)															Figure 2A data with new validation set (THP1 11483)
Figure 2A Average numbers of validated (in deep colors) and non-validated (in light colors) target proteins reported in 3 replicates of THP1 sample with FDR of 0.005, 0.01, 0.025 and 0.05 respectively with hyperparameters optimized with Hela data															Figure 2A Average numbers of validated (in deep colors) and non-validated (in light colors) target proteins reported in 3 replicates of THP1 sample with FDR of 0.005, 0.01, 0.025 and 0.05 respectively with hyperparameters optimized with Hela data
	FDR	verified	non-verfied	verified	non-verfied	verified	non-verfied	verified	non-verfied	verified	non-verfied						verified	non-verfied	verified	non-verfied	verified	non-verfied	verified	non-verfied	verified	non-verfied
ProInfer	0.005	4980.67	348.667												ProInfer	0.005	4980.67	348.667
Percolator				4294	105.333										Percolator				4294	105.333
Fido						4529.33	259.667								Fido						4527.67	261.333
EPIFANY								4341.33	121						EPIFANY								4341.33	121
PIA										4444.67	272.667				PIA										4443.33	274
ProInfer	0.01	5041.33	349												ProInfer	0.01	5041.33	349
Percolator				4401.33	119.333										Percolator				4401.33	119.333
Fido						4614.33	279								Fido						4612.67	280.667
EPIFANY								4435.33	140.333						EPIFANY								4435.33	140.333
PIA										4554	297				PIA										4551.33	299.667
		verified	non-verfied	verified	non-verfied	verified	non-verfied	verified	non-verfied	verified	non-verfied						verified	non-verfied	verified	non-verfied	verified	non-verfied	verified	non-verfied	verified	non-verfied
ProInfer	0.025	5117.33	347.667												ProInfer	0.025	5117.33	347.667
Percolator				4535	148.667										Percolator				4535	148.667
Fido						4759.33	329								Fido						4757.67	330.667
EPIFANY								4710.67	303						EPIFANY								4710	303.667
PIA										4739.33	343.667				PIA										4736.67	346.333
ProInfer	0.05	5187	358												ProInfer	0.05	5187	358
Percolator				4669.33	200.333										Percolator				4669.33	200.333
Fido						4951	418.667								Fido						4949	420.667
EPIFANY								4918	484						EPIFANY								4914.33	487.667
PIA										4898.67	409				PIA										4895.67	412
with original validation set (THP1 11584)															with new validation set (THP1 11483)
detail values in 3 replicates of THP1															detail values in 3 replicates of THP1
Tool	sample	FDR	inferred	validated											Tool	sample	FDR	inferred	validated
ProInfer	M0_1	0.005	5315	4946											ProInfer	M0_1	0.005	5315	4946
Epifany	M0_1	0.005	4432	4302											Epifany	M0_1	0.005	4432	4302
Fido	M0_1	0.005	4802	4518											Fido	M0_1	0.005	4802	4515
Percolator	M0_1	0.005	4332	4229											Percolator	M0_1	0.005	4332	4229
PIA	M0_1	0.005	4693	4411											PIA	M0_1	0.005	4693	4410
ProInfer	M0_1	0.01	5315	4946											ProInfer	M0_1	0.01	5315	4946
Epifany	M0_1	0.01	4558	4401											Epifany	M0_1	0.01	4558	4401
Fido	M0_1	0.01	4902	4598											Fido	M0_1	0.01	4902	4595
Percolator	M0_1	0.01	4448	4329											Percolator	M0_1	0.01	4448	4329
PIA	M0_1	0.01	4813	4513											PIA	M0_1	0.01	4813	4510
ProInfer	M0_1	0.025	5393	5047											ProInfer	M0_1	0.025	5393	5047
Epifany	M0_1	0.025	4816	4584											Epifany	M0_1	0.025	4816	4584
Fido	M0_1	0.025	5043	4710											Fido	M0_1	0.025	5043	4707
Percolator	M0_1	0.025	4610	4464											Percolator	M0_1	0.025	4610	4464
PIA	M0_1	0.025	5049	4703											PIA	M0_1	0.025	5049	4700
ProInfer	M0_1	0.05	5479	5124											ProInfer	M0_1	0.05	5479	5124
Epifany	M0_1	0.05	5364	4877											Epifany	M0_1	0.05	5364	4872
Fido	M0_1	0.05	5327	4906											Fido	M0_1	0.05	5327	4903
Percolator	M0_1	0.05	4815	4618											Percolator	M0_1	0.05	4815	4618
PIA	M0_1	0.05	5297	4881											PIA	M0_1	0.05	5297	4877
ProInfer	M0_2	0.005	5456	5092											ProInfer	M0_2	0.005	5456	5092
Epifany	M0_2	0.005	4425	4311											Epifany	M0_2	0.005	4425	4311
Fido	M0_2	0.005	4832	4540											Fido	M0_2	0.005	4832	4538
Percolator	M0_2	0.005	4378	4271											Percolator	M0_2	0.005	4378	4271
PIA	M0_2	0.005	4708	4430											PIA	M0_2	0.005	4708	4427
ProInfer	M0_2	0.01	5456	5092											ProInfer	M0_2	0.01	5456	5092
Epifany	M0_2	0.01	4516	4387											Epifany	M0_2	0.01	4516	4387
Fido	M0_2	0.01	4915	4611											Fido	M0_2	0.01	4915	4609
Percolator	M0_2	0.01	4502	4385											Percolator	M0_2	0.01	4502	4385
PIA	M0_2	0.01	4848	4537											PIA	M0_2	0.01	4848	4534
ProInfer	M0_2	0.025	5481	5118											ProInfer	M0_2	0.025	5481	5118
Epifany	M0_2	0.025	4747	4570											Epifany	M0_2	0.025	4747	4570
Fido	M0_2	0.025	5067	4738											Fido	M0_2	0.025	5067	4736
Percolator	M0_2	0.025	4661	4522											Percolator	M0_2	0.025	4661	4522
PIA	M0_2	0.025	5049	4703											PIA	M0_2	0.025	5049	4700
ProInfer	M0_2	0.05	5567	5195											ProInfer	M0_2	0.05	5567	5195
Epifany	M0_2	0.05	5364	4899											Epifany	M0_2	0.05	5364	4895
Fido	M0_2	0.05	5327	4918											Fido	M0_2	0.05	5327	4916
Percolator	M0_2	0.05	4842	4650											Percolator	M0_2	0.05	4842	4650
PIA	M0_2	0.05	5270	4869											PIA	M0_2	0.05	5270	4866
ProInfer	M0_3	0.005	5217	4904											ProInfer	M0_3	0.005	5217	4904
Epifany	M0_3	0.005	4530	4411											Epifany	M0_3	0.005	4530	4411
Fido	M0_3	0.005	4733	4530											Fido	M0_3	0.005	4733	4530
Percolator	M0_3	0.005	4488	4382											Percolator	M0_3	0.005	4488	4382
PIA	M0_3	0.005	4751	4493											PIA	M0_3	0.005	4751	4493
ProInfer	M0_3	0.01	5400	5086											ProInfer	M0_3	0.01	5400	5086
Epifany	M0_3	0.01	4653	4518											Epifany	M0_3	0.01	4653	4518
Fido	M0_3	0.01	4863	4634											Fido	M0_3	0.01	4863	4634
Percolator	M0_3	0.01	4612	4490											Percolator	M0_3	0.01	4612	4490
PIA	M0_3	0.01	4892	4612											PIA	M0_3	0.01	4892	4610
ProInfer	M0_3	0.025	5521	5187											ProInfer	M0_3	0.025	5521	5187
Epifany	M0_3	0.025	5478	4978											Epifany	M0_3	0.025	5478	4976
Fido	M0_3	0.025	5155	4830											Fido	M0_3	0.025	5155	4830
Percolator	M0_3	0.025	4780	4619											Percolator	M0_3	0.025	4780	4619
PIA	M0_3	0.025	5151	4812											PIA	M0_3	0.025	5151	4810
ProInfer	M0_3	0.05	5589	5242											ProInfer	M0_3	0.05	5589	5242
Epifany	M0_3	0.05	5478	4978											Epifany	M0_3	0.05	5478	4976
Fido	M0_3	0.05	5455	5029											Fido	M0_3	0.05	5455	5028
Percolator	M0_3	0.05	4952	4740											Percolator	M0_3	0.05	4952	4740
PIA	M0_3	0.05	5356	4946											PIA	M0_3	0.05	5356	4944
Average (integers)															Average (integers)
Tool	FDR	inferred	validated	non-validated											Tool	FDR	inferred	validated	non-validated
ProInfer	0.005	5329.33	4980.67	348.667											ProInfer	0.005	5329.33	4980.67	348.667
Epifany	0.005	4462.33	4341.33	121											Epifany	0.005	4462.33	4341.33	121
Fido	0.005	4789	4529.33	259.667											Fido	0.005	4789	4527.67	261.333
Percolator	0.005	4399.33	4294	105.333											Percolator	0.005	4399.33	4294	105.333
PIA	0.005	4717.33	4444.67	272.667											PIA	0.005	4717.33	4443.33	274
ProInfer	0.01	5390.33	5041.33	349											ProInfer	0.01	5390.33	5041.33	349
Epifany	0.01	4575.67	4435.33	140.333											Epifany	0.01	4575.67	4435.33	140.333
Fido	0.01	4893.33	4614.33	279											Fido	0.01	4893.33	4612.67	280.667
Percolator	0.01	4520.67	4401.33	119.333											Percolator	0.01	4520.67	4401.33	119.333
PIA	0.01	4851	4554	297											PIA	0.01	4851	4551.33	299.667
ProInfer	0.025	5465	5117.33	347.667											ProInfer	0.025	5465	5117.33	347.667
Epifany	0.025	5013.67	4710.67	303											Epifany	0.025	5013.67	4710	303.667
Fido	0.025	5088.33	4759.33	329											Fido	0.025	5088.33	4757.67	330.667
Percolator	0.025	4683.67	4535	148.667											Percolator	0.025	4683.67	4535	148.667
PIA	0.025	5083	4739.33	343.667											PIA	0.025	5083	4736.67	346.333
ProInfer	0.05	5545	5187	358											ProInfer	0.05	5545	5187	358
Epifany	0.05	5402	4918	484											Epifany	0.05	5402	4914.33	487.667
Fido	0.05	5369.67	4951	418.667											Fido	0.05	5369.67	4949	420.667
Percolator	0.05	4869.67	4669.33	200.333											Percolator	0.05	4869.67	4669.33	200.333
PIA	0.05	5307.67	4898.67	409											PIA	0.05	5307.67	4895.67	412

## Sheet: Fig 2B
Figure 2B data with original validation set (THP1 11584)											Figure 2B data with new validation set (THP1 11483)
Figure 2B The changes of precision values of competing tools under different protein reporting FDRs											Figure 2B The changes of precision values of competing tools under different protein reporting FDRs
FDR	0.005	0.01	0.025	0.05							FDR	0.005	0.01	0.025	0.05
ProInfer	0.934621	0.935237	0.936373	0.935433							ProInfer	0.934621	0.935237	0.936373	0.935433
EPIFANY	0.972879	0.969325	0.941089	0.910415							EPIFANY	0.972879	0.969325	0.940967	0.909734
Fido	0.945846	0.943014	0.935331	0.922032							Fido	0.9455	0.942675	0.935001	0.921658
Percolator	0.976055	0.973602	0.968275	0.958874							Percolator	0.976055	0.973602	0.968275	0.958874
PIA	0.942186	0.938761	0.932377	0.922941							PIA	0.941902	0.93821	0.931851	0.922375
with original validation set (THP1 11584)											with new validation set (THP1 11483)
detail values in 3 replicates of THP1											detail values in 3 replicates of THP1
Tool	sample	FDR	Precision								Tool	sample	FDR	Precision
ProInfer	M0_1	0.005	0.930574								ProInfer	M0_1	0.005	0.930574
Epifany	M0_1	0.005	0.970668								Epifany	M0_1	0.005	0.970668
Fido	M0_1	0.005	0.940858								Fido	M0_1	0.005	0.940233
Percolator	M0_1	0.005	0.976223								Percolator	M0_1	0.005	0.976223
PIA	M0_1	0.005	0.939911								PIA	M0_1	0.005	0.939697
ProInfer	M0_1	0.01	0.930574								ProInfer	M0_1	0.01	0.930574
Epifany	M0_1	0.01	0.965555								Epifany	M0_1	0.01	0.965555
Fido	M0_1	0.01	0.937984								Fido	M0_1	0.01	0.937373
Percolator	M0_1	0.01	0.973246								Percolator	M0_1	0.01	0.973246
PIA	M0_1	0.01	0.937669								PIA	M0_1	0.01	0.937046
ProInfer	M0_1	0.025	0.935843								ProInfer	M0_1	0.025	0.935843
Epifany	M0_1	0.025	0.951827								Epifany	M0_1	0.025	0.951827
Fido	M0_1	0.025	0.933968								Fido	M0_1	0.025	0.933373
Percolator	M0_1	0.025	0.96833								Percolator	M0_1	0.025	0.96833
PIA	M0_1	0.025	0.931472								PIA	M0_1	0.025	0.930877
ProInfer	M0_1	0.05	0.935207								ProInfer	M0_1	0.05	0.935207
Epifany	M0_1	0.05	0.90921								Epifany	M0_1	0.05	0.908277
Fido	M0_1	0.05	0.920969								Fido	M0_1	0.05	0.920405
Percolator	M0_1	0.05	0.959086								Percolator	M0_1	0.05	0.959086
PIA	M0_1	0.05	0.921465								PIA	M0_1	0.05	0.92071
ProInfer	M0_2	0.005	0.933284								ProInfer	M0_2	0.005	0.933284
Epifany	M0_2	0.005	0.974237								Epifany	M0_2	0.005	0.974237
Fido	M0_2	0.005	0.93957								Fido	M0_2	0.005	0.939156
Percolator	M0_2	0.005	0.97556								Percolator	M0_2	0.005	0.97556
PIA	M0_2	0.005	0.940952								PIA	M0_2	0.005	0.940314
ProInfer	M0_2	0.01	0.933284								ProInfer	M0_2	0.01	0.933284
Epifany	M0_2	0.01	0.971435								Epifany	M0_2	0.01	0.971435
Fido	M0_2	0.01	0.938149								Fido	M0_2	0.01	0.937742
Percolator	M0_2	0.01	0.974012								Percolator	M0_2	0.01	0.974012
PIA	M0_2	0.01	0.93585								PIA	M0_2	0.01	0.935231
ProInfer	M0_2	0.025	0.933771								ProInfer	M0_2	0.025	0.933771
Epifany	M0_2	0.025	0.962713								Epifany	M0_2	0.025	0.962713
Fido	M0_2	0.025	0.93507								Fido	M0_2	0.025	0.934675
Percolator	M0_2	0.025	0.970178								Percolator	M0_2	0.025	0.970178
PIA	M0_2	0.025	0.931472								PIA	M0_2	0.025	0.930877
ProInfer	M0_2	0.05	0.933178								ProInfer	M0_2	0.05	0.933178
Epifany	M0_2	0.05	0.913311								Epifany	M0_2	0.05	0.912565
Fido	M0_2	0.05	0.923221								Fido	M0_2	0.05	0.922846
Percolator	M0_2	0.05	0.960347								Percolator	M0_2	0.05	0.960347
PIA	M0_2	0.05	0.923909								PIA	M0_2	0.05	0.92334
ProInfer	M0_3	0.005	0.940004								ProInfer	M0_3	0.005	0.940004
Epifany	M0_3	0.005	0.973731								Epifany	M0_3	0.005	0.973731
Fido	M0_3	0.005	0.95711								Fido	M0_3	0.005	0.95711
Percolator	M0_3	0.005	0.976381								Percolator	M0_3	0.005	0.976381
PIA	M0_3	0.005	0.945696								PIA	M0_3	0.005	0.945696
ProInfer	M0_3	0.01	0.941852								ProInfer	M0_3	0.01	0.941852
Epifany	M0_3	0.01	0.970986								Epifany	M0_3	0.01	0.970986
Fido	M0_3	0.01	0.95291								Fido	M0_3	0.01	0.95291
Percolator	M0_3	0.01	0.973547								Percolator	M0_3	0.01	0.973547
PIA	M0_3	0.01	0.942764								PIA	M0_3	0.01	0.942355
ProInfer	M0_3	0.025	0.939504								ProInfer	M0_3	0.025	0.939504
Epifany	M0_3	0.025	0.908726								Epifany	M0_3	0.025	0.908361
Fido	M0_3	0.025	0.936954								Fido	M0_3	0.025	0.936954
Percolator	M0_3	0.025	0.966318								Percolator	M0_3	0.025	0.966318
PIA	M0_3	0.025	0.934188								PIA	M0_3	0.025	0.933799
ProInfer	M0_3	0.05	0.937914								ProInfer	M0_3	0.05	0.937914
Epifany	M0_3	0.05	0.908726								Epifany	M0_3	0.05	0.908361
Fido	M0_3	0.05	0.921907								Fido	M0_3	0.05	0.921723
Percolator	M0_3	0.05	0.957189								Percolator	M0_3	0.05	0.957189
PIA	M0_3	0.05	0.92345								PIA	M0_3	0.05	0.923077
Average											Average
Tool	FDR	Precision									Tool	FDR	Precision
ProInfer	0.005	0.934621									ProInfer	0.005	0.934621
Epifany	0.005	0.972879									Epifany	0.005	0.972879
Fido	0.005	0.945846									Fido	0.005	0.9455
Percolator	0.005	0.976055									Percolator	0.005	0.976055
PIA	0.005	0.942186									PIA	0.005	0.941902
ProInfer	0.01	0.935237									ProInfer	0.01	0.935237
Epifany	0.01	0.969325									Epifany	0.01	0.969325
Fido	0.01	0.943014									Fido	0.01	0.942675
Percolator	0.01	0.973602									Percolator	0.01	0.973602
PIA	0.01	0.938761									PIA	0.01	0.93821
ProInfer	0.025	0.936373									ProInfer	0.025	0.936373
Epifany	0.025	0.941089									Epifany	0.025	0.940967
Fido	0.025	0.935331									Fido	0.025	0.935001
Percolator	0.025	0.968275									Percolator	0.025	0.968275
PIA	0.025	0.932377									PIA	0.025	0.931851
ProInfer	0.05	0.935433									ProInfer	0.05	0.935433
Epifany	0.05	0.910415									Epifany	0.05	0.909734
Fido	0.05	0.922032									Fido	0.05	0.921658
Percolator	0.05	0.958874									Percolator	0.05	0.958874
PIA	0.05	0.922941									PIA	0.05	0.922375

## Sheet: Fig 2C
Figure 2C data with original validation set (THP1 11584)											Figure 2C data with new validation set (THP1 11483)
Figure 2C The changes of recall values of competing tools under different protein reporting FDRs											Figure 2C The changes of recall values of competing tools under different protein reporting FDRs
FDR	0.005	0.01	0.025	0.05							FDR	0.005	0.01	0.025	0.05
ProInfer	0.431115	0.436366	0.442944	0.448974							ProInfer	0.433743	0.439026	0.445644	0.451711
Epifany	0.375775	0.383912	0.407744	0.42569							Epifany	0.378066	0.386252	0.410172	0.427966
Fido	0.392048	0.399406	0.411956	0.428547							Fido	0.394293	0.401695	0.414323	0.430985
Percolator	0.371678	0.380969	0.392539	0.404166							Percolator	0.373944	0.383291	0.394932	0.40663
PIA	0.38472	0.394183	0.410225	0.424017							PIA	0.386949	0.396354	0.412494	0.42634
with original validation set (THP1 11584)											with new validation set (THP1 11483)
detail values in 3 replicates of THP1											detail values in 3 replicates of THP1
Tool	sample	FDR	Recall								Tool	sample	FDR	Recall
ProInfer	M0_1	0.005	0.428114								ProInfer	M0_1	0.005	0.430724
Epifany	M0_1	0.005	0.372371								Epifany	M0_1	0.005	0.374641
Fido	M0_1	0.005	0.391067								Fido	M0_1	0.005	0.39319
Percolator	M0_1	0.005	0.366052								Percolator	M0_1	0.005	0.368284
PIA	M0_1	0.005	0.381806								PIA	M0_1	0.005	0.384046
ProInfer	M0_1	0.01	0.428114								ProInfer	M0_1	0.01	0.430724
Epifany	M0_1	0.01	0.38094								Epifany	M0_1	0.01	0.383262
Fido	M0_1	0.01	0.397992								Fido	M0_1	0.01	0.400157
Percolator	M0_1	0.01	0.374708								Percolator	M0_1	0.01	0.376992
PIA	M0_1	0.01	0.390634								PIA	M0_1	0.01	0.392755
ProInfer	M0_1	0.025	0.436856								ProInfer	M0_1	0.025	0.439519
Epifany	M0_1	0.025	0.39678								Epifany	M0_1	0.025	0.399199
Fido	M0_1	0.025	0.407686								Fido	M0_1	0.025	0.40991
Percolator	M0_1	0.025	0.386393								Percolator	M0_1	0.025	0.388749
PIA	M0_1	0.025	0.40708								PIA	M0_1	0.025	0.409301
ProInfer	M0_1	0.05	0.443521								ProInfer	M0_1	0.05	0.446225
Epifany	M0_1	0.05	0.422141								Epifany	M0_1	0.05	0.424279
Fido	M0_1	0.05	0.424652								Fido	M0_1	0.05	0.426979
Percolator	M0_1	0.05	0.399723								Percolator	M0_1	0.05	0.40216
PIA	M0_1	0.05	0.422488								PIA	M0_1	0.05	0.424715
ProInfer	M0_2	0.005	0.440751								ProInfer	M0_2	0.005	0.443438
Epifany	M0_2	0.005	0.37315								Epifany	M0_2	0.005	0.375425
Fido	M0_2	0.005	0.392972								Fido	M0_2	0.005	0.395193
Percolator	M0_2	0.005	0.369688								Percolator	M0_2	0.005	0.371941
PIA	M0_2	0.005	0.38345								PIA	M0_2	0.005	0.385526
ProInfer	M0_2	0.01	0.440751								ProInfer	M0_2	0.01	0.443438
Epifany	M0_2	0.01	0.379728								Epifany	M0_2	0.01	0.382043
Fido	M0_2	0.01	0.399117								Fido	M0_2	0.01	0.401376
Percolator	M0_2	0.01	0.379555								Percolator	M0_2	0.01	0.381869
PIA	M0_2	0.01	0.392712								PIA	M0_2	0.01	0.394845
ProInfer	M0_2	0.025	0.443002								ProInfer	M0_2	0.025	0.445702
Epifany	M0_2	0.025	0.395568								Epifany	M0_2	0.025	0.39798
Fido	M0_2	0.025	0.41011								Fido	M0_2	0.025	0.412436
Percolator	M0_2	0.025	0.391413								Percolator	M0_2	0.025	0.3938
PIA	M0_2	0.025	0.40708								PIA	M0_2	0.025	0.409301
ProInfer	M0_2	0.05	0.449667								ProInfer	M0_2	0.05	0.452408
Epifany	M0_2	0.05	0.424046								Epifany	M0_2	0.05	0.426282
Fido	M0_2	0.05	0.42569								Fido	M0_2	0.05	0.428111
Percolator	M0_2	0.05	0.402493								Percolator	M0_2	0.05	0.404946
PIA	M0_2	0.05	0.421449								PIA	M0_2	0.05	0.423757
ProInfer	M0_3	0.005	0.424478								ProInfer	M0_3	0.005	0.427066
Epifany	M0_3	0.005	0.381806								Epifany	M0_3	0.005	0.384133
Fido	M0_3	0.005	0.392106								Fido	M0_3	0.005	0.394496
Percolator	M0_3	0.005	0.379295								Percolator	M0_3	0.005	0.381608
PIA	M0_3	0.005	0.388903								PIA	M0_3	0.005	0.391274
ProInfer	M0_3	0.01	0.440232								ProInfer	M0_3	0.01	0.442916
Epifany	M0_3	0.01	0.391067								Epifany	M0_3	0.01	0.393451
Fido	M0_3	0.01	0.401108								Fido	M0_3	0.01	0.403553
Percolator	M0_3	0.01	0.388644								Percolator	M0_3	0.01	0.391013
PIA	M0_3	0.01	0.399204								PIA	M0_3	0.01	0.401463
ProInfer	M0_3	0.025	0.448974								ProInfer	M0_3	0.025	0.451711
Epifany	M0_3	0.025	0.430884								Epifany	M0_3	0.025	0.433336
Fido	M0_3	0.025	0.418073								Fido	M0_3	0.025	0.420622
Percolator	M0_3	0.025	0.39981								Percolator	M0_3	0.025	0.402247
PIA	M0_3	0.025	0.416515								PIA	M0_3	0.025	0.41888
ProInfer	M0_3	0.05	0.453735								ProInfer	M0_3	0.05	0.456501
Epifany	M0_3	0.05	0.430884								Epifany	M0_3	0.05	0.433336
Fido	M0_3	0.05	0.435298								Fido	M0_3	0.05	0.437865
Percolator	M0_3	0.05	0.410283								Percolator	M0_3	0.05	0.412784
PIA	M0_3	0.05	0.428114								PIA	M0_3	0.05	0.43055
Average											Average
Tool	FDR	Recall									Tool	FDR	Recall
ProInfer	0.005	0.431115									ProInfer	0.005	0.433743
Epifany	0.005	0.375775									Epifany	0.005	0.378066
Fido	0.005	0.392048									Fido	0.005	0.394293
Percolator	0.005	0.371678									Percolator	0.005	0.373944
PIA	0.005	0.38472									PIA	0.005	0.386949
ProInfer	0.01	0.436366									ProInfer	0.01	0.439026
Epifany	0.01	0.383912									Epifany	0.01	0.386252
Fido	0.01	0.399406									Fido	0.01	0.401695
Percolator	0.01	0.380969									Percolator	0.01	0.383291
PIA	0.01	0.394183									PIA	0.01	0.396354
ProInfer	0.025	0.442944									ProInfer	0.025	0.445644
Epifany	0.025	0.407744									Epifany	0.025	0.410172
Fido	0.025	0.411956									Fido	0.025	0.414323
Percolator	0.025	0.392539									Percolator	0.025	0.394932
PIA	0.025	0.410225									PIA	0.025	0.412494
ProInfer	0.05	0.448974									ProInfer	0.05	0.451711
Epifany	0.05	0.42569									Epifany	0.05	0.427966
Fido	0.05	0.428547									Fido	0.05	0.430985
Percolator	0.05	0.404166									Percolator	0.05	0.40663
PIA	0.05	0.424017									PIA	0.05	0.42634

## Sheet: Fig 2D
Figure 2D data with original validation set (THP1 11584)											Figure 2D data with new validation set (THP1 11483)
Figure 2D The changes of F1 values of competing tools under different protein reporting FDRs											Figure 2D The changes of F1 values of competing tools under different protein reporting FDRs
FDR	0.005	0.01	0.025	0.05							FDR	0.005	0.01	0.025	0.05
ProInfer	0.590011	0.595063	0.601388	0.606727							ProInfer	0.592467	0.597532	0.603872	0.609221
Epifany	0.542134	0.549975	0.568467	0.580114							Epifany	0.544514	0.552373	0.5708	0.582084
Fido	0.554321	0.561141	0.571976	0.585117							Fido	0.556501	0.563336	0.574191	0.587309
Percolator	0.53833	0.54762	0.558589	0.56863							Percolator	0.540702	0.550015	0.561007	0.571064
PIA	0.546347	0.555223	0.569755	0.58107							PIA	0.548543	0.557275	0.571841	0.583135
with original validation set (THP1 11584)											with new validation set (THP1 11483)
detail values in 3 replicates of THP1											detail values in 3 replicates of THP1
Tool	sample	FDR	F1								Tool	sample	FDR	F1
ProInfer	M0_1	0.005	0.586436								ProInfer	M0_1	0.005	0.58888
Epifany	M0_1	0.005	0.538255								Epifany	M0_1	0.005	0.540622
Fido	M0_1	0.005	0.552492								Fido	M0_1	0.005	0.554498
Percolator	M0_1	0.005	0.532452								Percolator	M0_1	0.005	0.534809
PIA	M0_1	0.005	0.543026								PIA	M0_1	0.005	0.545252
ProInfer	M0_1	0.01	0.586436								ProInfer	M0_1	0.01	0.58888
Epifany	M0_1	0.01	0.546335								Epifany	M0_1	0.01	0.548719
Fido	M0_1	0.01	0.558857								Fido	M0_1	0.01	0.560879
Percolator	M0_1	0.01	0.541091								Percolator	M0_1	0.01	0.543469
PIA	M0_1	0.01	0.551509								PIA	M0_1	0.01	0.55351
ProInfer	M0_1	0.025	0.595657								ProInfer	M0_1	0.025	0.598128
Epifany	M0_1	0.025	0.560083								Epifany	M0_1	0.025	0.562488
Fido	M0_1	0.025	0.567607								Fido	M0_1	0.025	0.569648
Percolator	M0_1	0.025	0.552373								Percolator	M0_1	0.025	0.554775
PIA	M0_1	0.025	0.566558								PIA	M0_1	0.025	0.568594
ProInfer	M0_1	0.05	0.601691								ProInfer	M0_1	0.05	0.604174
Epifany	M0_1	0.05	0.57658								Epifany	M0_1	0.05	0.578382
Fido	M0_1	0.05	0.58128								Fido	M0_1	0.05	0.583343
Percolator	M0_1	0.05	0.564272								Percolator	M0_1	0.05	0.566695
PIA	M0_1	0.05	0.579347								PIA	M0_1	0.05	0.581287
ProInfer	M0_2	0.005	0.598742								ProInfer	M0_2	0.005	0.601216
Epifany	M0_2	0.005	0.539617								Epifany	M0_2	0.005	0.541991
Fido	M0_2	0.005	0.554165								Fido	M0_2	0.005	0.556298
Percolator	M0_2	0.005	0.536187								Percolator	M0_2	0.005	0.538554
PIA	M0_2	0.005	0.544862								PIA	M0_2	0.005	0.546847
ProInfer	M0_2	0.01	0.598742								ProInfer	M0_2	0.01	0.601216
Epifany	M0_2	0.01	0.54602								Epifany	M0_2	0.01	0.548409
Fido	M0_2	0.01	0.559995								Fido	M0_2	0.01	0.562142
Percolator	M0_2	0.01	0.546247								Percolator	M0_2	0.01	0.548639
PIA	M0_2	0.01	0.553259								PIA	M0_2	0.01	0.555263
ProInfer	M0_2	0.025	0.600916								ProInfer	M0_2	0.025	0.603395
Epifany	M0_2	0.025	0.560736								Epifany	M0_2	0.025	0.563155
Fido	M0_2	0.025	0.570156								Fido	M0_2	0.025	0.572326
Percolator	M0_2	0.025	0.55779								Percolator	M0_2	0.025	0.560208
PIA	M0_2	0.025	0.566558								PIA	M0_2	0.025	0.568594
ProInfer	M0_2	0.05	0.606893								ProInfer	M0_2	0.05	0.609384
Epifany	M0_2	0.05	0.579181								Epifany	M0_2	0.05	0.581112
Fido	M0_2	0.05	0.582701								Fido	M0_2	0.05	0.58489
Percolator	M0_2	0.05	0.567246								Percolator	M0_2	0.05	0.569678
PIA	M0_2	0.05	0.57885								PIA	M0_2	0.05	0.580911
ProInfer	M0_3	0.005	0.584854								ProInfer	M0_3	0.005	0.587305
Epifany	M0_3	0.005	0.54853								Epifany	M0_3	0.005	0.550927
Fido	M0_3	0.005	0.556306								Fido	M0_3	0.005	0.558707
Percolator	M0_3	0.005	0.54635								Percolator	M0_3	0.005	0.548745
PIA	M0_3	0.005	0.551153								PIA	M0_3	0.005	0.55353
ProInfer	M0_3	0.01	0.600012								ProInfer	M0_3	0.01	0.6025
Epifany	M0_3	0.01	0.557571								Epifany	M0_3	0.01	0.55999
Fido	M0_3	0.01	0.564571								Fido	M0_3	0.01	0.566989
Percolator	M0_3	0.01	0.555521								Percolator	M0_3	0.01	0.557937
PIA	M0_3	0.01	0.5609								PIA	M0_3	0.01	0.563053
ProInfer	M0_3	0.025	0.60759								ProInfer	M0_3	0.025	0.610092
Epifany	M0_3	0.025	0.584581								Epifany	M0_3	0.025	0.586758
Fido	M0_3	0.025	0.578166								Fido	M0_3	0.025	0.580599
Percolator	M0_3	0.025	0.565603								Percolator	M0_3	0.025	0.568038
PIA	M0_3	0.025	0.576149								PIA	M0_3	0.025	0.578334
ProInfer	M0_3	0.05	0.611597								ProInfer	M0_3	0.05	0.614105
Epifany	M0_3	0.05	0.584581								Epifany	M0_3	0.05	0.586758
Fido	M0_3	0.05	0.591369								Fido	M0_3	0.05	0.593695
Percolator	M0_3	0.05	0.574371								Percolator	M0_3	0.05	0.576818
PIA	M0_3	0.05	0.585014								PIA	M0_3	0.05	0.587208
Average											Average
Tool	FDR	F1									Tool	FDR	F1
ProInfer	0.005	0.590011									ProInfer	0.005	0.592467
Epifany	0.005	0.542134									Epifany	0.005	0.544514
Fido	0.005	0.554321									Fido	0.005	0.556501
Percolator	0.005	0.53833									Percolator	0.005	0.540702
PIA	0.005	0.546347									PIA	0.005	0.548543
ProInfer	0.01	0.595063									ProInfer	0.01	0.597532
Epifany	0.01	0.549975									Epifany	0.01	0.552373
Fido	0.01	0.561141									Fido	0.01	0.563336
Percolator	0.01	0.54762									Percolator	0.01	0.550015
PIA	0.01	0.555223									PIA	0.01	0.557275
ProInfer	0.025	0.601388									ProInfer	0.025	0.603872
Epifany	0.025	0.568467									Epifany	0.025	0.5708
Fido	0.025	0.571976									Fido	0.025	0.574191
Percolator	0.025	0.558589									Percolator	0.025	0.561007
PIA	0.025	0.569755									PIA	0.025	0.571841
ProInfer	0.05	0.606727									ProInfer	0.05	0.609221
Epifany	0.05	0.580114									Epifany	0.05	0.582084
Fido	0.05	0.585117									Fido	0.05	0.587309
Percolator	0.05	0.56863									Percolator	0.05	0.571064
PIA	0.05	0.58107									PIA	0.05	0.583135

## Sheet: Fig 2E
Figure 2E data with original validation set (THP1 11584)
Figure 2E Upset plot and Venn diagram revealing the overlap of proteins reported by different tools and validation status of proteins that reported only by a specific tool
Upset plot	intersection among different tools inferred proteins
Tool	set size		intersection size	4093	1014	197	183	166	118	83	47	47	43	40	36	21	20	17	7	3	2	1	1
ProInfer	5315		intersection tools (colored in green)	ProInfer	ProInfer	ProInfer	ProInfer	ProInfer	ProInfer	ProInfer	ProInfer	ProInfer	ProInfer	ProInfer	ProInfer	ProInfer	ProInfer	ProInfer	ProInfer	ProInfer	ProInfer	ProInfer	ProInfer
Fido	4902			Fido	Fido	Fido	Fido	Fido	Fido	Fido	Fido	Fido	Fido	Fido	Fido	Fido	Fido	Fido	Fido	Fido	Fido	Fido	Fido
PIA	4813			PIA	PIA	PIA	PIA	PIA	PIA	PIA	PIA	PIA	PIA	PIA	PIA	PIA	PIA	PIA	PIA	PIA	PIA	PIA	PIA
Epifany	4558			Epifany	Epifany	Epifany	Epifany	Epifany	Epifany	Epifany	Epifany	Epifany	Epifany	Epifany	Epifany	Epifany	Epifany	Epifany	Epifany	Epifany	Epifany	Epifany	Epifany
Percolator	4448			Percolator	Percolator	Percolator	Percolator	Percolator	Percolator	Percolator	Percolator	Percolator	Percolator	Percolator	Percolator	Percolator	Percolator	Percolator	Percolator	Percolator	Percolator	Percolator	Percolator
Venn diagram	intersection between different tool uniquely inferred proteins and detectable proteins in HPA
Tool	total	number detectable in HPA	number not in HPA
common*	4093	4010	83
ProInfer	1014	776	238
PIA	166	96	70
Fido	83	38	45
Percolator	7	6	1
EPIFANY	0	0	0
inferred protein list
Tool	inferred proteins
ProInfer	sp|Q01518|CAP1_HUMAN	sp|Q16777|H2A2C_HUMAN	sp|Q6FI13|H2A2A_HUMAN	sp|Q96QV6|H2A1A_HUMAN	sp|P68104|EF1A1_HUMAN	sp|Q05639|EF1A2_HUMAN	sp|Q5VTE0|EF1A3_HUMAN	sp|Q9BXP5|SRRT_HUMAN	sp|P33778|H2B1B_HUMAN	sp|Q16778|H2B2E_HUMAN	sp|Q8N257|H2B3B_HUMAN	sp|Q99879|H2B1M_HUMAN	sp|P46782|RS5_HUMAN	sp|Q13555|KCC2G_HUMAN	sp|Q13557|KCC2D_HUMAN	sp|P04406|G3P_HUMAN	sp|P54886|P5CS_HUMAN	sp|P14618|KPYM_HUMAN	sp|Q9Y6J0|CABIN_HUMAN	sp|P67809|YBOX1_HUMAN	sp|Q86TU7|SETD3_HUMAN	sp|P16403|H12_HUMAN	sp|Q53GQ0|DHB12_HUMAN	sp|P0DMV8|HS71A_HUMAN	sp|P0DMV9|HS71B_HUMAN	sp|P11142|HSP7C_HUMAN	sp|P25440|BRD2_HUMAN	sp|P23528|COF1_HUMAN	sp|Q8TB72|PUM2_HUMAN	sp|P11021|BIP_HUMAN	sp|P14625|ENPL_HUMAN	sp|P31146|COR1A_HUMAN	sp|P16402|H13_HUMAN	sp|P40925|MDHC_HUMAN	sp|Q96FC9|DDX11_HUMAN	sp|P05107|ITB2_HUMAN	sp|P25705|ATPA_HUMAN	sp|P14174|MIF_HUMAN	sp|P42336|PK3CA_HUMAN	sp|P06733|ENOA_HUMAN	sp|Q16891|MIC60_HUMAN	sp|P37802|TAGL2_HUMAN	sp|P23246|SFPQ_HUMAN	sp|P08311|CATG_HUMAN	sp|P12814|ACTN1_HUMAN	sp|P39019|RS19_HUMAN	sp|O95232|LC7L3_HUMAN	sp|P17096|HMGA1_HUMAN	sp|Q9UPN3|MACF1_HUMAN
Epifany	sp|A0A0B4J2D5|GAL3B_HUMAN	sp|A0AV96|RBM47_HUMAN	sp|A0AVT1|UBA6_HUMAN	sp|A0FGR8|ESYT2_HUMAN	sp|A0JLT2|MED19_HUMAN	sp|A0JNW5|UH1BL_HUMAN	sp|A0MZ66|SHOT1_HUMAN	sp|A1A4S6|RHG10_HUMAN	sp|A1L0T0|HACL2_HUMAN	sp|A2A288|ZC12D_HUMAN	sp|A2RUS2|DEND3_HUMAN	sp|A3KN83|SBNO1_HUMAN	sp|A4D1P6|WDR91_HUMAN	sp|A4D2P6|GRD2I_HUMAN	sp|A5D8V6|VP37C_HUMAN	sp|A5PLL7|PDES1_HUMAN	sp|A5PLN9|TPC13_HUMAN	sp|A5YKK6|CNOT1_HUMAN	sp|A6NC98|CC88B_HUMAN	sp|A6NDG6|PGP_HUMAN	sp|A6NDU8|RIMC1_HUMAN	sp|A6NEC2|PSAL_HUMAN	sp|A6NHL2|TBAL3_HUMAN	sp|A6NHR9|SMHD1_HUMAN	sp|A6NIH7|U119B_HUMAN	sp|A6NJG2|SWAHD_HUMAN	sp|A6NMY6|AXA2L_HUMAN	sp|B0I1T2|MYO1G_HUMAN	sp|B5ME19|EIFCL_HUMAN	sp|B7ZBB8|PP13G_HUMAN	sp|E9PAV3|NACAM_HUMAN	sp|L0R6Q1|S35U4_HUMAN	sp|O00115|DNS2A_HUMAN	sp|O00116|ADAS_HUMAN	sp|O00139|KIF2A_HUMAN	sp|O00148|DX39A_HUMAN	sp|O00151|PDLI1_HUMAN	sp|O00154|BACH_HUMAN	sp|O00159|MYO1C_HUMAN	sp|O00160|MYO1F_HUMAN	sp|O00161|SNP23_HUMAN	sp|O00170|AIP_HUMAN	sp|O00178|GTPB1_HUMAN	sp|O00182|LEG9_HUMAN	sp|O00186|STXB3_HUMAN	sp|O00189|AP4M1_HUMAN	sp|O00193|SMAP_HUMAN	sp|O00203|AP3B1_HUMAN	sp|O00214|LEG8_HUMAN
Fido	sp|Q9Y6Y8|S23IP_HUMAN	sp|Q9Y6Y0|NS1BP_HUMAN	sp|Q9Y6X3|SCC4_HUMAN	sp|Q9Y6W5|WASF2_HUMAN	sp|Q9Y6V7|DDX49_HUMAN	sp|Q9Y6V0|PCLO_HUMAN	sp|Q9Y6R4|M3K4_HUMAN	sp|Q9Y6R0|NUMBL_HUMAN	sp|Q9Y6Q5|AP1M2_HUMAN	sp|Q9Y6N5|SQOR_HUMAN	sp|Q9Y6M9|NDUB9_HUMAN	sp|Q9Y6M7|S4A7_HUMAN	sp|Q9Y6M5|ZNT1_HUMAN	sp|Q9Y6M1|IF2B2_HUMAN	sp|Q9Y6K9|NEMO_HUMAN	sp|Q9Y6K5|OAS3_HUMAN	sp|Q9Y6K0|CEPT1_HUMAN	sp|Q9Y6I9|TX264_HUMAN	sp|Q9Y6I3|EPN1_HUMAN	sp|Q9Y6H1|CHCH2_HUMAN	sp|Q9Y6G9|DC1L1_HUMAN	sp|Q9Y6G5|COMDA_HUMAN	sp|Q9Y6G3|RM42_HUMAN	sp|Q9Y6E2|5MP1_HUMAN	sp|Q9Y6E0|STK24_HUMAN	sp|Q9Y6D9|MD1L1_HUMAN	sp|Q9Y6D6|BIG1_HUMAN	sp|Q9Y6D5|BIG2_HUMAN	sp|Q9Y6C9|MTCH2_HUMAN	sp|Q9Y6B6|SAR1B_HUMAN	sp|Q9Y6A9|SPCS1_HUMAN	sp|Q9Y6A5|TACC3_HUMAN	sp|Q9Y6A4|CFA20_HUMAN	sp|Q9Y697|NFS1_HUMAN	sp|Q9Y696|CLIC4_HUMAN	sp|Q9Y679|AUP1_HUMAN	sp|Q9Y678|COPG1_HUMAN	sp|Q9Y676|RT18B_HUMAN	sp|Q9Y673|ALG5_HUMAN	sp|Q9Y639|NPTN_HUMAN	sp|Q9Y625|GPC6_HUMAN	sp|Q9Y624|JAM1_HUMAN	sp|Q9Y619|ORNT1_HUMAN	sp|Q9Y618|NCOR2_HUMAN	sp|Q9Y617|SERC_HUMAN	sp|Q9Y613|FHOD1_HUMAN	sp|Q9Y608|LRRF2_HUMAN	sp|Q9Y606|TRUA_HUMAN	sp|Q9Y605|MOFA1_HUMAN
Percolator	sp|A0AV96|RBM47_HUMAN	sp|A0AVT1|UBA6_HUMAN	sp|A0FGR8|ESYT2_HUMAN	sp|A0JNW5|UH1BL_HUMAN	sp|A0MZ66|SHOT1_HUMAN	sp|A1A4S6|RHG10_HUMAN	sp|A1L0T0|HACL2_HUMAN	sp|A2A288|ZC12D_HUMAN	sp|A2RUS2|DEND3_HUMAN	sp|A3KN83|SBNO1_HUMAN	sp|A4D1P6|WDR91_HUMAN	sp|A5D8V6|VP37C_HUMAN	sp|A5PLL7|PDES1_HUMAN	sp|A5PLN9|TPC13_HUMAN	sp|A5YKK6|CNOT1_HUMAN	sp|A6NC98|CC88B_HUMAN	sp|A6NDG6|PGP_HUMAN	sp|A6NDU8|RIMC1_HUMAN	sp|A6NHL2|TBAL3_HUMAN	sp|A6NHR9|SMHD1_HUMAN	sp|A6NIH7|U119B_HUMAN	sp|A6NJG2|SWAHD_HUMAN	sp|B0I1T2|MYO1G_HUMAN	sp|B7ZBB8|PP13G_HUMAN	sp|L0R6Q1|S35U4_HUMAN	sp|O00115|DNS2A_HUMAN	sp|O00116|ADAS_HUMAN	sp|O00139|KIF2A_HUMAN	sp|O00148|DX39A_HUMAN	sp|O00151|PDLI1_HUMAN	sp|O00154|BACH_HUMAN	sp|O00159|MYO1C_HUMAN	sp|O00160|MYO1F_HUMAN	sp|O00161|SNP23_HUMAN	sp|O00170|AIP_HUMAN	sp|O00178|GTPB1_HUMAN	sp|O00182|LEG9_HUMAN	sp|O00186|STXB3_HUMAN	sp|O00189|AP4M1_HUMAN	sp|O00193|SMAP_HUMAN	sp|O00203|AP3B1_HUMAN	sp|O00214|LEG8_HUMAN	sp|O00217|NDUS8_HUMAN	sp|O00221|IKBE_HUMAN	sp|O00231|PSD11_HUMAN	sp|O00232|PSD12_HUMAN	sp|O00233|PSMD9_HUMAN	sp|O00244|ATOX1_HUMAN	sp|O00264|PGRC1_HUMAN
PIA**	Q09666	Q9Y490	P78527	P35579	Q14204	P49327	Q15149	Q00610	P46940	P07814	O43707	P12814	O75369	P42704	P14625	P53621	Q14980	P13639	P55072	Q7Z6Z7	P08238	Q08211	P34932	O75643	P02769	P09874	P06396	Q9Y4L1	Q13263	Q92616	P14618	P13796	P78371	P29144	Q6P2Q9	P49792	Q14697	P07900	P53396	P10809	O75083	P08670	Q15154	P12270	P50395	O75533	P18206	P22314	P11142
* common means proteins inferred by all competing tools
** PIA output uniport IDs, other tools output protein IDs in the format of "sp|uniport id|gene ID_Species"
Figure 2E data with new validation set (THP1 11483)
Figure 2E Upset plot and Venn diagram revealing the overlap of proteins reported by different tools and validation status of proteins that reported only by a specific tool
Upset plot	intersection among different tools inferred proteins
Tool	set size		intersection size	4093	1014	197	183	166	118	83	47	47	43	40	36	21	20	17	7	3	2	1	1
ProInfer	5315		intersection tools (colored in green)	ProInfer	ProInfer	ProInfer	ProInfer	ProInfer	ProInfer	ProInfer	ProInfer	ProInfer	ProInfer	ProInfer	ProInfer	ProInfer	ProInfer	ProInfer	ProInfer	ProInfer	ProInfer	ProInfer	ProInfer
Fido	4902			Fido	Fido	Fido	Fido	Fido	Fido	Fido	Fido	Fido	Fido	Fido	Fido	Fido	Fido	Fido	Fido	Fido	Fido	Fido	Fido
PIA	4813			PIA	PIA	PIA	PIA	PIA	PIA	PIA	PIA	PIA	PIA	PIA	PIA	PIA	PIA	PIA	PIA	PIA	PIA	PIA	PIA
Epifany	4558			Epifany	Epifany	Epifany	Epifany	Epifany	Epifany	Epifany	Epifany	Epifany	Epifany	Epifany	Epifany	Epifany	Epifany	Epifany	Epifany	Epifany	Epifany	Epifany	Epifany
Percolator	4448			Percolator	Percolator	Percolator	Percolator	Percolator	Percolator	Percolator	Percolator	Percolator	Percolator	Percolator	Percolator	Percolator	Percolator	Percolator	Percolator	Percolator	Percolator	Percolator	Percolator
Venn diagram	intersection between different tool uniquely inferred proteins and detectable proteins in HPA
Tool	total	number detectable in HPA	number not in HPA
common*	4093	4010	83
ProInfer	1014	776	238
PIA	166	94	72
Fido	83	36	47
Percolator	7	6	1
EPIFANY	0	0	0
inferred protein list
Tool	inferred proteins
ProInfer	sp|Q01518|CAP1_HUMAN	sp|Q16777|H2A2C_HUMAN	sp|Q6FI13|H2A2A_HUMAN	sp|Q96QV6|H2A1A_HUMAN	sp|P68104|EF1A1_HUMAN	sp|Q05639|EF1A2_HUMAN	sp|Q5VTE0|EF1A3_HUMAN	sp|Q9BXP5|SRRT_HUMAN	sp|P33778|H2B1B_HUMAN	sp|Q16778|H2B2E_HUMAN	sp|Q8N257|H2B3B_HUMAN	sp|Q99879|H2B1M_HUMAN	sp|P46782|RS5_HUMAN	sp|Q13555|KCC2G_HUMAN	sp|Q13557|KCC2D_HUMAN	sp|P04406|G3P_HUMAN	sp|P54886|P5CS_HUMAN	sp|P14618|KPYM_HUMAN	sp|Q9Y6J0|CABIN_HUMAN	sp|P67809|YBOX1_HUMAN	sp|Q86TU7|SETD3_HUMAN	sp|P16403|H12_HUMAN	sp|Q53GQ0|DHB12_HUMAN	sp|P0DMV8|HS71A_HUMAN	sp|P0DMV9|HS71B_HUMAN	sp|P11142|HSP7C_HUMAN	sp|P25440|BRD2_HUMAN	sp|P23528|COF1_HUMAN	sp|Q8TB72|PUM2_HUMAN	sp|P11021|BIP_HUMAN	sp|P14625|ENPL_HUMAN	sp|P31146|COR1A_HUMAN	sp|P16402|H13_HUMAN	sp|P40925|MDHC_HUMAN	sp|Q96FC9|DDX11_HUMAN	sp|P05107|ITB2_HUMAN	sp|P25705|ATPA_HUMAN	sp|P14174|MIF_HUMAN	sp|P42336|PK3CA_HUMAN	sp|P06733|ENOA_HUMAN	sp|Q16891|MIC60_HUMAN	sp|P37802|TAGL2_HUMAN	sp|P23246|SFPQ_HUMAN	sp|P08311|CATG_HUMAN	sp|P12814|ACTN1_HUMAN	sp|P39019|RS19_HUMAN	sp|O95232|LC7L3_HUMAN	sp|P17096|HMGA1_HUMAN	sp|Q9UPN3|MACF1_HUMAN
Epifany	sp|A0A0B4J2D5|GAL3B_HUMAN	sp|A0AV96|RBM47_HUMAN	sp|A0AVT1|UBA6_HUMAN	sp|A0FGR8|ESYT2_HUMAN	sp|A0JLT2|MED19_HUMAN	sp|A0JNW5|UH1BL_HUMAN	sp|A0MZ66|SHOT1_HUMAN	sp|A1A4S6|RHG10_HUMAN	sp|A1L0T0|HACL2_HUMAN	sp|A2A288|ZC12D_HUMAN	sp|A2RUS2|DEND3_HUMAN	sp|A3KN83|SBNO1_HUMAN	sp|A4D1P6|WDR91_HUMAN	sp|A4D2P6|GRD2I_HUMAN	sp|A5D8V6|VP37C_HUMAN	sp|A5PLL7|PDES1_HUMAN	sp|A5PLN9|TPC13_HUMAN	sp|A5YKK6|CNOT1_HUMAN	sp|A6NC98|CC88B_HUMAN	sp|A6NDG6|PGP_HUMAN	sp|A6NDU8|RIMC1_HUMAN	sp|A6NEC2|PSAL_HUMAN	sp|A6NHL2|TBAL3_HUMAN	sp|A6NHR9|SMHD1_HUMAN	sp|A6NIH7|U119B_HUMAN	sp|A6NJG2|SWAHD_HUMAN	sp|A6NMY6|AXA2L_HUMAN	sp|B0I1T2|MYO1G_HUMAN	sp|B5ME19|EIFCL_HUMAN	sp|B7ZBB8|PP13G_HUMAN	sp|E9PAV3|NACAM_HUMAN	sp|L0R6Q1|S35U4_HUMAN	sp|O00115|DNS2A_HUMAN	sp|O00116|ADAS_HUMAN	sp|O00139|KIF2A_HUMAN	sp|O00148|DX39A_HUMAN	sp|O00151|PDLI1_HUMAN	sp|O00154|BACH_HUMAN	sp|O00159|MYO1C_HUMAN	sp|O00160|MYO1F_HUMAN	sp|O00161|SNP23_HUMAN	sp|O00170|AIP_HUMAN	sp|O00178|GTPB1_HUMAN	sp|O00182|LEG9_HUMAN	sp|O00186|STXB3_HUMAN	sp|O00189|AP4M1_HUMAN	sp|O00193|SMAP_HUMAN	sp|O00203|AP3B1_HUMAN	sp|O00214|LEG8_HUMAN
Fido	sp|Q9Y6Y8|S23IP_HUMAN	sp|Q9Y6Y0|NS1BP_HUMAN	sp|Q9Y6X3|SCC4_HUMAN	sp|Q9Y6W5|WASF2_HUMAN	sp|Q9Y6V7|DDX49_HUMAN	sp|Q9Y6V0|PCLO_HUMAN	sp|Q9Y6R4|M3K4_HUMAN	sp|Q9Y6R0|NUMBL_HUMAN	sp|Q9Y6Q5|AP1M2_HUMAN	sp|Q9Y6N5|SQOR_HUMAN	sp|Q9Y6M9|NDUB9_HUMAN	sp|Q9Y6M7|S4A7_HUMAN	sp|Q9Y6M5|ZNT1_HUMAN	sp|Q9Y6M1|IF2B2_HUMAN	sp|Q9Y6K9|NEMO_HUMAN	sp|Q9Y6K5|OAS3_HUMAN	sp|Q9Y6K0|CEPT1_HUMAN	sp|Q9Y6I9|TX264_HUMAN	sp|Q9Y6I3|EPN1_HUMAN	sp|Q9Y6H1|CHCH2_HUMAN	sp|Q9Y6G9|DC1L1_HUMAN	sp|Q9Y6G5|COMDA_HUMAN	sp|Q9Y6G3|RM42_HUMAN	sp|Q9Y6E2|5MP1_HUMAN	sp|Q9Y6E0|STK24_HUMAN	sp|Q9Y6D9|MD1L1_HUMAN	sp|Q9Y6D6|BIG1_HUMAN	sp|Q9Y6D5|BIG2_HUMAN	sp|Q9Y6C9|MTCH2_HUMAN	sp|Q9Y6B6|SAR1B_HUMAN	sp|Q9Y6A9|SPCS1_HUMAN	sp|Q9Y6A5|TACC3_HUMAN	sp|Q9Y6A4|CFA20_HUMAN	sp|Q9Y697|NFS1_HUMAN	sp|Q9Y696|CLIC4_HUMAN	sp|Q9Y679|AUP1_HUMAN	sp|Q9Y678|COPG1_HUMAN	sp|Q9Y676|RT18B_HUMAN	sp|Q9Y673|ALG5_HUMAN	sp|Q9Y639|NPTN_HUMAN	sp|Q9Y625|GPC6_HUMAN	sp|Q9Y624|JAM1_HUMAN	sp|Q9Y619|ORNT1_HUMAN	sp|Q9Y618|NCOR2_HUMAN	sp|Q9Y617|SERC_HUMAN	sp|Q9Y613|FHOD1_HUMAN	sp|Q9Y608|LRRF2_HUMAN	sp|Q9Y606|TRUA_HUMAN	sp|Q9Y605|MOFA1_HUMAN
Percolator	sp|A0AV96|RBM47_HUMAN	sp|A0AVT1|UBA6_HUMAN	sp|A0FGR8|ESYT2_HUMAN	sp|A0JNW5|UH1BL_HUMAN	sp|A0MZ66|SHOT1_HUMAN	sp|A1A4S6|RHG10_HUMAN	sp|A1L0T0|HACL2_HUMAN	sp|A2A288|ZC12D_HUMAN	sp|A2RUS2|DEND3_HUMAN	sp|A3KN83|SBNO1_HUMAN	sp|A4D1P6|WDR91_HUMAN	sp|A5D8V6|VP37C_HUMAN	sp|A5PLL7|PDES1_HUMAN	sp|A5PLN9|TPC13_HUMAN	sp|A5YKK6|CNOT1_HUMAN	sp|A6NC98|CC88B_HUMAN	sp|A6NDG6|PGP_HUMAN	sp|A6NDU8|RIMC1_HUMAN	sp|A6NHL2|TBAL3_HUMAN	sp|A6NHR9|SMHD1_HUMAN	sp|A6NIH7|U119B_HUMAN	sp|A6NJG2|SWAHD_HUMAN	sp|B0I1T2|MYO1G_HUMAN	sp|B7ZBB8|PP13G_HUMAN	sp|L0R6Q1|S35U4_HUMAN	sp|O00115|DNS2A_HUMAN	sp|O00116|ADAS_HUMAN	sp|O00139|KIF2A_HUMAN	sp|O00148|DX39A_HUMAN	sp|O00151|PDLI1_HUMAN	sp|O00154|BACH_HUMAN	sp|O00159|MYO1C_HUMAN	sp|O00160|MYO1F_HUMAN	sp|O00161|SNP23_HUMAN	sp|O00170|AIP_HUMAN	sp|O00178|GTPB1_HUMAN	sp|O00182|LEG9_HUMAN	sp|O00186|STXB3_HUMAN	sp|O00189|AP4M1_HUMAN	sp|O00193|SMAP_HUMAN	sp|O00203|AP3B1_HUMAN	sp|O00214|LEG8_HUMAN	sp|O00217|NDUS8_HUMAN	sp|O00221|IKBE_HUMAN	sp|O00231|PSD11_HUMAN	sp|O00232|PSD12_HUMAN	sp|O00233|PSMD9_HUMAN	sp|O00244|ATOX1_HUMAN	sp|O00264|PGRC1_HUMAN
PIA**	Q09666	Q9Y490	P78527	P35579	Q14204	P49327	Q15149	Q00610	P46940	P07814	O43707	P12814	O75369	P42704	P14625	P53621	Q14980	P13639	P55072	Q7Z6Z7	P08238	Q08211	P34932	O75643	P02769	P09874	P06396	Q9Y4L1	Q13263	Q92616	P14618	P13796	P78371	P29144	Q6P2Q9	P49792	Q14697	P07900	P53396	P10809	O75083	P08670	Q15154	P12270	P50395	O75533	P18206	P22314	P11142
* common means proteins inferred by all competing tools
** PIA output uniport IDs, other tools output protein IDs in the format of "sp|uniport id|gene ID_Species"
[truncated: 5,000 more columns]
